# Supplementary material for: Discovery of a Potential Plasma Protein Biomarker Panel for Acute-on-Chronic Liver Failure Induced by Hepatitis B Virus
Source: Front Physiol. 2017 Dec 6;8:1009. doi: 10.3389/fphys.2017.01009 (PMC5724358; doi:10.3389/fphys.2017.01009)
Supplement: Supplementary file 1 [file Table1.XLSX]

## Sheet: Intensity
	MIX1	MIX2	MIX3	MIX4	ACLF1	ACLF2	ACLF3	ACLF4	CHB1	CHB2	CHB3	CHB4	CON1	CON2	CON3	CON4	ratio.ACLF:CHB	ratio.ACLF:CON	ratio.CHB:CON	p value. ACLF-CHB	p value. ACLF-CON	p value. CHB-CON	protein names	data[, "Fasta.headers"]
IPI00514285_PTGDS	453.58	460.708	453.58	487.86	436.757	364.524	856.255	730.586	370.037	377.884	345.397	472.884	473.028	586.039	396.008	405.641	1.52478	1.28344	0.84172	0.503865	1	0.58127	PTGDS Uncharacterized protein	>IPI:IPI00514285.2|TREMBL:F8W7I2;Q5SQ11|ENSEMBL:ENSP00000224167;ENSP00000392633|VEGA:OTTHUMP00000022640 Tax_Id=9606 Gene_Symbol=PTGDS Uncharacterized protein;>IPI:IPI00513767.2|TREMBL:Q5SQ09|ENSEMBL:ENSP00000397468|VEGA:OTTHUMP00000022642 Tax_Id=9606 Gene_
IPI00021856_APOC2	9661.2	10066.6	9661.2	9535.23	5587.56	3549.66	2915.23	3933.38	8886.99	10004.8	8456.5	8923.02	28849.9	14977.5	14737.1	14147	0.440729	0.219853	0.498839	0.0190879	0.00174093	0.0872661	APO-CII Apolipoprotein C-II	>IPI:IPI00021856.3|SWISS-PROT:P02655|TREMBL:Q6P163|ENSEMBL:ENSP00000252490|REFSEQ:NP_000474 Tax_Id=9606 Gene_Symbol=APOC2 Apolipoprotein C-II
IPI00028931_DSG2	781.22	756.636	781.22	723.096	1000.89	929.696	967.335	983.281	900.102	762.522	872.148	867.95	815.284	764.723	799.624	760.931	1.14062	1.23583	1.08348	0.0847728	0.000292692	0.359722	DSG2 Desmoglein-2	>IPI:IPI00028931.2|SWISS-PROT:Q14126|ENSEMBL:ENSP00000261590|REFSEQ:NP_001934 Tax_Id=9606 Gene_Symbol=DSG2 Desmoglein-2
IPI00022431_AHSG	34232	28573.6	34232	30311.4	44652.5	28715.1	27316.4	25247.5	44731.7	28204.5	46042.5	38421.7	54965.8	37727.6	39461.1	30933.1	0.800071	0.772171	0.965129	0.671257	0.551537	1	AHSG cDNA FLJ55606, highly similar to Alpha-2-HS-glycoprotein	>IPI:IPI00022431.2|TREMBL:B7Z8Q2;C9JV77;F5H0Q5|ENSEMBL:ENSP00000273784;ENSP00000438707|VEGA:OTTHUMP00000210159 Tax_Id=9606 Gene_Symbol=AHSG cDNA FLJ55606, highly similar to Alpha-2-HS-glycoprotein;>IPI:IPI00953689.1|SWISS-PROT:P02765|ENSEMBL:ENSP0000039388
IPI00400826_CLU	27155	28304.2	27155	25636.4	17923	16629.4	14653.4	13236.4	27878.8	26730.3	34792.3	33603.4	45454.4	47068.3	38930.5	34028	0.507641	0.377337	0.743315	0.00108724	0.000223803	0.0775081	CLU Isoform 2 of Clusterin	>IPI:IPI00400826.1|SWISS-PROT:P10909-2|ENSEMBL:ENSP00000315130|VEGA:OTTHUMP00000128311 Tax_Id=9606 Gene_Symbol=CLU Isoform 2 of Clusterin;>IPI:IPI00954954.1|SWISS-PROT:P10909-5|ENSEMBL:ENSP00000446413 Tax_Id=9606 Gene_Symbol=CLU Isoform 5 of Clusterin;>IPI
IPI00795918_NCAM1	6427.8	6469.11	6427.8	4485.82	7558.94	6669.92	5820.52	6302.04	7459.57	6591.3	6923.09	6702.82	7029.34	6484.01	7243.08	6404.08	0.952113	0.970211	1.01901	1	1	1	NCAM1 Isoform 1 of Neural cell adhesion molecule 1	>IPI:IPI00795918.1|SWISS-PROT:P13591-2|ENSEMBL:ENSP00000318472|REFSEQ:NP_851996 Tax_Id=9606 Gene_Symbol=NCAM1 Isoform 1 of Neural cell adhesion molecule 1;>IPI:IPI00435020.3|SWISS-PROT:P13591-1|TREMBL:E9PLH7|ENSEMBL:ENSP00000433345|REFSEQ:NP_000606|VEGA:OT
IPI01012400_CADM1	4523.8	5311.8	4523.8	3854.48	7019.12	6423.21	7191.36	8192.96	3826.97	4740.49	3099.94	3610.03	3684.72	3735.34	2476.1	2565.46	1.88688	2.31323	1.22596	0.00511257	0.00578459	0.57623	CADM1 52 kDa protein	>IPI:IPI01012400.1|ENSEMBL:ENSP00000329797|VEGA:OTTHUMP00000238285 Tax_Id=9606 Gene_Symbol=CADM1 52 kDa protein;>IPI:IPI01012391.1|TREMBL:F5H0J4;F5H0P2|ENSEMBL:ENSP00000438730;ENSP00000439817|VEGA:OTTHUMP00000238282 Tax_Id=9606 Gene_Symbol=CADM1 Uncharacte
IPI00473066_-	5760	5287.31	5760	4865.49	8748.15	14383.8	10046.7	10372.3	3716.28	3841.54	3636.54	2979.67	1437.52	1644.52	2636.07	2614.36	3.07259	5.22665	1.70106	0.00110082	0.000714412	0.0915623	MMR Mannose receptor, C type 1-like 1	>IPI:IPI00473066.1|TREMBL:B9EJA8|ENSEMBL:ENSP00000332124|VEGA:OTTHUMP00000019243 Tax_Id=9606 Gene_Symbol=- Mannose receptor, C type 1-like 1;>IPI:IPI00027848.1|SWISS-PROT:P22897-1|TREMBL:B4DLK9;Q0Z8D6|ENSEMBL:ENSP00000239761|REFSEQ:NP_002429|H-INV:HIT00019
IPI00022937_F5	24635	24796.3	24635	22105.3	17876.6	14599.4	13948.6	14649.6	24298.9	23792.6	31116.2	33637.6	31651.7	31153	30174.9	30712	0.54122	0.493762	0.912312	0.00576781	0.00230566	0.970103	F5 252 kDa protein	>IPI:IPI00022937.4|ENSEMBL:ENSP00000356770|VEGA:OTTHUMP00000032548 Tax_Id=9606 Gene_Symbol=F5 252 kDa protein;>IPI:IPI00478809.4|SWISS-PROT:P12259|TREMBL:C8C1T0;C8C1T1;F6MG31;Q1L610;Q2HZY9;Q2HZZ0;Q2HZZ1;Q8TD21;Q8WWQ7;Q9P1A8|ENSEMBL:ENSP00000356771|REFSEQ:N
IPI00017841_OLFM1	1371.3	1279.87	1371.3	1408.95	1630.32	2526.12	1091.32	2227.56	941.075	1338.57	1420.95	1177.15	622.13	915.329	1079.85	1382.68	1.53254	1.86884	1.21944	0.386201	0.14998	0.875859	OLFM1 Isoform 1 of Noelin	>IPI:IPI00017841.3|SWISS-PROT:Q99784-1|ENSEMBL:ENSP00000360858|VEGA:OTTHUMP00000022529 Tax_Id=9606 Gene_Symbol=OLFM1 Isoform 1 of Noelin;>IPI:IPI00472517.4|SWISS-PROT:Q99784-3|TREMBL:A8K104;A8K1K6;Q6IMJ8|ENSEMBL:ENSP00000252854|REFSEQ:NP_055094|H-INV:HIT00
IPI00643623_LCN2	590.81	652.112	590.81	645.425	593.778	1126.5	625.759	1007.05	566.947	329.069	530.103	609.592	338.421	342.469	699.098	496.189	1.64713	1.78719	1.08503	0.195166	0.14564	1	LCN2 Neutrophil gelatinase-associated lipocalin	>IPI:IPI00643623.1|TREMBL:B2ZDQ1|ENSEMBL:ENSP00000362089;ENSP00000362104|VEGA:OTTHUMP00000022239 Tax_Id=9606 Gene_Symbol=LCN2 Neutrophil gelatinase-associated lipocalin;>IPI:IPI00299547.4|SWISS-PROT:P80188-1|ENSEMBL:ENSP00000277480;ENSP00000362108|REFSEQ:N
IPI00892604_-	298.89	152.652	298.89	138.752	245.754	286.947	NA	49.8953	215.665	208.889	424.913	285.302	232.062	383.821	397.629	343.384	0.684541	0.57248	0.836298	1	0.886662	1	#NAME?	>IPI:IPI00892604.1|TREMBL:A2BHY4|ENSEMBL:ENSP00000364321;ENSP00000412786|VEGA:OTTHUMP00000175022;OTTHUMP00000175023 Tax_Id=9606 Gene_Symbol=- Uncharacterized protein;>IPI:IPI01014124.1|TREMBL:F8VX64|ENSEMBL:ENSP00000447600;ENSP00000449433 Tax_Id=9606 Gene_
IPI00657670_APOC3	18632	19237.2	18632	18079.9	7805.02	5630.74	4955.23	6002.28	12219.2	9619.09	18805.5	15200.1	85958.3	34334.9	26886	26601.1	0.436811	0.140369	0.321348	0.014418	0.012607	0.0742834	APOC3 Apolipoprotein C-III variant 1	>IPI:IPI00657670.1|TREMBL:B0YIW2|ENSEMBL:ENSP00000364494|VEGA:OTTHUMP00000069353 Tax_Id=9606 Gene_Symbol=APOC3 Apolipoprotein C-III variant 1;>IPI:IPI00021857.1|SWISS-PROT:P02656|TREMBL:A3KPE2|ENSEMBL:ENSP00000227667|REFSEQ:NP_000031|H-INV:HIT000320891|VEG
IPI00645213_NA	377.85	483.472	NA	NA	418.464	311.929	NA	NA	359.637	337.82	NA	NA	591.662	461.266	NA	NA	1.04722	0.693678	0.662397	1	0.596907	0.51807	NA	>IPI:IPI00645213.1|TREMBL:Q5SRP4|ENSEMBL:ENSP00000365085;ENSP00000383021;ENSP00000392021;ENSP00000393581;ENSP00000403062;ENSP00000413446;ENSP00000416335|VEGA:OTTHUMP00000014761;OTTHUMP00000029365;OTTHUMP00000029803;OTTHUMP00000174513;OTTHUMP00000193347;OTT
IPI00554481_SLC3A2	817.06	863.061	817.06	748.336	908.558	1114.84	1150.17	1094.04	848.489	767.399	679.802	842.292	818.072	724.076	681.073	809.269	1.35998	1.40729	1.03479	0.0182509	0.00874717	1	SLC3A2 Isoform 4 of 4F2 cell-surface antigen heavy chain	>IPI:IPI00554481.1|SWISS-PROT:P08195-4|ENSEMBL:ENSP00000367124;ENSP00000440001|VEGA:OTTHUMP00000236710 Tax_Id=9606 Gene_Symbol=SLC3A2 Isoform 4 of 4F2 cell-surface antigen heavy chain;>IPI:IPI01010400.1|TREMBL:F5H4J7|ENSEMBL:ENSP00000444862|VEGA:OTTHUMP000
IPI00877698_SERPING1	47708	49287.1	47708	41897.2	42275.4	35401.4	36699.2	34383.3	50017.4	39606.4	48999.6	48206.6	70906.4	71237.7	58517.4	51861.6	0.796229	0.589092	0.739853	0.0578278	0.00699378	0.0702989	SERPING1 cDNA FLJ58826, highly similar to Plasma protease C1 inhibitor	>IPI:IPI00877698.2|TREMBL:B4E1F0|ENSEMBL:ENSP00000367574|VEGA:OTTHUMP00000197007 Tax_Id=9606 Gene_Symbol=SERPING1 cDNA FLJ58826, highly similar to Plasma protease C1 inhibitor;>IPI:IPI00291866.5|SWISS-PROT:P05155|TREMBL:E9KL26|ENSEMBL:ENSP00000278407|REFSE
IPI00657860_BST1	697.97	719.878	697.97	692.022	962.755	719.403	1261.64	1192.01	686.376	881.648	608.543	643.996	574.365	574.253	576.181	468.988	1.46631	1.88524	1.28571	0.171326	0.0340945	0.154796	BST1 Uncharacterized protein	>IPI:IPI00657860.1|TREMBL:A6NC48|ENSEMBL:ENSP00000371783|VEGA:OTTHUMP00000123365 Tax_Id=9606 Gene_Symbol=BST1 Uncharacterized protein;>IPI:IPI00026240.2|SWISS-PROT:Q10588|TREMBL:Q1XII0|ENSEMBL:ENSP00000265016|REFSEQ:NP_004325|H-INV:HIT000101111|VEGA:OTTHUM
IPI00643525_C4A	165760	169806	165760	159395	101662	101985	66477.4	76074.8	160148	117050	208495	192331	278164	316258	224161	228991	0.510601	0.330478	0.647233	0.0231267	0.000721083	0.0936776	C4A Uncharacterized protein	>IPI:IPI00643525.1|TREMBL:F8VSI2;Q5JNX2;Q6U2F6|ENSEMBL:ENSP00000372815;ENSP00000448276|VEGA:OTTHUMP00000014606 Tax_Id=9606 Gene_Symbol=C4A Uncharacterized protein
IPI00979213_SSC5D	1349.2	1468.91	NA	NA	1415.6	2008.43	NA	NA	1284	1101.36	NA	NA	1291.7	1235.83	NA	NA	1.43543	1.35469	0.943751	0.789866	1	1	SSC5D Isoform 1 of Soluble scavenger receptor cysteine-rich domain-containing protein SSC5D	>IPI:IPI00979213.1|SWISS-PROT:A1L4H1-1|ENSEMBL:ENSP00000374274|REFSEQ:NP_001138422 Tax_Id=9606 Gene_Symbol=SSC5D Isoform 1 of Soluble scavenger receptor cysteine-rich domain-containing protein SSC5D;>IPI:IPI00946928.3|SWISS-PROT:A1L4H1-2|TREMBL:F5GZN4|ENSE
IPI00719452_IGLV1-40	6193.3	7558.55	6193.3	6039.49	8203.57	7085.24	13523.6	11411	5874.93	6690.31	4971.17	7094.38	5154.17	4924.76	5092.59	3805.93	1.63305	2.11953	1.2979	0.128598	0.0291032	0.154533	IGLV1-40 IGL@ protein	>IPI:IPI00719452.1|TREMBL:Q5NV69;Q6GMX3;Q6GMX4|ENSEMBL:ENSP00000374834|VEGA:OTTHUMP00000199060 Tax_Id=9606 Gene_Symbol=IGLV1-40 IGL@ protein;>IPI:IPI00658130.1|TREMBL:Q5NV84;Q6PIQ7|ENSEMBL:ENSP00000374849|VEGA:OTTHUMP00000199439 Tax_Id=9606 Gene_Symbol=IGL
IPI00399007_IGHG2	2110.3	2216.08	2110.3	3443.71	2442.37	2412.19	3726.61	4771.51	1930.19	2659.71	1822.4	3019.55	3041.18	1981.37	2528.84	1918.87	1.4157	1.40996	0.995944	0.508692	0.506648	1	IGHG2 Putative uncharacterized protein DKFZp686I04196 (Fragment)	>IPI:IPI00399007.7|SWISS-PROT:P01859|TREMBL:Q6N093|ENSEMBL:ENSP00000374987|VEGA:OTTHUMP00000201760 Tax_Id=9606 Gene_Symbol=IGHG2 Putative uncharacterized protein DKFZp686I04196 (Fragment);>IPI:IPI00930442.1|SWISS-PROT:P01861|TREMBL:Q6MZX7|ENSEMBL:ENSP00000
IPI00449920_IGHA1	1921.5	1833.22	1921.5	1847.9	3150.74	1634.48	3322.62	3406.59	5976.26	1930.21	1692.27	1968	1957.73	1857.32	1427.09	1477.14	0.995477	1.71364	1.72143	1	0.167125	0.800192	IGHA1 cDNA FLJ90170 fis, clone MAMMA1000370, highly similar to Ig alpha-1 chain C region	>IPI:IPI00449920.1|SWISS-PROT:P01876|TREMBL:Q8NCL6;Q9UP60|ENSEMBL:ENSP00000374989|VEGA:OTTHUMP00000201806 Tax_Id=9606 Gene_Symbol=IGHA1 cDNA FLJ90170 fis, clone MAMMA1000370, highly similar to Ig alpha-1 chain C region
IPI00479708_IGHM	18635	18122.3	18635	18289.6	22878.6	18271.8	35118.1	34663.1	17522.7	17337.6	14595.6	17012.2	9380.77	17954.5	15833.9	11736	1.66895	2.02042	1.2106	0.16498	0.0563458	0.698441	IGHM Full-length cDNA clone CS0DD006YL02 of Neuroblastoma of Homo sapiens	>IPI:IPI00479708.6|SWISS-PROT:P01871-1|TREMBL:Q86TT1|ENSEMBL:ENSP00000375001|VEGA:OTTHUMP00000201693 Tax_Id=9606 Gene_Symbol=IGHM Full-length cDNA clone CS0DD006YL02 of Neuroblastoma of Homo sapiens
IPI00876888_IGHV4-31	1992.6	2276.02	1992.6	1874.88	2333.59	2228.52	5432.96	3336.15	1185.23	2322.74	1518.37	1667.9	2013.03	1192.9	1357.63	1186.13	1.99145	2.3186	1.16428	0.134752	0.0646169	1	IGHV4-31	>IPI:IPI00876888.1|TREMBL:A8K008|ENSEMBL:ENSP00000375012|VEGA:OTTHUMP00000201409 Tax_Id=9606 Gene_Symbol=IGHV4-31;IGHG1 cDNA FLJ78387;>IPI:IPI00423463.1|SWISS-PROT:P01857|TREMBL:Q6GMX6;Q6N094;Q6PYX1|ENSEMBL:ENSP00000374991|H-INV:HIT000045505|VEGA:OTTHUMP00
IPI00893824_LILRA3	2128.4	2081.39	NA	NA	3770.02	3937.89	NA	NA	3514.03	1998.96	NA	NA	969.191	1248.5	NA	NA	1.39814	3.47565	2.48591	1	0.172557	0.467097	LILRA3 Uncharacterized protein	>IPI:IPI00893824.2|TREMBL:E7EU74|ENSEMBL:ENSP00000375625|VEGA:OTTHUMP00000067957 Tax_Id=9606 Gene_Symbol=LILRA3 Uncharacterized protein;>IPI:IPI00329104.7|SWISS-PROT:Q8N6C8|ENSEMBL:ENSP00000251390|REFSEQ:NP_006856|VEGA:OTTHUMP00000067955;OTTHUMP00000179073
IPI00790458_ADAMTSL2	3540.8	3587.38	3540.8	3324.81	4515.74	4685.87	4700.25	6078.62	3974.68	4594.76	2253.7	2802.65	2482.2	2345.49	2015.02	1948.24	1.46637	2.27285	1.54998	0.233583	0.000342126	0.248766	ADAMTSL2 ADAMTS-like 2	>IPI:IPI00790458.1|TREMBL:B1B0D4|ENSEMBL:ENSP00000376781|VEGA:OTTHUMP00000162493 Tax_Id=9606 Gene_Symbol=ADAMTSL2 ADAMTS-like 2;>IPI:IPI00644346.2|SWISS-PROT:Q86TH1|TREMBL:B4DE73|ENSEMBL:ENSP00000346478;ENSP00000376780|REFSEQ:NP_001138792;NP_055509|H-INV:H
IPI00853454_LAMB1	231.13	238.471	231.13	177.839	212.385	281.226	343.07	383.774	287.958	277.93	104.518	241.099	216.367	247.186	152.445	150.928	1.33895	1.59136	1.18852	0.810082	0.126066	1	LAMB1 200 kDa protein	>IPI:IPI00853454.1|ENSEMBL:ENSP00000377191|VEGA:OTTHUMP00000195576 Tax_Id=9606 Gene_Symbol=LAMB1 200 kDa protein;>IPI:IPI00013976.4|SWISS-PROT:P07942|TREMBL:Q8TAS6|ENSEMBL:ENSP00000222399|REFSEQ:NP_002282|H-INV:HIT000196005|VEGA:OTTHUMP00000195574 Tax_Id=9
IPI00796990_CFI	37048	42456.9	37048	36586.5	27520.7	25104.8	26423.4	28513.5	35557.3	38870.5	37033.1	41928.3	65891.2	51950	49142.8	50826.9	0.701239	0.493834	0.704231	0.000880872	0.00196004	0.0225789	CFI cDNA FLJ58124, highly similar to Complement factor I	>IPI:IPI00796990.4|TREMBL:A8K3L0;B4DRF2;E7ETH0|ENSEMBL:ENSP00000378131|VEGA:OTTHUMP00000221928 Tax_Id=9606 Gene_Symbol=CFI cDNA FLJ58124, highly similar to Complement factor I;>IPI:IPI00291867.4|SWISS-PROT:P05156|TREMBL:Q6LAM0|ENSEMBL:ENSP00000378130;ENSP0
IPI00796333_ALDOA	322.98	197.13	NA	NA	221.123	162.535	NA	NA	229.18	219.214	NA	NA	150.144	299.27	NA	NA	0.855629	0.853685	0.997728	1	1	1	ALDOA 45 kDa protein	>IPI:IPI00796333.1|ENSEMBL:ENSP00000378669|VEGA:OTTHUMP00000162984 Tax_Id=9606 Gene_Symbol=ALDOA 45 kDa protein;>IPI:IPI00465439.5|SWISS-PROT:P04075|TREMBL:A4UCS9;A4UCT0|ENSEMBL:ENSP00000336927;ENSP00000378661;ENSP00000400452|REFSEQ:NP_000025;NP_001121089;
IPI00640271_UMOD	NA	NA	NA	NA	NA	NA	NA	NA	NA	NA	NA	NA	NA	NA	NA	NA	NA	NA	NA	NA	NA	NA	UMOD Uncharacterized protein	>IPI:IPI00640271.1|TREMBL:E9PEA4|ENSEMBL:ENSP00000379438;ENSP00000416346|VEGA:OTTHUMP00000162213 Tax_Id=9606 Gene_Symbol=UMOD Uncharacterized protein;>IPI:IPI00013945.1|SWISS-PROT:P07911-1|ENSEMBL:ENSP00000306279;ENSP00000379442;ENSP00000379446|REFSEQ:NP_0
IPI00853068_HBA2	1861.9	1377.02	1861.9	1630.15	807.748	7980.87	2858.45	3485.07	630.231	502.736	657.792	666.937	548.919	691.725	351.734	519.011	6.15704	7.16691	1.16402	0.139401	0.0949207	0.963637	HBA2	>IPI:IPI00853068.2|TREMBL:P78461;Q6J1Z9;Q86YL2;Q86YQ1;Q86YQ4;Q9NQT3|ENSEMBL:ENSP00000380899;ENSP00000380908;ENSP00000442364|VEGA:OTTHUMP00000194924;OTTHUMP00000194926 Tax_Id=9606 Gene_Symbol=HBA2;HBA1 Hemoglobin alpha-2;>P01966 SWISS-PROT:P01966 (Bos tauru
IPI00790218_ICOSLG	705.61	780.939	705.61	623.793	972.229	753.777	379.031	722.913	912.16	648.019	661.822	582.582	709.003	620.333	553.151	835.689	1.00833	1.04038	1.03179	1	1	1	ICOSLG 52 kDa protein	>IPI:IPI00790218.1|ENSEMBL:ENSP00000383230|VEGA:OTTHUMP00000109527 Tax_Id=9606 Gene_Symbol=ICOSLG 52 kDa protein;>IPI:IPI00414888.2|SWISS-PROT:O75144-2|ENSEMBL:ENSP00000339477|H-INV:HIT000073709|VEGA:OTTHUMP00000109526 Tax_Id=9606 Gene_Symbol=ICOSLG Isofor
IPI00925520_PFKL	NA	NA	NA	NA	NA	NA	NA	NA	NA	NA	NA	NA	NA	NA	NA	NA	NA	NA	NA	NA	NA	NA	PFKL Similar to Phosphofructokinase	>IPI:IPI00925520.1|SWISS-PROT:P17858-2|ENSEMBL:ENSP00000384038|H-INV:HIT000032824 Tax_Id=9606 Gene_Symbol=PFKL Similar to Phosphofructokinase;>IPI:IPI00332371.9|SWISS-PROT:P17858-1|ENSEMBL:ENSP00000269848|REFSEQ:NP_002617|VEGA:OTTHUMP00000109514 Tax_Id=960
IPI00877703_FGG	783.56	823.4	783.56	785.836	981.76	1262.67	1499.42	1228.12	783.734	651.928	650.605	570.01	301.715	752.511	792.322	378.742	1.87178	2.2343	1.19368	0.00478687	0.0903029	1	FGG Uncharacterized protein	>IPI:IPI00877703.1|TREMBL:C9JC84|ENSEMBL:ENSP00000384552|VEGA:OTTHUMP00000197060 Tax_Id=9606 Gene_Symbol=FGG Uncharacterized protein;>IPI:IPI00021891.5|SWISS-PROT:P02679-1|ENSEMBL:ENSP00000336829|REFSEQ:NP_068656|VEGA:OTTHUMP00000197058 Tax_Id=9606 Gene_Sy
IPI00889740_FBLN1	906.4	1195.79	906.4	1014.02	816.396	1101.73	1661.44	1582.54	804.361	1432.25	777.24	1077.53	1132.74	1212.82	667.992	493.498	1.2617	1.47192	1.16662	1	0.549902	1	FBLN1 Uncharacterized protein	>IPI:IPI00889740.1|TREMBL:B1AHL2|ENSEMBL:ENSP00000385521|VEGA:OTTHUMP00000199865 Tax_Id=9606 Gene_Symbol=FBLN1 Uncharacterized protein;>IPI:IPI00296537.4|SWISS-PROT:P23142-4|TREMBL:B4DUV1|ENSEMBL:ENSP00000262722|REFSEQ:NP_001987|H-INV:HIT000279036|VEGA:OTT
IPI00908685_PROC	2038.5	2289.43	2038.5	2137.48	1116.66	952.511	589.611	624.749	1978.45	1880.83	2444.42	2509.34	4379.4	3264	3599.52	3114.11	0.372577	0.228706	0.613848	0.0104657	0.0020908	0.0107015	PROC cDNA FLJ51925, highly similar to Vitamin K-dependent protein C	>IPI:IPI00908685.1|TREMBL:B4DPQ7;E7END6|ENSEMBL:ENSP00000386679;ENSP00000404030|VEGA:OTTHUMP00000203820 Tax_Id=9606 Gene_Symbol=PROC cDNA FLJ51925, highly similar to Vitamin K-dependent protein C;>IPI:IPI00021817.1|SWISS-PROT:P04070|ENSEMBL:ENSP00000234071
IPI00916600_CALM3	NA	NA	NA	NA	NA	NA	NA	NA	NA	NA	NA	NA	NA	NA	NA	NA	NA	NA	NA	NA	NA	NA	CALM3	>IPI:IPI00916600.1|TREMBL:E7EMB3|ENSEMBL:ENSP00000387065|VEGA:OTTHUMP00000202342 Tax_Id=9606 Gene_Symbol=CALM3;CALM2;CALM1 Uncharacterized protein;>IPI:IPI00794543.2|TREMBL:A8K1M2;B2RDW0;E7ETZ0|ENSEMBL:ENSP00000403491;ENSP00000411440|VEGA:OTTHUMP0000020234
IPI00927683_BTD	13493	12580.7	13493	12490.5	9821.56	9065.02	7362.08	8044.98	11617.3	10443.6	14735.7	14148.6	20655.5	20258.5	17060.2	18654.2	0.673147	0.447532	0.664835	0.0303281	0.000289396	0.0237518	BTD cDNA FLJ51892, highly similar to Biotinidase	>IPI:IPI00927683.1|TREMBL:B4DLJ9|ENSEMBL:ENSP00000388212|VEGA:OTTHUMP00000209134 Tax_Id=9606 Gene_Symbol=BTD cDNA FLJ51892, highly similar to Biotinidase;>IPI:IPI00744685.3|TREMBL:A6NHF2|ENSEMBL:ENSP00000400995|VEGA:OTTHUMP00000209135 Tax_Id=9606 Gene_Symb
IPI00843913_C4A	3299.9	3614.32	3299.9	2811.72	2426.19	1906.15	704.438	1240.16	3036.52	1539.5	4041.03	3188.44	5989.48	7925.1	4357.55	3981.25	0.531696	0.282067	0.530503	0.295689	0.0267071	0.145711	C4A Uncharacterized protein	>IPI:IPI00843913.3|TREMBL:B0V2C8;F8W1T0|ENSEMBL:ENSP00000388662;ENSP00000447434|VEGA:OTTHUMP00000194382 Tax_Id=9606 Gene_Symbol=C4A Uncharacterized protein;>IPI:IPI00892547.1|TREMBL:B0UZ83;F8VW91;Q6U2E0;Q6U2E5;Q6U2E8;Q6U2F0;Q6U2F3;Q6U2F4;Q6U2F8;Q6U2G0;Q6U2
IPI00643920_TKT	2561.5	2881.73	2561.5	2571.71	3843.82	3528.88	3359.29	3604	2264.53	4954.13	2469.57	2705.46	1401.15	1708.91	2058.89	2220.78	1.15672	1.93998	1.67715	1	0.0155627	0.203985	TKT cDNA FLJ54957, highly similar to Transketolase	>IPI:IPI00643920.4|TREMBL:B4DE31;E7EPA7|ENSEMBL:ENSP00000391481|VEGA:OTTHUMP00000212667 Tax_Id=9606 Gene_Symbol=TKT cDNA FLJ54957, highly similar to Transketolase;>IPI:IPI00942979.1|SWISS-PROT:P29401|TREMBL:Q53EM5|ENSEMBL:ENSP00000405455;ENSP00000417773|RE
IPI00983517_FN1	2633.5	2256.66	2633.5	2169.22	1659.87	1273.55	556.434	977.201	2922.76	1596.14	2201.67	3675.06	3937.48	3896.03	4292.68	4383.12	0.429705	0.270578	0.629683	0.0818566	0.0270636	0.194305	FN1 FN1 protein	>IPI:IPI00983517.1|TREMBL:Q14328|ENSEMBL:ENSP00000392565|VEGA:OTTHUMP00000206769 Tax_Id=9606 Gene_Symbol=FN1 FN1 protein
IPI00893324_COLEC11	3686.6	3987.14	3686.6	3406.04	4054.47	4161.77	3748.67	6425.34	3869.48	4593.19	3529.13	4564.59	3485.87	4248.25	2893.86	3001.06	1.11076	1.34934	1.21479	1	0.323439	0.357803	COLEC11 cDNA FLJ59812, highly similar to Homo sapiens collectin sub-family member 11 (COLEC11), transcript variant 1, mRNA	>IPI:IPI00893324.2|TREMBL:B4E1G0;C9JWT5|ENSEMBL:ENSP00000393167;ENSP00000411770|VEGA:OTTHUMP00000200063 Tax_Id=9606 Gene_Symbol=COLEC11 cDNA FLJ59812, highly similar to Homo sapiens collectin sub-family member 11 (COLEC11), transcript variant 1, mRNA;>IPI:
IPI00879915_C6	421.61	367.916	421.61	348.048	331.589	287.404	223.296	248.684	591.009	395.083	616.848	460.89	625.133	390.27	442.454	432.055	0.528615	0.577261	1.09202	0.0116646	0.0211343	1	C6 Uncharacterized protein	>IPI:IPI00879915.1|TREMBL:C9JC72|ENSEMBL:ENSP00000396565|VEGA:OTTHUMP00000197103 Tax_Id=9606 Gene_Symbol=C6 Uncharacterized protein
IPI00748955_GP1BA	4565.5	4327.78	4565.5	4475.17	4379.56	3160.57	4506.8	3719.94	4469.43	3363.31	4613.88	5375.18	5242.28	7322.46	6362.26	4868	0.884695	0.662613	0.748973	1	0.0503797	0.225285	GP1BA Platelet glycoprotein Ib alpha polypeptide (Fragment)	>IPI:IPI00748955.4|SWISS-PROT:P07359|TREMBL:A5CKE2;E0D852;E0D853;E0D854;E5FY30;Q06AK0|ENSEMBL:ENSP00000396783|H-INV:HIT000191104 Tax_Id=9606 Gene_Symbol=GP1BA Platelet glycoprotein Ib alpha polypeptide (Fragment);>IPI:IPI00943099.3|TREMBL:E0D851;E7ES66|ENS
IPI00419966_ABI3BP	2461.4	2529.08	2461.4	2241.84	3336.94	3451.47	4178.5	4039.53	2870.49	2866.08	1868.25	2143.27	1892.57	1850.27	1715.81	1849.18	1.53942	2.05347	1.33392	0.0525729	0.00104167	0.250271	ABI3BP Uncharacterized protein	>IPI:IPI00419966.2|SWISS-PROT:Q7Z7G0-2|TREMBL:D3YTG3|ENSEMBL:ENSP00000399645;ENSP00000420524|VEGA:OTTHUMP00000214055 Tax_Id=9606 Gene_Symbol=ABI3BP Uncharacterized protein;>IPI:IPI00440822.3|SWISS-PROT:Q7Z7G0-1|ENSEMBL:ENSP00000284322|REFSEQ:NP_056244|VEGA
IPI00910781_GPI	703.36	633.022	NA	NA	863.563	873.73	NA	NA	901.773	1229.76	NA	NA	488.539	578.632	NA	NA	0.815046	1.62794	1.99736	1	0.321904	0.270179	GPI glucose-6-phosphate isomerase isoform 1	>IPI:IPI00910781.1|TREMBL:B4DE36;B4DG39|ENSEMBL:ENSP00000405573|REFSEQ:NP_001171651 Tax_Id=9606 Gene_Symbol=GPI glucose-6-phosphate isomerase isoform 1;>IPI:IPI00027497.5|SWISS-PROT:P06744|ENSEMBL:ENSP00000348877|REFSEQ:NP_000166|H-INV:HIT000049155 Tax_Id=
IPI00878716_C1S	NA	NA	NA	NA	NA	NA	NA	NA	NA	NA	NA	NA	NA	NA	NA	NA	NA	NA	NA	NA	NA	NA	C1S Uncharacterized protein	>IPI:IPI00878716.1|TREMBL:C9IZP8|ENSEMBL:ENSP00000406643|VEGA:OTTHUMP00000197024 Tax_Id=9606 Gene_Symbol=C1S Uncharacterized protein
IPI00019591_CFB	103350	108799	103350	102284	95959.7	86490.1	70313.7	72746.4	119821	103347	111945	126830	159375	137486	140540	124391	0.704655	0.579413	0.822265	0.027639	0.00386501	0.0851587	CFB cDNA FLJ55673, highly similar to Complement factor B	>IPI:IPI00019591.2|TREMBL:B4E1Z4;Q53F89|ENSEMBL:ENSP00000410815;ENSP00000446706;ENSP00000447504;ENSP00000448991;ENSP00000450384;ENSP00000451848|VEGA:OTTHUMP00000215940 Tax_Id=9606 Gene_Symbol=CFB cDNA FLJ55673, highly similar to Complement factor B;>IPI:IP
IPI00924574_APOD	22722	22490.8	22722	21174.3	16348.5	14859.7	11723.7	12608.9	23677.3	34058	23620.3	22458.4	23532.8	36246.3	27435.9	25603.6	0.535004	0.492302	0.920184	0.00813702	0.00385749	1	APOD Uncharacterized protein	>IPI:IPI00924574.1|TREMBL:C9JF17|ENSEMBL:ENSP00000415235|VEGA:OTTHUMP00000208788 Tax_Id=9606 Gene_Symbol=APOD Uncharacterized protein;>IPI:IPI00006662.1|SWISS-PROT:P05090|ENSEMBL:ENSP00000345179|REFSEQ:NP_001638|H-INV:HIT000033192|VEGA:OTTHUMP00000208785 T
IPI00922213_FN1	4008.5	5015.71	4008.5	4944.7	2508.82	1997.35	583.195	807.222	4144.86	3222.3	1959.28	7386.07	9943.44	9222.62	7386.74	5914	0.352825	0.181619	0.514757	0.15251	0.0277462	0.192244	FN1 cDNA FLJ53292, highly similar to Homo sapiens fibronectin 1 (FN1), transcript variant 5, mRNA	>IPI:IPI00922213.2|TREMBL:B4DTH2;B4DTK1;Q14327;Q53S27;Q6PJE5;Q7L553;Q9H382|ENSEMBL:ENSP00000416139|VEGA:OTTHUMP00000206764 Tax_Id=9606 Gene_Symbol=FN1 cDNA FLJ53292, highly similar to Homo sapiens fibronectin 1 (FN1), transcript variant 5, mRNA
IPI00925635_IGFALS	20547	19278	20547	19958.4	12287.1	10988.2	6791.96	9305.55	15000.1	14088.9	24270.7	16597.5	36925.8	38625.8	33770.1	36152.8	0.562812	0.270651	0.48089	0.0533119	0.00422302	0.0204282	IGFALS insulin-like growth factor-binding protein complex acid labile subunit isoform 1 precursor	>IPI:IPI00925635.1|TREMBL:B0AZL7;B4DZY8;E9PGU3;Q8TAY0|ENSEMBL:ENSP00000416683|REFSEQ:NP_001139478 Tax_Id=9606 Gene_Symbol=IGFALS insulin-like growth factor-binding protein complex acid labile subunit isoform 1 precursor;>IPI:IPI00020996.5|SWISS-PROT:P35858
IPI00944960_ITIH4	72303	76799.5	72303	71044.7	55967.3	47543.5	40987.2	43730.6	69735.1	59044	72817.6	78546	105516	136355	108030	87811.8	0.671903	0.430028	0.640015	0.0138823	0.00129809	0.026889	ITIH4 Uncharacterized protein	>IPI:IPI00944960.1|TREMBL:B2RMS9;B7Z8Q7;B7ZKJ8;F5GXQ1|ENSEMBL:ENSP00000417824;ENSP00000440036|VEGA:OTTHUMP00000213869 Tax_Id=9606 Gene_Symbol=ITIH4 Uncharacterized protein;>IPI:IPI00896419.3|SWISS-PROT:Q14624-1|TREMBL:B7Z545;B7Z551;Q68DH2|ENSEMBL:ENSP00000
IPI00945846_PRSS1	643.02	407.717	NA	NA	1669.38	768.132	NA	NA	886.093	543.731	NA	NA	1112.47	594.876	NA	NA	1.70476	1.42766	0.837454	1	1	1	PRSS1 Uncharacterized protein	>IPI:IPI00945846.1|TREMBL:E7EQ64|ENSEMBL:ENSP00000417854|VEGA:OTTHUMP00000213669 Tax_Id=9606 Gene_Symbol=PRSS1 Uncharacterized protein;>P07477 SWISS-PROT:P07477 Tax_Id=9606 Gene_Symbol=PRSS1 Trypsin-1 precursor;>IPI:IPI00011694.1|SWISS-PROT:P07477|TREMBL:A
IPI00550731_-	2520	2974.91	2520	2301.38	3516.01	3480.9	4702.16	4081.15	1770.05	2898.04	1781	2202.23	1841.13	1607.2	1728.83	1668.92	1.82403	2.305	1.26369	0.0193193	0.00131271	0.483961	#NAME?	>IPI:IPI00550731.2|SWISS-PROT:P06310|TREMBL:Q8TCD0|ENSEMBL:ENSP00000418138|VEGA:OTTHUMP00000200369 Tax_Id=9606 Gene_Symbol=- Putative uncharacterized protein;>IPI:IPI00784773.19|TREMBL:Q7Z3Y4|ENSEMBL:ENSP00000417344|VEGA:OTTHUMP00000200331 Tax_Id=9606 Gene
IPI00967086_HGFAC	1807.3	1716.14	1807.3	1872.28	1573.95	1864.68	717.473	848.365	1443.2	1477.77	2372.65	2096.17	1894.11	2012.5	3038.23	3106.62	0.677214	0.497884	0.735195	0.47125	0.119042	0.43019	HGFAC Uncharacterized protein	>IPI:IPI00967086.1|TREMBL:D6RAR4|ENSEMBL:ENSP00000421801|VEGA:OTTHUMP00000217082 Tax_Id=9606 Gene_Symbol=HGFAC Uncharacterized protein
IPI00965445_FIP1L1	1946.4	1806.4	1946.4	1872.54	2342.65	2509.32	1936.62	2550.7	1795.85	1985.64	1416.64	2132.74	1750.1	2019.85	1772.23	1688.28	1.27397	1.29166	1.01389	0.206345	0.0577078	1	FIP1L1 95 kDa protein	>IPI:IPI00965445.1|ENSEMBL:ENSP00000423325|VEGA:OTTHUMP00000218548 Tax_Id=9606 Gene_Symbol=FIP1L1 95 kDa protein
IPI00964840_IGJ	1760.9	1768.03	1760.9	1624.69	2362.57	2154.51	4814.45	3564.76	1740.24	1841.25	1180.57	1439.66	1174.38	1546.67	1117.49	1083.14	2.07947	2.6203	1.26008	0.0751027	0.0302416	0.398277	IGJ Uncharacterized protein	>IPI:IPI00964840.2|TREMBL:D6RHJ6|ENSEMBL:ENSP00000426045;ENSP00000440066|VEGA:OTTHUMP00000219133 Tax_Id=9606 Gene_Symbol=IGJ Uncharacterized protein;>IPI:IPI00178926.2|SWISS-PROT:P01591|ENSEMBL:ENSP00000254801;ENSP00000426687|REFSEQ:NP_653247|H-INV:HIT0000
IPI00982101_YWHAZ	2380.7	2388.67	2380.7	2549.25	3102.74	2903.08	3230.89	4834.33	1922.17	2058.87	2119.05	2697.64	1067.63	1189.42	1743.7	1634.77	1.59939	2.49684	1.56112	0.059661	0.00450842	0.0672478	YWHAZ Uncharacterized protein	>IPI:IPI00982101.1|TREMBL:E7EX29|ENSEMBL:ENSP00000430058|VEGA:OTTHUMP00000227485 Tax_Id=9606 Gene_Symbol=YWHAZ Uncharacterized protein;>IPI:IPI00021263.3|SWISS-PROT:P63104|TREMBL:D0PNI1|ENSEMBL:ENSP00000309503;ENSP00000379281;ENSP00000379283;ENSP0000037928
IPI00982887_-	1801.1	1610.48	1801.1	1790.46	2099.4	2095.65	1323.03	1953.37	1696.92	2251.81	2016.27	2097.12	1442.62	1821.55	1718.29	1758.21	0.926733	1.10841	1.19604	1	1	0.202694	- 25 kDa protein	>IPI:IPI00982887.1|ENSEMBL:ENSP00000431536|VEGA:OTTHUMP00000235231 Tax_Id=9606 Gene_Symbol=- 25 kDa protein;>IPI:IPI00010341.2|SWISS-PROT:P13727|TREMBL:B2R5I1|ENSEMBL:ENSP00000312134;ENSP00000433016|REFSEQ:NP_002719|H-INV:HIT000032529|VEGA:OTTHUMP000002347
IPI00984795_CFL1	813.64	676.893	813.64	575.996	1127.54	894.195	2222.47	1007.14	859.865	673.921	671.866	737.299	608.96	618.505	706.29	398.484	1.78438	2.25163	1.26186	0.244179	0.07274	0.417498	CFL1 Uncharacterized protein	>IPI:IPI00984795.1|TREMBL:E9PK25|ENSEMBL:ENSP00000431696|VEGA:OTTHUMP00000233681 Tax_Id=9606 Gene_Symbol=CFL1 Uncharacterized protein;>IPI:IPI00012011.6|SWISS-PROT:P23528|ENSEMBL:ENSP00000309629;ENSP00000432660|REFSEQ:NP_005498|H-INV:HIT000022544|VEGA:OTTH
IPI00984385_PRMT3	NA	NA	NA	NA	NA	NA	NA	NA	NA	NA	NA	NA	NA	NA	NA	NA	NA	NA	NA	NA	NA	NA	PRMT3 Uncharacterized protein	>IPI:IPI00984385.1|TREMBL:E9PRB4|ENSEMBL:ENSP00000434260|VEGA:OTTHUMP00000232171 Tax_Id=9606 Gene_Symbol=PRMT3 Uncharacterized protein
IPI01015090_A2M	1669.9	1196.61	1669.9	1362.92	2398.91	5889.49	2627.99	2644.36	1180.15	811.095	783.997	544.159	152.934	413.513	478.523	710.783	4.08531	7.72361	1.89058	0.00745176	0.00805571	0.321328	A2M 8 kDa protein	>IPI:IPI01015090.1|ENSEMBL:ENSP00000438599|VEGA:OTTHUMP00000238974 Tax_Id=9606 Gene_Symbol=A2M 8 kDa protein
IPI00947127_LDHA	1622	1593.58	1622	1447.71	1494.6	1186.04	2050.55	2119.95	1478.49	1835.31	2012.09	1843.53	1747.48	1544.84	1543.6	1225.39	0.955605	1.13031	1.18282	1	1	0.413993	LDHA L-lactate dehydrogenase A chain isoform 3	>IPI:IPI00947127.1|TREMBL:B7Z5E3|ENSEMBL:ENSP00000445175|REFSEQ:NP_001158886 Tax_Id=9606 Gene_Symbol=LDHA L-lactate dehydrogenase A chain isoform 3;>IPI:IPI00217966.9|SWISS-PROT:P00338-1|ENSEMBL:ENSP00000368722;ENSP00000395337;ENSP00000445331|REFSEQ:NP_005
IPI01025667_SERPINA3	32499	33581.1	32499	31707.7	26430.6	29908.8	25815.9	28983.9	29835.9	30415.9	22559.1	33406.5	46976.2	59680	33136.5	34926.9	0.956306	0.636101	0.665165	1	0.147026	0.181534	SERPINA3 cDNA FLJ35730 fis, clone TESTI2003131, highly similar to ALPHA-1-ANTICHYMOTRYPSIN	>IPI:IPI01025667.1|TREMBL:B3KS79|ENSEMBL:ENSP00000452367|H-INV:HIT000017916 Tax_Id=9606 Gene_Symbol=SERPINA3 cDNA FLJ35730 fis, clone TESTI2003131, highly similar to ALPHA-1-ANTICHYMOTRYPSIN;>IPI:IPI00847635.1|SWISS-PROT:P01011-1|ENSEMBL:ENSP00000376793;EN
IPI00298994_TLN1	NA	NA	NA	NA	NA	NA	NA	NA	NA	NA	NA	NA	NA	NA	NA	NA	NA	NA	NA	NA	NA	NA	TLN1 Talin-1	>IPI:IPI00298994.6|SWISS-PROT:Q9Y490|ENSEMBL:ENSP00000316029|REFSEQ:NP_006280|H-INV:HIT000000744|VEGA:OTTHUMP00000021350 Tax_Id=9606 Gene_Symbol=TLN1 Talin-1;>IPI:IPI01014975.1|TREMBL:Q5TCU5;Q5TCU6|ENSEMBL:ENSP00000442981 Tax_Id=9606 Gene_Symbol=TLN1 Uncha
IPI00297263_HEG1	3554.3	2690.48	3554.3	3277.36	4797.25	4617.11	4227.71	5798.72	3516.03	2802.3	3772.93	3113.2	2128.09	2095.56	2147.41	2760.57	1.47229	2.12895	1.44601	0.0184826	0.000581268	0.0221532	HEG1 Isoform 1 of Protein HEG homolog 1	>IPI:IPI00297263.6|SWISS-PROT:Q9ULI3-1|ENSEMBL:ENSP00000311502|REFSEQ:NP_065784|H-INV:HIT000000953|VEGA:OTTHUMP00000215555 Tax_Id=9606 Gene_Symbol=HEG1 Isoform 1 of Protein HEG homolog 1
IPI00297212_KIAA1274	2033.7	1943.78	NA	NA	3427.72	3398.92	NA	NA	1950.11	2010.34	NA	NA	854.808	627.671	NA	NA	1.7237	4.60488	2.6715	0.0333977	0.190476	0.286199	KIAA1274 Paladin	>IPI:IPI00297212.5|SWISS-PROT:Q9ULE6|ENSEMBL:ENSP00000263563;ENSP00000362310|REFSEQ:NP_055246|H-INV:HIT000000990|VEGA:OTTHUMP00000019757 Tax_Id=9606 Gene_Symbol=KIAA1274 Paladin
IPI00015525_MMRN2	319.98	313.491	319.98	362.453	340.678	346.623	471.131	414.405	334.278	504.406	372.841	367.42	348.941	453.396	362.092	333.674	0.996132	1.04989	1.05396	1	1	1	MMRN2 Multimerin-2	>IPI:IPI00015525.2|SWISS-PROT:Q9H8L6|TREMBL:B4E3H8|ENSEMBL:ENSP00000361097|REFSEQ:NP_079032|H-INV:HIT000006801|VEGA:OTTHUMP00000020015 Tax_Id=9606 Gene_Symbol=MMRN2 Multimerin-2;>IPI:IPI00908953.1|TREMBL:B4DEW5;E7EN39|ENSEMBL:ENSP00000400043 Tax_Id=9606 Ge
IPI00032288_MANSC1	142.42	100.207	142.42	110.67	142.476	204.621	397.786	325.973	119.85	127.212	101.742	105.588	86.9842	103.917	130.969	90.9571	2.35668	2.59395	1.10068	0.118127	0.0721693	1	MANSC1 MANSC domain-containing protein 1	>IPI:IPI00032288.3|SWISS-PROT:Q9H8J5|ENSEMBL:ENSP00000438205|REFSEQ:NP_060520|H-INV:HIT000006896|VEGA:OTTHUMP00000238984 Tax_Id=9606 Gene_Symbol=MANSC1 MANSC domain-containing protein 1;>IPI:IPI01013703.1|TREMBL:F5H6G8|ENSEMBL:ENSP00000437624|VEGA:OTTHUMP0
IPI00844511_MAN1A1	4651.4	3926.39	4651.4	3652.34	4870.26	4206.25	2635.47	3883.5	4980.35	3769.76	5101.86	4708.89	5478.41	6574.41	4954.77	5670.64	0.840235	0.687686	0.818444	0.773952	0.149424	0.204882	MAN1A1 Mannosyl-oligosaccharide 1,2-alpha-mannosidase IA	>IPI:IPI00844511.1|SWISS-PROT:P33908|ENSEMBL:ENSP00000357453|REFSEQ:NP_005898|H-INV:HIT000008873|VEGA:OTTHUMP00000017107 Tax_Id=9606 Gene_Symbol=MAN1A1 Mannosyl-oligosaccharide 1,2-alpha-mannosidase IA;>IPI:IPI00439446.3|TREMBL:Q6P052|ENSEMBL:ENSP000003574
IPI00827714_SNED1	807.07	696.124	NA	NA	724.777	723.54	NA	NA	646.633	656.116	NA	NA	809.492	709.003	NA	NA	1.11174	0.953785	0.857921	0.123234	1	0.779648	SNED1 Isoform 1 of Sushi, nidogen and EGF-like domain-containing protein 1	>IPI:IPI00827714.1|SWISS-PROT:Q8TER0-1|ENSEMBL:ENSP00000308893|REFSEQ:NP_001073906|H-INV:HIT000014842|VEGA:OTTHUMP00000200552 Tax_Id=9606 Gene_Symbol=SNED1 Isoform 1 of Sushi, nidogen and EGF-like domain-containing protein 1;>IPI:IPI00152789.5|SWISS-PROT:Q
IPI00217802_FAM186B	3671.1	3069.72	3671.1	3158.05	2501.69	2072.24	576.656	1015.68	3887.93	2935.92	5419.34	3666.07	2838.32	5091.83	5623.7	4570.61	0.38759	0.340218	0.877778	0.127734	0.0889849	1	FAM186B Protein FAM186B	>IPI:IPI00217802.2|SWISS-PROT:Q8IYM0|TREMBL:B3KSB5|ENSEMBL:ENSP00000257894|REFSEQ:NP_115506|H-INV:HIT000018109|VEGA:OTTHUMP00000235922 Tax_Id=9606 Gene_Symbol=FAM186B Protein FAM186B;>IPI:IPI01014964.1|TREMBL:B4DZ15|ENSEMBL:ENSP00000438569 Tax_Id=9606 Gene
IPI00015102_ALCAM	414.4	630.176	NA	NA	586.885	765.413	NA	NA	301.072	452.48	NA	NA	256.43	276.578	NA	NA	1.79456	2.5371	1.41377	0.460903	0.216614	1	ALCAM Isoform 1 of CD166 antigen	>IPI:IPI00015102.2|SWISS-PROT:Q13740-1|TREMBL:B3KNN9|ENSEMBL:ENSP00000305988|REFSEQ:NP_001618|H-INV:HIT000028614|VEGA:OTTHUMP00000214313 Tax_Id=9606 Gene_Symbol=ALCAM Isoform 1 of CD166 antigen;>IPI:IPI00944977.1|TREMBL:B4DTU0;Q6PEY4|ENSEMBL:ENSP0000041923
IPI00029723_FSTL1	NA	NA	NA	NA	NA	NA	NA	NA	NA	NA	NA	NA	NA	NA	NA	NA	NA	NA	NA	NA	NA	NA	FSTL1	>IPI:IPI00029723.1|SWISS-PROT:Q12841|TREMBL:A8K523|ENSEMBL:ENSP00000295633|REFSEQ:NP_009016|H-INV:HIT000029313|VEGA:OTTHUMP00000215346 Tax_Id=9606 Gene_Symbol=FSTL1;MIR198 Follistatin-related protein 1;>IPI:IPI01015631.1|TREMBL:B4DTT5|ENSEMBL:ENSP000003943
IPI00018219_TGFBI	12732	11751.5	12732	11300.6	14069.9	13324.1	11625.8	12834.3	14516.2	14770.4	11862.9	13458.9	11223	11130.4	10416.9	10750.5	0.949563	1.19148	1.25477	1	0.0485986	0.046889	TGFBI Transforming growth factor-beta-induced protein ig-h3	>IPI:IPI00018219.1|SWISS-PROT:Q15582|ENSEMBL:ENSP00000416330|REFSEQ:NP_000349|H-INV:HIT000029343|VEGA:OTTHUMP00000223339 Tax_Id=9606 Gene_Symbol=TGFBI Transforming growth factor-beta-induced protein ig-h3;>IPI:IPI00965868.1|TREMBL:Q53GU8|ENSEMBL:ENSP000004
IPI00032292_TIMP1	2534.5	2983.3	2534.5	2436.81	3724.51	4452.18	2973.41	4410.35	2305.16	2931.32	2031.21	2608.76	2030.59	1575.39	2046.84	2282.65	1.57551	1.96087	1.2446	0.0336009	0.00533118	0.293034	TIMP1 Metalloproteinase inhibitor 1	>IPI:IPI00032292.1|SWISS-PROT:P01033|TREMBL:B3KQF4;Q58P21;Q6FGX5|ENSEMBL:ENSP00000218388|REFSEQ:NP_003245|H-INV:HIT000029962|VEGA:OTTHUMP00000023214 Tax_Id=9606 Gene_Symbol=TIMP1 Metalloproteinase inhibitor 1;>IPI:IPI00642739.1|TREMBL:Q5H9A7|ENSEMBL:ENSP00
IPI00027780_MMP2	607.93	633.967	607.93	607.592	876.445	660.591	1178.02	853.34	903.177	576.097	783.114	666.638	662.871	558.077	709.21	457.138	1.21829	1.49475	1.22692	0.786071	0.131168	0.570142	MMP2 72 kDa type IV collagenase	>IPI:IPI00027780.1|SWISS-PROT:P08253|ENSEMBL:ENSP00000219070|REFSEQ:NP_004521|H-INV:HIT000031004|VEGA:OTTHUMP00000164261 Tax_Id=9606 Gene_Symbol=MMP2 72 kDa type IV collagenase;>IPI:IPI00895858.1|TREMBL:E9PE45|ENSEMBL:ENSP00000394237|REFSEQ:NP_001121363 Ta
IPI00009866_KRT13	NA	NA	NA	NA	NA	NA	NA	NA	NA	NA	NA	NA	NA	NA	NA	NA	NA	NA	NA	NA	NA	NA	KRT13 Isoform 1 of Keratin, type I cytoskeletal 13	>IPI:IPI00009866.7|SWISS-PROT:P13646-1|TREMBL:A1A4E9;A8K2H9;B4DL17|ENSEMBL:ENSP00000246635|REFSEQ:NP_705694|H-INV:HIT000031075|VEGA:OTTHUMP00000164632 Tax_Id=9606 Gene_Symbol=KRT13 Isoform 1 of Keratin, type I cytoskeletal 13;>ENSEMBL:ENSP00000377550 Tax_I
IPI00297284_IGFBP2	1457.3	1557.66	1457.3	1337.03	1499.7	1568.34	1641.02	1642.72	2001.85	1245.98	1342.48	1621.13	1267.72	1380.67	1393.11	1201.02	1.02259	1.21159	1.18482	1	0.0172427	0.737304	IGFBP2 insulin-like growth factor-binding protein 2 precursor	>IPI:IPI00297284.1|SWISS-PROT:P18065|ENSEMBL:ENSP00000233809|REFSEQ:NP_000588|H-INV:HIT000031860|VEGA:OTTHUMP00000207751 Tax_Id=9606 Gene_Symbol=IGFBP2 insulin-like growth factor-binding protein 2 precursor;>IPI:IPI00927165.1|TREMBL:C9JMY1|ENSEMBL:ENSP0000
IPI00021854_APOA2	32405	34869.7	32405	29504.3	13731.5	7885	11985.2	7623.89	43590.1	38943.1	52572	43820.4	79258	59361.9	65151.7	40639.2	0.230406	0.168673	0.732069	0.00216853	0.00037642	0.388644	APOA2 Apolipoprotein A-II	>IPI:IPI00021854.1|SWISS-PROT:P02652|ENSEMBL:ENSP00000356969|REFSEQ:NP_001634|H-INV:HIT000032344|VEGA:OTTHUMP00000032244 Tax_Id=9606 Gene_Symbol=APOA2 Apolipoprotein A-II
IPI00329775_CPB2	8814.2	9948.5	8814.2	8316.79	7059.53	6329.78	6811.7	5989.34	8309.5	8100.05	10024.6	9807.15	16516.7	13326.1	12248	11394.9	0.722665	0.48967	0.677588	0.0122749	0.00322545	0.0292375	CPB2 Isoform 1 of Carboxypeptidase B2	>IPI:IPI00329775.8|SWISS-PROT:Q96IY4-1|ENSEMBL:ENSP00000181383|REFSEQ:NP_001863|H-INV:HIT000033017|VEGA:OTTHUMP00000018364 Tax_Id=9606 Gene_Symbol=CPB2 Isoform 1 of Carboxypeptidase B2;>IPI:IPI00293057.6|SWISS-PROT:Q96IY4-2|TREMBL:C9J9G1|ENSEMBL:ENSP000004
IPI00022391_APCS	16527	18339.2	16527	16542.3	8792.75	7159.06	8443.9	7940.43	13966.8	11099.4	18443.3	16600.3	42028.8	26624.2	25599.2	29672.7	0.537951	0.260933	0.48505	0.0223142	0.00132651	0.0115695	APCS Serum amyloid P-component	>IPI:IPI00022391.1|SWISS-PROT:P02743|ENSEMBL:ENSP00000255040|REFSEQ:NP_001630|H-INV:HIT000033018|VEGA:OTTHUMP00000024355 Tax_Id=9606 Gene_Symbol=APCS Serum amyloid P-component
IPI00654755_NA	12046	11467.1	12046	10946.4	4770.31	42005.2	28136.8	29257.8	4531.19	6331.19	6079.4	7570.68	5181.74	4822.18	4127.67	4393.98	4.24968	5.62305	1.32317	0.261964	0.168356	0.243824	NA	>IPI:IPI00654755.3|SWISS-PROT:P68871|TREMBL:A1YZ08;B2M1S6;B2M1S7;B3VL05;B3VL17;B3VL31;B3VL86;C8C504;D9YZU5;E9NGZ5;Q0Z944;Q3LR79;Q3Y9I8;Q4JLR8;Q4TWB7;Q4TZM4;Q52MT0;Q6J1Z7;Q6J1Z8;Q6V0K9;Q6VFQ5;Q6VFQ6;Q8IUL9;Q8IZI0;Q9BWU5;Q9BWV6;Q9GZL9;Q9UE59;Q9UK54|ENSEMBL:E
IPI00010706_GSS	154.59	253.911	154.59	133.032	283.798	305.596	221.923	224.558	238.524	492.096	111.511	116.292	138.558	128.998	72.152	99.4397	1.08081	2.35883	2.18246	1	0.0125932	0.536774	GSS Glutathione synthetase	>IPI:IPI00010706.1|SWISS-PROT:P48637|TREMBL:B7Z1C5|ENSEMBL:ENSP00000216951|REFSEQ:NP_000169|H-INV:HIT000033538|VEGA:OTTHUMP00000030711 Tax_Id=9606 Gene_Symbol=GSS Glutathione synthetase;>IPI:IPI00915302.1|TREMBL:B6F210;Q8TDA8|ENSEMBL:ENSP00000407517 Tax_Id
IPI00012303_SELENBP1	785.23	926.478	NA	NA	926.986	937.32	NA	NA	692.325	863.057	NA	NA	492.467	516.851	NA	NA	1.19862	1.8471	1.54102	1	0.0563599	0.441901	SELENBP1 Isoform 1 of Selenium-binding protein 1	>IPI:IPI00012303.5|SWISS-PROT:Q13228-1|ENSEMBL:ENSP00000357861|REFSEQ:NP_003935|H-INV:HIT000034168|VEGA:OTTHUMP00000082403 Tax_Id=9606 Gene_Symbol=SELENBP1 Isoform 1 of Selenium-binding protein 1;>IPI:IPI00942368.1|TREMBL:B4E1F3|ENSEMBL:ENSP00000413960 Tax
IPI00010471_LCP1	3339	3171.41	3339	2875.64	2513.12	2128.09	1480.86	2001.58	741.545	3260.91	3943.87	2926.37	4390.95	5486.41	3572.75	3009.47	0.74716	0.493551	0.66057	1	0.0201763	0.736015	LCP1 Plastin-2	>IPI:IPI00010471.6|SWISS-PROT:P13796|TREMBL:B3KUI1;Q53FI1;Q59GX5|ENSEMBL:ENSP00000315757;ENSP00000381581|REFSEQ:NP_002289|H-INV:HIT000034874|VEGA:OTTHUMP00000018362 Tax_Id=9606 Gene_Symbol=LCP1 Plastin-2
IPI00021447_AMY2B	NA	NA	NA	NA	NA	NA	NA	NA	NA	NA	NA	NA	NA	NA	NA	NA	NA	NA	NA	NA	NA	NA	AMY2B Alpha-amylase 2B	>IPI:IPI00021447.1|SWISS-PROT:P19961|ENSEMBL:ENSP00000354610|REFSEQ:NP_066188|H-INV:HIT000035191|VEGA:OTTHUMP00000012696 Tax_Id=9606 Gene_Symbol=AMY2B Alpha-amylase 2B;>IPI:IPI00025476.1|SWISS-PROT:P04746|ENSEMBL:ENSP00000397582|REFSEQ:NP_000690|VEGA:OTTHU
IPI00453473_NA	757.2	879.411	757.2	602.25	890.56	826.39	600.917	1483.04	790.311	679.029	287.197	660.475	722.758	682.318	1074.99	264.323	1.57256	1.38498	0.880711	0.50445	0.965176	1	NA	>IPI:IPI00453473.6|SWISS-PROT:P62805|TREMBL:B2R4R0;Q0VAS5;Q6B823|ENSEMBL:ENSP00000289352;ENSP00000343282;ENSP00000346316;ENSP00000347168;ENSP00000348258;ENSP00000350159;ENSP00000350767;ENSP00000352980;ENSP00000353624;ENSP00000358153;ENSP00000358162;ENSP000
IPI00028004_PSMB3	545.21	516.206	545.21	401.829	854.055	360.736	406.306	578.092	460.538	1976.32	499.954	431.067	373.278	289.311	415.358	263.575	0.652988	1.63932	2.5105	1	0.300839	0.443187	PSMB3 Proteasome subunit beta type-3	>IPI:IPI00028004.2|SWISS-PROT:P49720|ENSEMBL:ENSP00000225426|REFSEQ:NP_002786|H-INV:HIT000036078|VEGA:OTTHUMP00000164161 Tax_Id=9606 Gene_Symbol=PSMB3 Proteasome subunit beta type-3
IPI00217493_MB	NA	NA	NA	NA	NA	NA	NA	NA	NA	NA	NA	NA	NA	NA	NA	NA	NA	NA	NA	NA	NA	NA	MB Myoglob	>IPI:IPI00217493.5|SWISS-PROT:P02144|TREMBL:B2RA67|ENSEMBL:ENSP00000352835;ENSP00000380489;ENSP00000380491;ENSP00000384239|REFSEQ:NP_005359;NP_976311;NP_976312|H-INV:HIT000036769|VEGA:OTTHUMP00000197919;OTTHUMP00000197922 Tax_Id=9606 Gene_Symbol=MB Myoglob
IPI00219217_LDHB	3722.4	3335.02	3722.4	3701.2	3319.39	1555.9	4642.9	4385.69	3559.08	3305.82	4093.39	4486.35	2979.88	4526.61	4068.44	3878.87	0.90024	0.899707	0.999407	1	1	1	LDHB L-lactate dehydrogenase B chain	>IPI:IPI00219217.3|SWISS-PROT:P07195|TREMBL:Q5U077|ENSEMBL:ENSP00000229319;ENSP00000379386|REFSEQ:NP_001167568;NP_002291|H-INV:HIT000037014|VEGA:OTTHUMP00000165228;OTTHUMP00000165229 Tax_Id=9606 Gene_Symbol=LDHB L-lactate dehydrogenase B chain;>IPI:IPI0078
IPI00009521_MARCO	1770	1608.97	1770	1381.97	2787.84	2591.88	1477.07	1890.58	1850.12	2358.2	2343.3	1327.07	1025.09	1206.73	1466.62	1108.61	1.11026	1.81969	1.63899	1	0.0624498	0.0894291	MARCO Macrophage receptor MARCO	>IPI:IPI00009521.1|SWISS-PROT:Q9UEW3|TREMBL:B4DLJ6;Q4ZG40|ENSEMBL:ENSP00000318916|REFSEQ:NP_006761|H-INV:HIT000037442|VEGA:OTTHUMP00000162090 Tax_Id=9606 Gene_Symbol=MARCO Macrophage receptor MARCO;>IPI:IPI00917216.2|TREMBL:B4DW79;C9JKT8|ENSEMBL:ENSP000004
IPI00003865_HSPA	NA	NA	NA	NA	NA	NA	NA	NA	NA	NA	NA	NA	NA	NA	NA	NA	NA	NA	NA	NA	NA	NA	HSPA	>IPI:IPI00003865.1|SWISS-PROT:P11142-1|TREMBL:B3KTV0;B4E1Q1;Q53GZ6;Q96IS6|ENSEMBL:ENSP00000227378;ENSP00000432083;ENSP00000437125|REFSEQ:NP_006588|H-INV:HIT000037619|VEGA:OTTHUMP00000231743;OTTHUMP00000231745;OTTHUMP00000231747 Tax_Id=9606 Gene_Symbol=HSPA
IPI00171678_DBH	7385.7	6772.43	7385.7	6965.74	7616.1	6833.19	5896.86	8122.3	9460.88	8297.59	9254.79	8726.84	6714.35	7142.43	5831.09	6019.12	0.796541	1.10742	1.39029	0.110509	0.885729	0.00559395	DBH Dopamine beta-hydroxylase	>IPI:IPI00171678.4|SWISS-PROT:P09172|ENSEMBL:ENSP00000376776|REFSEQ:NP_000778|H-INV:HIT000037853|VEGA:OTTHUMP00000022501 Tax_Id=9606 Gene_Symbol=DBH Dopamine beta-hydroxylase
IPI00306844_CRHBP	28.469	33.6243	NA	NA	34.5126	58.96	NA	NA	NA	26.3647	NA	NA	NA	49.296	NA	NA	1.77268	0.948076	0.534825	NA	NA	NA	CRHBP Corticotropin-releasing factor-binding protein	>IPI:IPI00306844.1|SWISS-PROT:P24387|ENSEMBL:ENSP00000274368|REFSEQ:NP_001873|H-INV:HIT000038230|VEGA:OTTHUMP00000128328 Tax_Id=9606 Gene_Symbol=CRHBP Corticotropin-releasing factor-binding protein
IPI00217458_GPT	2873.5	1898.53	2873.5	2275.89	2729.2	1878.47	1903.55	2280.2	2028.85	4292.16	3548.79	2396.64	1248.79	1408.22	1326.27	1581.48	0.716705	1.57984	2.20431	0.565757	0.0228255	0.0552335	GPT Alanine aminotransferase 1	>IPI:IPI00217458.3|SWISS-PROT:P24298|ENSEMBL:ENSP00000378408;ENSP00000433586|REFSEQ:NP_005300|H-INV:HIT000038314|VEGA:OTTHUMP00000228783 Tax_Id=9606 Gene_Symbol=GPT Alanine aminotransferase 1
IPI00003362_HSPA5	1209.2	1258.3	1209.2	1061.18	1201.09	1302.01	969.39	1135.83	1448.01	1319.33	1299.5	1288.32	1400.51	1205.57	1250.17	1185.62	0.860539	0.914011	1.06214	0.250124	0.767413	0.71162	HSPA5 78 kDa glucose-regulated protein	>IPI:IPI00003362.3|SWISS-PROT:P11021|ENSEMBL:ENSP00000324173|REFSEQ:NP_005338|H-INV:HIT000038771|VEGA:OTTHUMP00000022124 Tax_Id=9606 Gene_Symbol=HSPA5 78 kDa glucose-regulated protein;>IPI:IPI01014129.1|TREMBL:B4DEF7|ENSEMBL:ENSP00000440776 Tax_Id=9606 Gen
IPI00022420_RBP4	12520	12416.2	12520	11505.9	5542.51	4926.07	2624.14	2919.45	6855.07	5152.03	12836.9	9961.67	33071.9	26686.1	19438.1	25173.8	0.460045	0.153418	0.333484	0.0941467	0.00108341	0.0155521	RBP4 Retinol-binding protein 4	>IPI:IPI00022420.3|SWISS-PROT:P02753|ENSEMBL:ENSP00000360519;ENSP00000360522|REFSEQ:NP_006735|H-INV:HIT000038863|VEGA:OTTHUMP00000020114;OTTHUMP00000020116 Tax_Id=9606 Gene_Symbol=RBP4 Retinol-binding protein 4;>IPI:IPI00480192.1|TREMBL:Q5VY30|ENSEMBL:ENSP
IPI00022395_C9	25286	27899.5	25286	25769.5	12315.4	10255.8	8765.7	7517.95	29374.7	26715.7	33145.2	28912.9	34228.7	58493.6	46009.6	27809.9	0.328865	0.233304	0.709422	0.00174919	0.00193949	0.468515	C9 Complement component C9	>IPI:IPI00022395.1|SWISS-PROT:P02748|TREMBL:Q9UGI4|ENSEMBL:ENSP00000263408|REFSEQ:NP_001728|H-INV:HIT000038916|VEGA:OTTHUMP00000119994 Tax_Id=9606 Gene_Symbol=C9 Complement component C9
IPI00292946_SERPINA7	23927	27118.2	23927	22959.3	27993.8	22433.8	18820.1	19076	29620.6	31567	23868	26853.8	30057.5	31656.7	23640.5	21551.4	0.789244	0.826181	1.0468	0.229748	0.583036	1	SERPINA7 Thyroxine-binding globulin	>IPI:IPI00292946.1|SWISS-PROT:P05543|ENSEMBL:ENSP00000329374;ENSP00000361644|REFSEQ:NP_000345|H-INV:HIT000038932|VEGA:OTTHUMP00000023778;OTTHUMP00000023779 Tax_Id=9606 Gene_Symbol=SERPINA7 Thyroxine-binding globulin
IPI00022432_TTR	4231.5	5547.25	4231.5	4423.33	2491.73	1973.95	5799.76	2216.76	2402.35	3864.41	4107.17	7050.11	11000.6	10330.8	5976.23	5682.27	0.716377	0.378364	0.528163	0.944275	0.0500277	0.173736	TTR Transthyretin	>IPI:IPI00022432.1|SWISS-PROT:P02766|TREMBL:E9KL36|ENSEMBL:ENSP00000237014|REFSEQ:NP_000362|H-INV:HIT000038962|VEGA:OTTHUMP00000162827 Tax_Id=9606 Gene_Symbol=TTR Transthyretin;>IPI:IPI00940791.2|TREMBL:E7EW61|ENSEMBL:ENSP00000396762 Tax_Id=9606 Gene_Symbo
IPI00397484_ZCCHC13	NA	NA	NA	NA	NA	NA	NA	NA	NA	NA	NA	NA	NA	NA	NA	NA	NA	NA	NA	NA	NA	NA	ZCCHC13 Zinc finger CCHC domain-containing protein 13	>IPI:IPI00397484.3|SWISS-PROT:Q8WW36|ENSEMBL:ENSP00000345633|REFSEQ:NP_976048|H-INV:HIT000039118|VEGA:OTTHUMP00000023572 Tax_Id=9606 Gene_Symbol=ZCCHC13 Zinc finger CCHC domain-containing protein 13
IPI00006154_CFHR2	2677.6	2444.76	2677.6	2887.36	1408.35	1142.62	1348.21	1567.34	2433.5	1545.79	2693.51	2921.04	4459.8	4321.06	2973.52	5516.43	0.569795	0.316518	0.555494	0.0712793	0.00266217	0.0649263	CFHR2 Isoform Long of Complement factor H-related protein 2	>IPI:IPI00006154.1|SWISS-PROT:P36980-1|ENSEMBL:ENSP00000356385;ENSP00000356391|REFSEQ:NP_005657|H-INV:HIT000039448|VEGA:OTTHUMP00000034673 Tax_Id=9606 Gene_Symbol=CFHR2 Isoform Long of Complement factor H-related protein 2
IPI00021727_C4BPA	26684	29921.7	26684	26514.7	14723.1	13025	13952.3	13935.1	23629.1	23422.3	30297.2	25706.4	56198.1	48998.2	45008.8	36776.3	0.539861	0.297545	0.551152	0.00202238	0.00134987	0.00690975	C4BPA C4b-binding protein alpha chain	>IPI:IPI00021727.1|SWISS-PROT:P04003|TREMBL:B4E1D8;B4E1E1;Q5VVQ8|ENSEMBL:ENSP00000356037|REFSEQ:NP_000706|H-INV:HIT000039462|VEGA:OTTHUMP00000034376 Tax_Id=9606 Gene_Symbol=C4BPA C4b-binding protein alpha chain
IPI00023728_GGH	1074.6	1161.95	1074.6	1023.81	1219.88	1174.29	NA	953.292	1427.16	1514.44	1161.23	1557.58	1788.45	1478.03	1123.64	1291.08	0.788509	0.785623	0.996341	0.218773	0.36953	1	GGH Gamma-glutamyl hydrolase	>IPI:IPI00023728.1|SWISS-PROT:Q92820|TREMBL:A8K335;B4DVI2|ENSEMBL:ENSP00000260118|REFSEQ:NP_003869|H-INV:HIT000039846|VEGA:OTTHUMP00000226541 Tax_Id=9606 Gene_Symbol=GGH Gamma-glutamyl hydrolase
IPI00215983_NA	3656.7	3861.08	3656.7	3765.27	3799.11	4676.74	4839.13	2518.84	3737.14	4029.87	5392.7	7529.9	2916.42	2910.42	2992.23	2609.61	0.765304	1.38545	1.81032	0.842044	0.425127	0.112238	NA	>IPI:IPI00215983.3|SWISS-PROT:P00915|ENSEMBL:ENSP00000256119;ENSP00000392338;ENSP00000401551;ENSP00000429798;ENSP00000430656;ENSP00000443517|REFSEQ:NP_001122301;NP_001122302;NP_001122303;NP_001158302;NP_001729|H-INV:HIT000040338|VEGA:OTTHUMP00000227973;OTT
IPI00010295_CPN1	9456.3	8475.63	9456.3	8724.74	6856.69	6200.5	6063.57	5670.9	8941.8	8583.6	10180.8	10814.5	10660.1	13779.6	11908.7	14206.4	0.643592	0.490391	0.761959	0.00261579	0.000915459	0.0639176	CPN1 Carboxypeptidase N catalytic chain	>IPI:IPI00010295.1|SWISS-PROT:P15169|TREMBL:B1AP59|ENSEMBL:ENSP00000359446|REFSEQ:NP_001299|H-INV:HIT000040341|VEGA:OTTHUMP00000020269 Tax_Id=9606 Gene_Symbol=CPN1 Carboxypeptidase N catalytic chain
IPI00299485_CD93	315.62	336.453	315.62	249.937	366.916	504.068	270.187	379.276	290.111	330.461	363.13	345.537	289.038	356.875	308.333	280.251	1.14385	1.23163	1.07674	1	0.731996	1	CD93 Complement component C1q receptor	>IPI:IPI00299485.5|SWISS-PROT:Q9NPY3|TREMBL:Q59EB6;Q8IXK1|ENSEMBL:ENSP00000246006|REFSEQ:NP_036204|H-INV:HIT000040426|VEGA:OTTHUMP00000030419 Tax_Id=9606 Gene_Symbol=CD93 Complement component C1q receptor;>IPI:IPI00909029.1|TREMBL:B4DSX2;E7ENZ5|ENSEMBL:ENS
IPI00022445_PPBP	20650	21713	20650	21263.2	19919.8	21588.8	9682.8	5628.65	22454.1	21160	8198.81	13108.1	52693.9	35650.8	29817.6	37033.4	0.875217	0.366118	0.418318	1	0.0963625	0.0621796	PPBP Platelet basic protein	>IPI:IPI00022445.1|SWISS-PROT:P02775|TREMBL:D3JV41;D3JV42;D3JV43|ENSEMBL:ENSP00000296028|REFSEQ:NP_002695|H-INV:HIT000040491|VEGA:OTTHUMP00000160477 Tax_Id=9606 Gene_Symbol=PPBP Platelet basic protein
IPI00022392_C1QA	11528	10028	11528	8710.54	24722.6	11992.5	22132.7	14929.9	10209.3	10506.1	11085.5	8216.34	12937.2	8860.05	10519.7	8473.35	1.84365	1.80871	0.981048	0.10455	0.106404	1	C1QA Complement C1q subcomponent subunit A	>IPI:IPI00022392.1|SWISS-PROT:P02745|ENSEMBL:ENSP00000363773;ENSP00000385564|REFSEQ:NP_057075|H-INV:HIT000040965|VEGA:OTTHUMP00000002936;OTTHUMP00000197085 Tax_Id=9606 Gene_Symbol=C1QA Complement C1q subcomponent subunit A;>IPI:IPI00844400.1|ENSEMBL:ENSP00
IPI00019954_CST6	NA	NA	NA	NA	NA	NA	NA	NA	NA	NA	NA	NA	NA	NA	NA	NA	NA	NA	NA	NA	NA	NA	CST6 Cystatin-M	>IPI:IPI00019954.4|SWISS-PROT:Q15828|TREMBL:Q6IBD2|ENSEMBL:ENSP00000311313|REFSEQ:NP_001314|H-INV:HIT000041285|VEGA:OTTHUMP00000234150 Tax_Id=9606 Gene_Symbol=CST6 Cystatin-M
IPI00166729_AZGP1	42501	46869.7	42501	43478.2	41019	33027.6	38586.6	37174.5	37205.6	34254	38800	43342	79316.5	60615.9	52287.6	59717	0.9753	0.594624	0.609683	1	0.0140117	0.0162335	AZGP1 Zinc-alpha-2-glycoprotein	>IPI:IPI00166729.4|SWISS-PROT:P25311|ENSEMBL:ENSP00000292401|REFSEQ:NP_001176|H-INV:HIT000041985|VEGA:OTTHUMP00000024684 Tax_Id=9606 Gene_Symbol=AZGP1 Zinc-alpha-2-glycoprotein;>IPI:IPI00924948.1|TREMBL:C9JEV0|ENSEMBL:ENSP00000396093|VEGA:OTTHUMP0000021030
IPI00387168_PCSK9	431.09	496.72	NA	NA	321.729	356.909	NA	NA	483.665	422.039	NA	NA	476.062	385.32	NA	NA	0.749294	0.787848	1.05145	0.258091	0.691482	1	PCSK9 Isoform 1 of Proprotein convertase subtilisin/kexin type 9	>IPI:IPI00387168.4|SWISS-PROT:Q8NBP7-1|ENSEMBL:ENSP00000303208|REFSEQ:NP_777596|H-INV:HIT000042590|VEGA:OTTHUMP00000009833 Tax_Id=9606 Gene_Symbol=PCSK9 Isoform 1 of Proprotein convertase subtilisin/kexin type 9;>IPI:IPI00909849.2|TREMBL:B4DMI2;F5GWF0|ENSE
IPI00852577_IGLC1	NA	NA	NA	NA	NA	NA	NA	NA	NA	NA	NA	NA	NA	NA	NA	NA	NA	NA	NA	NA	NA	NA	IGLC1 Putative uncharacterized protein	>IPI:IPI00852577.3|SWISS-PROT:P0CG04|TREMBL:A0M8Q9;Q6DHW4|ENSEMBL:ENSP00000374855|H-INV:HIT000049686|VEGA:OTTHUMP00000199427 Tax_Id=9606 Gene_Symbol=IGLC1 Putative uncharacterized protein;>IPI:IPI00829640.1|TREMBL:A2N2W9;Q5NV73;Q6GMW4;Q7Z2E8;Q9NSD6|ENSEMBL
IPI00879709_C6	63774	70681.7	63774	63516	35148.8	29826.3	25634.2	31928.1	69372.8	49824.5	77136.1	76529.1	112267	107127	103175	91700.5	0.449081	0.295791	0.658659	0.00353341	4.91229e-05	0.0537382	C6 Complement component C6 precursor	>IPI:IPI00879709.3|SWISS-PROT:P13671|TREMBL:A8K8Z4|ENSEMBL:ENSP00000263413;ENSP00000338861|REFSEQ:NP_000056;NP_001108603|H-INV:HIT000051487|VEGA:OTTHUMP00000120010;OTTHUMP00000197101 Tax_Id=9606 Gene_Symbol=C6 Complement component C6 precursor
IPI00409637_ZNF238	1064.4	1381.33	NA	NA	832.254	1064.43	NA	NA	1535.84	1335.42	NA	NA	2029.51	2371.69	NA	NA	0.660576	0.430948	0.652382	0.382457	0.123333	0.169092	ZNF238 Isoform 2 of Zinc finger protein 238	>IPI:IPI00409637.1|SWISS-PROT:Q99592-2|ENSEMBL:ENSP00000351539|REFSEQ:NP_991331|H-INV:HIT000051766|VEGA:OTTHUMP00000037918 Tax_Id=9606 Gene_Symbol=ZNF238 Isoform 2 of Zinc finger protein 238;>IPI:IPI00007360.2|SWISS-PROT:Q99592-1|REFSEQ:NP_006343 Tax_Id=96
IPI00019530_TIE1	282.35	321.281	NA	NA	452.411	421.13	NA	NA	450.445	326.672	NA	NA	265.287	287.001	NA	NA	1.12408	1.58168	1.40709	1	0.0406323	0.824722	TIE1 Tyrosine-protein kinase receptor Tie-1	>IPI:IPI00019530.1|SWISS-PROT:P35590|TREMBL:B4DKW0;B4DTW8;B5A952|ENSEMBL:ENSP00000361554|REFSEQ:NP_005415|H-INV:HIT000052011|VEGA:OTTHUMP00000008352 Tax_Id=9606 Gene_Symbol=TIE1 Tyrosine-protein kinase receptor Tie-1;>IPI:IPI00936406.1|TREMBL:B5A949|ENSEMB
IPI00478003_A2M	467320	478026	467320	422253	603128	528661	571968	481351	541895	468360	469659	701992	371968	473497	520882	395410	1.00147	1.2403	1.23848	1	0.184597	0.426884	A2M Alpha-2-macroglobulin	>IPI:IPI00478003.3|SWISS-PROT:P01023|TREMBL:Q9BQ22|ENSEMBL:ENSP00000323929|REFSEQ:NP_000005|H-INV:HIT000052315|VEGA:OTTHUMP00000196829 Tax_Id=9606 Gene_Symbol=A2M Alpha-2-macroglobulin
IPI00022426_AMBP	19101	21421.4	19101	18855	11498.2	9675.47	8337.14	10981.2	18082.8	16701	21246.4	21169.5	36208	36817.8	26506	25006	0.52451	0.325138	0.61989	0.00156591	0.000574041	0.0338265	AMBP Protein AMBP	>IPI:IPI00022426.1|SWISS-PROT:P02760|TREMBL:P78492|ENSEMBL:ENSP00000265132|REFSEQ:NP_001624|H-INV:HIT000052567|VEGA:OTTHUMP00000021967 Tax_Id=9606 Gene_Symbol=AMBP Protein AMBP;>IPI:IPI00922298.1|TREMBL:B7Z8R6|ENSEMBL:ENSP00000443109 Tax_Id=9606 Gene_Symbo
IPI00002745_CTSZ	3094.9	3038.93	3094.9	3254.97	3060.3	2665.11	4042.65	6189.58	3635.81	3583	3625.18	3682.08	3521.14	3007.2	2704.33	3765.1	1.09855	1.22772	1.11758	1	1	0.628573	CTSZ Cathepsin Z	>IPI:IPI00002745.1|SWISS-PROT:Q9UBR2|TREMBL:Q5U000|ENSEMBL:ENSP00000217131|REFSEQ:NP_001327|H-INV:HIT000052666|VEGA:OTTHUMP00000031409 Tax_Id=9606 Gene_Symbol=CTSZ Cathepsin Z
IPI00019576_F10	20112	20565.5	20112	18845.2	15793.9	16076.7	13159.8	15760.5	19343.4	18678.7	20517.4	22579	32318.7	23387.2	26963.1	25976	0.749408	0.559538	0.746639	0.0114783	0.00202204	0.04495	F10 Coagulation factor X	>IPI:IPI00019576.1|SWISS-PROT:P00742|TREMBL:Q5JVE7|ENSEMBL:ENSP00000364709|REFSEQ:NP_000495|H-INV:HIT000052996|VEGA:OTTHUMP00000018735 Tax_Id=9606 Gene_Symbol=F10 Coagulation factor X
IPI00328703_OAF	32.779	49.0247	NA	NA	58.5606	60.2363	NA	NA	116.145	67.3873	NA	NA	76.4485	63.2679	NA	NA	0.647282	0.850271	1.3136	1	1	1	OAF Out at first protein homolog	>IPI:IPI00328703.1|SWISS-PROT:Q86UD1|ENSEMBL:ENSP00000332613|REFSEQ:NP_848602|H-INV:HIT000053226|VEGA:OTTHUMP00000231985 Tax_Id=9606 Gene_Symbol=OAF Out at first protein homolog;>IPI:IPI00979582.1|TREMBL:E9PJ29|ENSEMBL:ENSP00000431865|VEGA:OTTHUMP000002319
IPI00925540_MST1	17823	18319.4	17823	16743.7	13500.6	12773.4	10633.8	12090.6	19236.4	16153.9	19839.5	22359.4	24580.2	22844.8	22179.8	23985.4	0.631511	0.523542	0.82903	0.00612026	0.000733466	0.172245	MST1 hepatocyte growth factor-like protein precursor	>IPI:IPI00925540.2|SWISS-PROT:P26927|TREMBL:B7Z250;Q53GN8|ENSEMBL:ENSP00000414287|REFSEQ:NP_066278|H-INV:HIT000053327|VEGA:OTTHUMP00000208927 Tax_Id=9606 Gene_Symbol=MST1 hepatocyte growth factor-like protein precursor;>IPI:IPI00925822.2|ENSEMBL:ENSP000003
IPI00328550_THBS4	7528.2	8558.66	7528.2	7078.94	9370.71	9844.96	11168.1	10082.7	11814.8	10926.4	6122.81	7094.89	7089.87	7620.06	6628.49	6108.73	1.12535	1.47434	1.31012	1	0.00237023	0.726815	THBS4 Thrombospondin-4	>IPI:IPI00328550.3|SWISS-PROT:P35443|TREMBL:B7Z832|ENSEMBL:ENSP00000339730|REFSEQ:NP_003239|H-INV:HIT000053464|VEGA:OTTHUMP00000135313 Tax_Id=9606 Gene_Symbol=THBS4 Thrombospondin-4;>IPI:IPI00966406.1|TREMBL:E7ES19|ENSEMBL:ENSP00000422298|VEGA:OTTHUMP00000
IPI00019568_F2	71025	73252	71025	67264.1	43084.8	34863.4	31587.6	38325.8	65151.2	49646.6	93661	79169.8	112436	115839	117016	97547.3	0.514071	0.333895	0.649512	0.0329773	8.8141e-05	0.116467	F2 Prothrombin (Fragment)	>IPI:IPI00019568.1|SWISS-PROT:P00734|TREMBL:B4DDT3;Q69EZ7;Q69EZ8|ENSEMBL:ENSP00000308541|REFSEQ:NP_000497|H-INV:HIT000053628|VEGA:OTTHUMP00000197117 Tax_Id=9606 Gene_Symbol=F2 Prothrombin (Fragment);>IPI:IPI00975497.1|TREMBL:E9PIT3;Q15253;Q86WA1;Q8TD58|ENS
IPI00384280_PCYOX1	2439.6	3011.99	2439.6	2179.35	2180.22	2001.14	1218.85	1699.29	2606.08	3238.88	2584.28	2659.29	5365.96	3863.64	3333.48	3189.81	0.640257	0.450679	0.703904	0.0857845	0.0114618	0.175714	PCYOX1 Prenylcysteine oxidase 1	>IPI:IPI00384280.5|SWISS-PROT:Q9UHG3|TREMBL:B7Z8A2|ENSEMBL:ENSP00000387654|REFSEQ:NP_057381|H-INV:HIT000053735|VEGA:OTTHUMP00000160077 Tax_Id=9606 Gene_Symbol=PCYOX1 Prenylcysteine oxidase 1;>IPI:IPI00924611.2|TREMBL:B7Z9P8;C9K055|ENSEMBL:ENSP00000413178;E
IPI00291136_COL6A1	NA	NA	NA	NA	NA	NA	NA	NA	NA	NA	NA	NA	NA	NA	NA	NA	NA	NA	NA	NA	NA	NA	COL6A1 Collagen alpha-1(VI) chain	>IPI:IPI00291136.4|SWISS-PROT:P12109|TREMBL:Q8TBN2|ENSEMBL:ENSP00000355180|REFSEQ:NP_001839|H-INV:HIT000053797|VEGA:OTTHUMP00000115501 Tax_Id=9606 Gene_Symbol=COL6A1 Collagen alpha-1(VI) chain;>IPI:IPI01009421.1|TREMBL:B4DRR8|ENSEMBL:ENSP00000446304 Tax_Id
IPI00292532_CAMP	2063.3	2013.05	2063.3	1797.48	1649.23	2009.88	1132.58	1063.9	1832.34	1927.67	2224.21	1914.76	2969.4	2489.45	2763.03	2118.39	0.741311	0.56629	0.763903	0.343166	0.0640555	0.0830962	CAMP Cathelicidin antimicrobial peptide precursor	>IPI:IPI00292532.6|SWISS-PROT:P49913|ENSEMBL:ENSP00000296435|REFSEQ:NP_004336|H-INV:HIT000054108|VEGA:OTTHUMP00000164805 Tax_Id=9606 Gene_Symbol=CAMP Cathelicidin antimicrobial peptide precursor
IPI00016334_MCAM	5191.2	5927.54	5191.2	5118.75	6964.22	6781.04	11266	9279.96	5423.23	5978.6	4208.76	5480.23	3598	3944.66	3956.8	3912.94	1.62588	2.22491	1.36843	0.0641798	0.0198039	0.0674552	MCAM Isoform 1 of Cell surface glycoprotein MUC18	>IPI:IPI00016334.2|SWISS-PROT:P43121-1|TREMBL:A8K6A6;B2R642;B3KXZ9|ENSEMBL:ENSP00000264036|REFSEQ:NP_006491|H-INV:HIT000054169|VEGA:OTTHUMP00000232151 Tax_Id=9606 Gene_Symbol=MCAM Isoform 1 of Cell surface glycoprotein MUC18;>IPI:IPI00445227.1|SWISS-PROT:P
IPI00019755_GSTO1	259.19	309.141	259.19	267.613	292.016	258.013	374.369	266.644	351.536	505.713	383.532	286.426	263.839	225.518	178.256	135.259	0.779882	1.48347	1.90218	0.467414	0.177138	0.0419967	GSTO1 Glutathione S-transferase omega-1	>IPI:IPI00019755.3|SWISS-PROT:P78417|TREMBL:B2R983|ENSEMBL:ENSP00000358727|REFSEQ:NP_004823|H-INV:HIT000054246|VEGA:OTTHUMP00000020429 Tax_Id=9606 Gene_Symbol=GSTO1 Glutathione S-transferase omega-1;>IPI:IPI00642936.2|TREMBL:D3DRA3;Q5TA02|ENSEMBL:ENSP00000
IPI00176221_NEGR1	NA	NA	NA	NA	NA	NA	NA	NA	NA	NA	NA	NA	NA	NA	NA	NA	NA	NA	NA	NA	NA	NA	NEGR1 Neuronal growth regulator 1	>IPI:IPI00176221.7|SWISS-PROT:Q7Z3B1|ENSEMBL:ENSP00000350364|REFSEQ:NP_776169|H-INV:HIT000054798|VEGA:OTTHUMP00000011267 Tax_Id=9606 Gene_Symbol=NEGR1 Neuronal growth regulator 1;>IPI:IPI00645710.1|TREMBL:B4DI94;Q68DZ8;Q8N440|ENSEMBL:ENSP00000305938;ENSP00
IPI00031131_C20orf3	290.2	301.374	290.2	203.325	217.127	247.144	150.012	111.669	313.785	285.531	321.963	295.863	402.189	434.214	433.751	243.274	0.59644	0.479674	0.804229	0.152709	0.0532131	0.788503	C20orf3 Isoform 1 of Adipocyte plasma membrane-associated protein	>IPI:IPI00031131.4|SWISS-PROT:Q9HDC9-1|ENSEMBL:ENSP00000217456|REFSEQ:NP_065392|H-INV:HIT000059095|VEGA:OTTHUMP00000030464 Tax_Id=9606 Gene_Symbol=C20orf3 Isoform 1 of Adipocyte plasma membrane-associated protein;>IPI:IPI00791304.3|TREMBL:A2A2F9|ENSEMBL:EN
IPI00012792_CDH5	15448	16343.9	15448	16011.7	15032.1	16622.6	16531.9	17041.8	16628.4	16899.5	18036	20315.9	15686.5	16558.3	16274.7	11729.1	0.907467	1.08266	1.19305	0.403762	1	0.329682	CDH5 Cadherin-5	>IPI:IPI00012792.2|SWISS-PROT:P33151|TREMBL:Q59EA3|ENSEMBL:ENSP00000344115|REFSEQ:NP_001786|H-INV:HIT000059130|VEGA:OTTHUMP00000174777 Tax_Id=9606 Gene_Symbol=CDH5 Cadherin-5;>IPI:IPI00607725.6|TREMBL:E7EPJ8;Q4VAI4;Q4VAI5;Q4VAI6|ENSEMBL:ENSP00000368846 Tax
IPI00307446_CDHR2	5114.7	5776.17	5114.7	4391.59	9801.75	9230.33	8579.77	7539.44	4968.05	6505.6	3006.02	4891.58	2622.37	2353.42	1742.23	1940.44	1.81461	4.05976	2.23726	0.071575	0.000148659	0.0275973	CDHR2 Cadherin	>IPI:IPI00307446.4|SWISS-PROT:Q9BYE9|TREMBL:A1L3U4|ENSEMBL:ENSP00000261944;ENSP00000421078;ENSP00000424565|REFSEQ:NP_001165447;NP_060145|H-INV:HIT000059471|VEGA:OTTHUMP00000223383;OTTHUMP00000223384;OTTHUMP00000223385 Tax_Id=9606 Gene_Symbol=CDHR2 Cadherin
IPI00449028_ADAMTS13	1546.6	1352.99	1546.6	1459.02	1570.78	1110.37	1518.71	1470.94	2113.87	1217.41	1849.62	1701.47	2488.67	2450.97	1838.81	1549.88	0.823962	0.680906	0.82638	0.753627	0.124941	0.870705	ADAMTS13 Isoform 1 of A disintegrin and metalloproteinase with thrombospondin motifs 13	>IPI:IPI00449028.2|SWISS-PROT:Q76LX8-1|ENSEMBL:ENSP00000360997|REFSEQ:NP_620594|H-INV:HIT000061172|VEGA:OTTHUMP00000022496 Tax_Id=9606 Gene_Symbol=ADAMTS13 Isoform 1 of A disintegrin and metalloproteinase with thrombospondin motifs 13;>IPI:IPI00453457.2|SW
IPI00019581_F12	23168	18566.6	23168	21282.3	20159.7	18691.4	9823.1	15540.9	23819	20697.7	24965.7	25678.7	21633.6	25622.6	31961.8	37390.6	0.674805	0.55069	0.816072	0.218699	0.075928	0.684119	F12 Coagulation factor XII	>IPI:IPI00019581.2|SWISS-PROT:P00748|TREMBL:Q1JR85;Q8IZZ5;Q96EF3|ENSEMBL:ENSP00000253496|REFSEQ:NP_000496|H-INV:HIT000061501|VEGA:OTTHUMP00000223845 Tax_Id=9606 Gene_Symbol=F12 Coagulation factor XII
IPI00299059_CHL1	2924.2	3392.86	2924.2	3006.05	3407.01	3004.77	3867.89	3846.29	3264.45	3511.95	2846.54	4112.16	3064.9	2693.27	3042.4	2847.96	1.02846	1.21268	1.17913	1	0.126975	0.391091	CHL1 Isoform 2 of Neural cell adhesion molecule L1-like protein	>IPI:IPI00299059.7|SWISS-PROT:O00533-2|ENSEMBL:ENSP00000256509|REFSEQ:NP_006605|H-INV:HIT000061682|VEGA:OTTHUMP00000115720 Tax_Id=9606 Gene_Symbol=CHL1 Isoform 2 of Neural cell adhesion molecule L1-like protein;>IPI:IPI00783390.3|SWISS-PROT:O00533-1|TREMBL
IPI00032179_SERPINC1	73830	85218.1	73830	76140.9	46379.8	31469.7	38586.4	41477.7	75532.8	73717.6	100093	116395	120416	112397	123696	97010.2	0.431767	0.348196	0.806444	0.00384318	0.00026916	0.393434	ATIII Antithrombin-III	>IPI:IPI00032179.3|SWISS-PROT:P01008|TREMBL:Q9UE54|ENSEMBL:ENSP00000356671|REFSEQ:NP_000479|H-INV:HIT000070696|VEGA:OTTHUMP00000035393 Tax_Id=9606 Gene_Symbol=SERPINC1 Antithrombin-III
IPI00290283_MASP1	17245	18897.8	17245	16405	18120	16831.4	17719.9	19721.7	15143.2	18148.6	16062.5	18130.2	25025.3	17590.9	18303.4	15391.1	1.07274	0.94866	0.884337	0.757166	1	1	MASP1 Isoform 2 of Mannan-binding lectin serine protease 1	>IPI:IPI00290283.6|SWISS-PROT:P48740-2|ENSEMBL:ENSP00000296280|REFSEQ:NP_624302|H-INV:HIT000076231|VEGA:OTTHUMP00000209928 Tax_Id=9606 Gene_Symbol=MASP1 Isoform 2 of Mannan-binding lectin serine protease 1;>IPI:IPI00924973.1|SWISS-PROT:P48740-4|TREMBL:F5H2
IPI00290239_CAMKK2	NA	NA	NA	NA	NA	NA	NA	NA	NA	NA	NA	NA	NA	NA	NA	NA	NA	NA	NA	NA	NA	NA	CAMKK2 Isoform 1 of Calcium/calmodulin-dependent protein kinase kinase 2	>IPI:IPI00290239.3|SWISS-PROT:Q96RR4-1|ENSEMBL:ENSP00000312741;ENSP00000384600|REFSEQ:NP_006540|H-INV:HIT000076328|VEGA:OTTHUMP00000240239;OTTHUMP00000240242 Tax_Id=9606 Gene_Symbol=CAMKK2 Isoform 1 of Calcium/calmodulin-dependent protein kinase kinase 2;>
IPI00297655_NOTCH2	NA	NA	NA	NA	NA	NA	NA	NA	NA	NA	NA	NA	NA	NA	NA	NA	NA	NA	NA	NA	NA	NA	NOTCH2 Neurogenic locus notch homolog protein 2	>IPI:IPI00297655.4|SWISS-PROT:Q04721|TREMBL:Q13560;Q96JU8;Q9UFD5|ENSEMBL:ENSP00000256646|REFSEQ:NP_077719|H-INV:HIT000077141|VEGA:OTTHUMP00000014035 Tax_Id=9606 Gene_Symbol=NOTCH2 Neurogenic locus notch homolog protein 2;>IPI:IPI00981408.1|TREMBL:Q6IQ50|RE
IPI00290135_FCRL5	NA	NA	NA	NA	NA	NA	NA	NA	NA	NA	NA	NA	NA	NA	NA	NA	NA	NA	NA	NA	NA	NA	FCRL5 Isoform 1 of Fc receptor-like protein 5	>IPI:IPI00290135.8|SWISS-PROT:Q96RD9-1|ENSEMBL:ENSP00000354691|REFSEQ:NP_112571|H-INV:HIT000078083|VEGA:OTTHUMP00000018869 Tax_Id=9606 Gene_Symbol=FCRL5 Isoform 1 of Fc receptor-like protein 5;>IPI:IPI00641062.3|TREMBL:A6NJE8|ENSEMBL:ENSP00000349434 Tax_Id
IPI00163207_PGLYRP2	10856	10528	10856	11087.5	5449.58	4400.22	6020.58	5179.7	12596.5	9261.06	13496.1	14364.2	17798.2	19355.4	16524.3	12674.9	0.423391	0.317244	0.749294	0.00187566	0.00029397	0.219632	PGLYRP2 Isoform 1 of N-acetylmuramoyl-L-alanine amidase	>IPI:IPI00163207.1|SWISS-PROT:Q96PD5-1|TREMBL:A8K050|ENSEMBL:ENSP00000345968|REFSEQ:NP_443122|H-INV:HIT000078719|VEGA:OTTHUMP00000198257 Tax_Id=9606 Gene_Symbol=PGLYRP2 Isoform 1 of N-acetylmuramoyl-L-alanine amidase;>IPI:IPI00394992.1|SWISS-PROT:Q96PD5-2|
IPI00006114_SERPINF1	21215	22413.8	21215	19473.6	16407.4	13779.6	14797.4	14029.9	15891.8	17336.4	22533.4	25515	33943.7	33461.8	25065.5	26289.2	0.726093	0.49692	0.684375	0.194291	0.00292031	0.0973153	SERPINF1 Pigment epithelium-derived factor	>IPI:IPI00006114.5|SWISS-PROT:P36955|TREMBL:F1T092|ENSEMBL:ENSP00000254722|REFSEQ:NP_002606|H-INV:HIT000079049|VEGA:OTTHUMP00000115682 Tax_Id=9606 Gene_Symbol=SERPINF1 Pigment epithelium-derived factor
IPI00410333_TREML1	581.43	455.799	NA	NA	520.361	591.397	NA	NA	686.496	301.569	NA	NA	839.821	987.157	NA	NA	1.12519	0.608523	0.540819	1	0.13477	0.998148	TREML1 Isoform 1 of Trem-like transcript 1 protein	>IPI:IPI00410333.2|SWISS-PROT:Q86YW5-1|ENSEMBL:ENSP00000362219|REFSEQ:NP_835468|H-INV:HIT000081410|VEGA:OTTHUMP00000017858 Tax_Id=9606 Gene_Symbol=TREML1 Isoform 1 of Trem-like transcript 1 protein;>IPI:IPI00795384.1|SWISS-PROT:Q86YW5-2|ENSEMBL:ENSP0000040
IPI00171411_GOLM1	1374.6	1733.98	1374.6	1775.48	2292.96	3101.41	3883.54	3679.72	1386.79	1511.05	802.48	1670.24	1635.03	831.281	1361.35	888.175	2.41272	2.74768	1.13883	0.0165067	0.00884866	1	GP73 Golgi membrane protein 1	>IPI:IPI00171411.4|SWISS-PROT:Q8NBJ4-1|TREMBL:B3KNK9;Q5VZE3|ENSEMBL:ENSP00000373363;ENSP00000373364|REFSEQ:NP_057632;NP_808800|H-INV:HIT000082590|VEGA:OTTHUMP00000021582;OTTHUMP00000021583 Tax_Id=9606 Gene_Symbol=GOLM1 Golgi membrane protein 1
IPI00296534_FBLN1	15001	15011	15001	13897.7	14066.5	13926.3	20452.2	17320.5	15230.1	17194.8	16471.9	17023.4	12856.6	22796.5	12933	10290.4	0.997655	1.11701	1.11963	1	1	1	FBLN1 Isoform D of Fibulin-1	>IPI:IPI00296534.2|SWISS-PROT:P23142-1|TREMBL:Q8NBH6|ENSEMBL:ENSP00000331544|REFSEQ:NP_006477|H-INV:HIT000082599|VEGA:OTTHUMP00000199864 Tax_Id=9606 Gene_Symbol=FBLN1 Isoform D of Fibulin-1;>IPI:IPI01025069.1|TREMBL:F8W7M9|ENSEMBL:ENSP00000262723 Tax_Id=96
IPI00473011_HBD	1791.3	1773.98	NA	NA	2163.24	4785.33	NA	NA	1579.02	901.922	NA	NA	1378.96	945.891	NA	NA	2.80078	2.98883	1.06714	0.576339	0.572418	1	HBD Hemoglobin subunit delta	>IPI:IPI00473011.3|SWISS-PROT:P02042|TREMBL:A0N071;Q9UE58|ENSEMBL:ENSP00000369654|REFSEQ:NP_000510|H-INV:HIT000083484|VEGA:OTTHUMP00000069639 Tax_Id=9606 Gene_Symbol=HBD Hemoglobin subunit delta;>IPI:IPI00657660.1|TREMBL:B2M1S8;D1MGQ0;E9PFT6;Q4F786|ENSEMBL
IPI00029168_LPA	5201.4	5930.22	5201.4	5324.59	3473.22	3376.58	1872.86	2037.4	5896.06	4405.21	5243.59	10910.1	5860.56	13764.1	6224.82	7677.34	0.406731	0.320939	0.789069	0.0447047	0.0149497	1	LPA Apolipoprotein(a)	>IPI:IPI00029168.1|SWISS-PROT:P08519|TREMBL:Q1HP67;Q8N696;Q9UIR5;Q9UIR6;Q9UIR8;Q9UKJ7|ENSEMBL:ENSP00000321334;ENSP00000395608|REFSEQ:NP_005568|H-INV:HIT000083593|VEGA:OTTHUMP00000017543 Tax_Id=9606 Gene_Symbol=LPA Apolipoprotein(a)
IPI00884105_LAMP1	NA	NA	NA	NA	NA	NA	NA	NA	NA	NA	NA	NA	NA	NA	NA	NA	NA	NA	NA	NA	NA	NA	LAMP1 Lysosome-associated membrane glycoprotein 1	>IPI:IPI00884105.2|SWISS-PROT:P11279|TREMBL:B3KRY3|ENSEMBL:ENSP00000333298|REFSEQ:NP_005552|H-INV:HIT000091043|VEGA:OTTHUMP00000018748 Tax_Id=9606 Gene_Symbol=LAMP1 Lysosome-associated membrane glycoprotein 1
IPI00479116_CPN2	18433	18604	18433	17098.5	10888.7	8772.85	10967.8	11524.4	15827.6	13670.1	19498.2	21620.4	31095.7	36645.7	23339.8	23729.4	0.59694	0.367159	0.615068	0.0263798	0.00210388	0.0548583	CPN2 Carboxypeptidase N subunit 2	>IPI:IPI00479116.2|SWISS-PROT:P22792|ENSEMBL:ENSP00000319464;ENSP00000402232|REFSEQ:NP_001073982|H-INV:HIT000092405|VEGA:OTTHUMP00000209122;OTTHUMP00000209123 Tax_Id=9606 Gene_Symbol=CPN2 Carboxypeptidase N subunit 2
IPI00029193_HGFAC	12832	13401.7	12832	11970.6	10664.2	8493.22	6722.91	7359.82	13076.6	12159.6	14443	15792.1	16439.7	18901	20575	19037.2	0.599231	0.44348	0.740082	0.0213046	0.00415301	0.020667	HGFAC Hepatocyte growth factor activator	>IPI:IPI00029193.1|SWISS-PROT:Q04756|ENSEMBL:ENSP00000372224|REFSEQ:NP_001519|H-INV:HIT000100531|VEGA:OTTHUMP00000115316 Tax_Id=9606 Gene_Symbol=HGFAC Hepatocyte growth factor activator
IPI00020019_ADIPOQ	4020.9	3922.42	4020.9	3451.42	5624.46	5955.73	10343.3	7575.21	3277.81	3284.51	1970.41	3779.16	1634.73	2547.27	2213.2	2523.98	2.39595	3.30734	1.38038	0.0141038	0.00201378	0.406201	ADIPOQ Adiponectin	>IPI:IPI00020019.1|SWISS-PROT:Q15848|TREMBL:A8K660;B2R773|ENSEMBL:ENSP00000320709;ENSP00000389814;ENSP00000405611|REFSEQ:NP_001171271;NP_004788|H-INV:HIT000101492|VEGA:OTTHUMP00000210047;OTTHUMP00000210048 Tax_Id=9606 Gene_Symbol=ADIPOQ Adiponectin
IPI00871650_FCN2	3218.2	3229.83	3218.2	3048.39	1265.39	1576.69	742.511	1652	2756.47	4482.56	1087.37	971.306	8411.61	7272.96	776.568	7073.22	0.563213	0.222508	0.395069	1	0.349904	0.852666	FCN2 Uncharacterized protein	>IPI:IPI00871650.1|SWISS-PROT:Q15485-1|TREMBL:A8MT47;Q14CE6|ENSEMBL:ENSP00000291744|REFSEQ:NP_004099|H-INV:HIT000101503|VEGA:OTTHUMP00000022518 Tax_Id=9606 Gene_Symbol=FCN2 Uncharacterized protein;>IPI:IPI00025052.2|SWISS-PROT:Q15485-2|ENSEMBL:ENSP00000291
IPI00746623_HABP2	14108	15908.9	14108	13788.8	10570.8	9416.43	10855.9	9637.24	12856.2	13491	13516.9	14418.1	28275.4	23623.1	18510.1	18826.6	0.745738	0.453636	0.608305	0.00214642	0.00764055	0.044467	HABP2 Hyaluronan-binding protein 2	>IPI:IPI00746623.2|SWISS-PROT:Q14520|TREMBL:B7Z8U5|ENSEMBL:ENSP00000277903|REFSEQ:NP_004123|H-INV:HIT000101528|VEGA:OTTHUMP00000020505 Tax_Id=9606 Gene_Symbol=HABP2 Hyaluronan-binding protein 2;>IPI:IPI00964994.1|TREMBL:F5H5M6|ENSEMBL:ENSP00000443283|REFSE
IPI00003802_MAN2A1	NA	NA	NA	NA	NA	NA	NA	NA	NA	NA	NA	NA	NA	NA	NA	NA	NA	NA	NA	NA	NA	NA	MAN2A1 Alpha-mannosidase 2	>IPI:IPI00003802.2|SWISS-PROT:Q16706|TREMBL:A5PKX5;Q49A69|ENSEMBL:ENSP00000261483|REFSEQ:NP_002363|H-INV:HIT000101696|VEGA:OTTHUMP00000222794 Tax_Id=9606 Gene_Symbol=MAN2A1 Alpha-mannosidase 2
IPI00437751_ACE	163.77	196.652	163.77	155.944	144.548	96.0253	334.171	223.039	192.338	141.7	190.603	188.421	235.112	460.976	165.656	151.178	1.11881	0.787606	0.703965	1	1	1	ACE Isoform Somatic-1 of Angiotensin-converting enzyme	>IPI:IPI00437751.1|SWISS-PROT:P12821-1|ENSEMBL:ENSP00000290866|REFSEQ:NP_000780|H-INV:HIT000191244|VEGA:OTTHUMP00000206956 Tax_Id=9606 Gene_Symbol=ACE Isoform Somatic-1 of Angiotensin-converting enzyme;>IPI:IPI00877100.1|SWISS-PROT:P12821-2|ENSEMBL:ENSP000
IPI00027509_MMP9	761.65	813.499	NA	NA	916.459	1205.27	NA	NA	849.866	564.332	NA	NA	745	728.079	NA	NA	1.5003	1.44034	0.960029	0.750405	0.696065	1	MMP9 Matrix metalloproteinase-9	>IPI:IPI00027509.5|SWISS-PROT:P14780|TREMBL:B7Z507;B7Z747;B7Z8A9;F5GY52;Q9Y354|ENSEMBL:ENSP00000361405|REFSEQ:NP_004985|H-INV:HIT000191311|VEGA:OTTHUMP00000031674 Tax_Id=9606 Gene_Symbol=MMP9 Matrix metalloproteinase-9
IPI00032220_AGT	22635	23999.8	22635	21849.4	18123.4	14303.2	15763.8	14309.1	20936.8	18327.7	22196.7	24492.1	43227.1	41382.3	31531.1	27984	0.727132	0.433648	0.596382	0.0254962	0.00416455	0.0288413	AGT Angiotensinogen	>IPI:IPI00032220.3|SWISS-PROT:P01019|TREMBL:A7L3A3;A7L3A4;A7L3A5;B0ZBE2;B2R5S1;B4E1B3;Q53GY3;Q53YY1;Q59EP2;Q86U78|ENSEMBL:ENSP00000355627|REFSEQ:NP_000020|H-INV:HIT000191381|VEGA:OTTHUMP00000035878 Tax_Id=9606 Gene_Symbol=AGT Angiotensinogen;>IPI:IPI009083
IPI00783987_C3	436690	429035	436690	401509	350979	311093	281569	285075	474160	346728	486450	515243	769044	649735	634464	567122	0.674162	0.46891	0.695545	0.0424303	0.000328565	0.0524986	C3 Complement C3 (Fragment)	>IPI:IPI00783987.2|SWISS-PROT:P01024|TREMBL:B4DR57;B4E216;Q6LDJ0|ENSEMBL:ENSP00000245907|REFSEQ:NP_000055|H-INV:HIT000191391|VEGA:OTTHUMP00000197086 Tax_Id=9606 Gene_Symbol=C3 Complement C3 (Fragment)
IPI00011651_PTPRG	2700.4	2903.65	2700.4	2729.7	3509.9	3681.86	5950.19	5238.21	2365.85	2490.14	2275.95	2604.19	2121.31	1980.4	2023.27	2166.7	1.88783	2.2167	1.1742	0.047183	0.0259099	0.0169483	PTPRG Isoform 1 of Receptor-type tyrosine-protein phosphatase gamma	>IPI:IPI00011651.3|SWISS-PROT:P23470-1|ENSEMBL:ENSP00000418112|REFSEQ:NP_002832|H-INV:HIT000191975|VEGA:OTTHUMP00000213232 Tax_Id=9606 Gene_Symbol=PTPRG Isoform 1 of Receptor-type tyrosine-protein phosphatase gamma;>IPI:IPI00796281.3|SWISS-PROT:P23470-2|TR
IPI00027410_GP5	955.53	1073.5	NA	NA	478.355	1117.85	NA	NA	1181.08	1172.53	NA	NA	3581.37	2310.49	NA	NA	0.678195	0.270918	0.399469	1	0.426285	0.458944	GP5 Platelet glycoprotein V	>IPI:IPI00027410.1|SWISS-PROT:P40197|TREMBL:D1MER9|ENSEMBL:ENSP00000319286;ENSP00000383931|REFSEQ:NP_004479|H-INV:HIT000192048|VEGA:OTTHUMP00000197119 Tax_Id=9606 Gene_Symbol=GP5 Platelet glycoprotein V
IPI00299503_GPLD1	19577	22221.4	19577	18837.5	10979.1	8558.78	7916.06	9119.57	18181.7	19776.6	24455.2	24906.6	39639.8	32845.9	27626.5	27864.3	0.418844	0.285783	0.682313	0.000532116	0.000108307	0.050132	GPLD1 Isoform 1 of Phosphatidylinositol-glycan-specific phospholipase D	>IPI:IPI00299503.2|SWISS-PROT:P80108-1|ENSEMBL:ENSP00000230036|REFSEQ:NP_001494|H-INV:HIT000192082|VEGA:OTTHUMP00000017721 Tax_Id=9606 Gene_Symbol=GPLD1 Isoform 1 of Phosphatidylinositol-glycan-specific phospholipase D
IPI00028911_NA	289.22	269.246	289.22	281.796	262.201	247.105	229.577	213.719	297.115	512.37	279.703	329.622	304.827	286.449	278.35	271.184	0.671409	0.835023	1.24369	0.202891	0.0524153	0.786855	NA	>IPI:IPI00028911.2|SWISS-PROT:Q14118|ENSEMBL:ENSP00000312435;ENSP00000438421;ENSP00000439334;ENSP00000440590;ENSP00000440705;ENSP00000442600|REFSEQ:NP_001159400;NP_001171105;NP_001171106;NP_001171107;NP_001171108;NP_001171109;NP_001171110;NP_001171111;NP_0
IPI00296176_F9	14405	16174.8	14405	15430.9	7689.34	6050.05	6592.27	5837.72	12339.5	10056.6	15391.7	18001.4	32797.7	28320.1	23735.5	21942.1	0.469076	0.245042	0.522393	0.0154616	0.000104052	0.0206833	F9 Coagulation factor IX	>IPI:IPI00296176.2|SWISS-PROT:P00740|TREMBL:F2RM35;F2RM36;F2RM37;Q19UL0;Q19UL1|ENSEMBL:ENSP00000218099|REFSEQ:NP_000124|H-INV:HIT000194108|VEGA:OTTHUMP00000024154 Tax_Id=9606 Gene_Symbol=F9 Coagulation factor IX;>IPI:IPI01012693.1|TREMBL:Q14316;Q19UG1;Q19U
IPI00654888_KLKB1	42392	48543.1	42392	43305.5	22451.9	18660.4	17297.9	16993.5	34374.3	35666.6	42853.5	45699.6	94924.4	74757.1	67008.8	70369.2	0.475451	0.245567	0.516493	0.000681807	3.29525e-05	0.00224264	KLKB1 Plasma kallikrein	>IPI:IPI00654888.4|SWISS-PROT:P03952|ENSEMBL:ENSP00000264690|REFSEQ:NP_000883|H-INV:HIT000194201|VEGA:OTTHUMP00000197124 Tax_Id=9606 Gene_Symbol=KLKB1 Plasma kallikrein;>IPI:IPI00966520.1|TREMBL:A8K9A9|ENSEMBL:ENSP00000426629|VEGA:OTTHUMP00000218136 Tax_Id
IPI00022371_HRG	38407	43623	38407	39350.3	28950.3	21152.7	23636.9	18306.5	38920.7	38523.1	47637.6	49514.4	77366.5	65100.1	67787.7	58679.6	0.527197	0.342264	0.649215	0.00658598	0.000707524	0.00802552	HRG Histidine-rich glycoprotein	>IPI:IPI00022371.1|SWISS-PROT:P04196|TREMBL:B2R8I2;Q68DR3|ENSEMBL:ENSP00000232003|REFSEQ:NP_000403|H-INV:HIT000194205|VEGA:OTTHUMP00000210110 Tax_Id=9606 Gene_Symbol=HRG Histidine-rich glycoprotein
IPI00329555_F7	1061.1	504.871	1061.1	1330.53	652.005	812.772	560.301	724.502	1208.55	918.117	1715.03	1377.98	1553.71	1343.35	1960.12	1824.24	0.526771	0.411527	0.781225	0.028927	0.000791343	0.455904	F7 Isoform A of Coagulation factor VII	>IPI:IPI00329555.2|SWISS-PROT:P08709-1|ENSEMBL:ENSP00000364731|REFSEQ:NP_000122|H-INV:HIT000194212|VEGA:OTTHUMP00000018733 Tax_Id=9606 Gene_Symbol=F7 Isoform A of Coagulation factor VII;>IPI:IPI00798065.1|SWISS-PROT:P08709-2|ENSEMBL:ENSP00000329546|REFSEQ:
IPI00017601_CP	144020	154704	144020	132104	179310	142060	176024	161623	167781	145198	130850	147798	189704	163737	178739	166108	1.11391	0.943762	0.847255	0.581866	1	0.117029	CP Ceruloplasmin	>IPI:IPI00017601.1|SWISS-PROT:P00450|TREMBL:A5PL27;A8K5A4;B3KTA8;Q1L857|ENSEMBL:ENSP00000264613|REFSEQ:NP_000087|H-INV:HIT000194240|VEGA:OTTHUMP00000197026 Tax_Id=9606 Gene_Symbol=CP Ceruloplasmin;>IPI:IPI00947307.1|TREMBL:B7Z5Q2;E9PFZ2;Q6NSB2|ENSEMBL:ENSP
IPI00007240_F13B	21789	21842.4	21789	20636.1	17890.2	14617.9	11698.6	15173.5	22607.8	18120.8	24086.3	22393.1	37361.7	29757.8	24245.5	27901.5	0.680903	0.497878	0.731202	0.0390196	0.00437217	0.106489	F13B Coagulation factor XIII B chain	>IPI:IPI00007240.2|SWISS-PROT:P05160|ENSEMBL:ENSP00000356382|REFSEQ:NP_001985|H-INV:HIT000194291|VEGA:OTTHUMP00000034674 Tax_Id=9606 Gene_Symbol=F13B Coagulation factor XIII B chain
IPI00017603_NA	132.51	152.477	132.51	217.125	272.377	143.333	290.494	172.313	109.029	124.791	258.702	296.501	70.5506	97.7488	235.953	155.121	1.11342	1.57054	1.41055	1	0.49209	1	NA	>IPI:IPI00017603.1|SWISS-PROT:P00451|TREMBL:A0FJ18;A0FJ19;A0FJ20;A5JQJ5;A5JQJ8;A8KA37;B2M0I8;D5H408;E3VWA2;E3VWA4;E3VWA6;F8UV73;Q003U9;Q003V0;Q003V2;Q003V3;Q003V4;Q003V5;Q003V6;Q003V7;Q003V8;Q003V9;Q003W0;Q003W2;Q2VF45;Q71UI6|ENSEMBL:ENSP00000353393|REFSEQ
IPI00025864_BCHE	11594	11674.6	11594	11398.2	8326.16	9280.45	4238.53	5721.71	10652.9	9583.51	13392	12398.5	18854.9	15871.9	17652.3	18812.7	0.598929	0.38722	0.64652	0.141298	0.0290749	0.0133809	BCHE Butyrylcholinesterase, isoform CRA_b	>IPI:IPI00025864.5|SWISS-PROT:P06276|TREMBL:D3DNN4|ENSEMBL:ENSP00000264381|REFSEQ:NP_000046|H-INV:HIT000194458|VEGA:OTTHUMP00000212636 Tax_Id=9606 Gene_Symbol=BCHE Butyrylcholinesterase, isoform CRA_b;>IPI:IPI00946206.1|TREMBL:F8WF14|ENSEMBL:ENSP0000041950
IPI00294395_C8B	38848	41841.1	38848	38771.9	24436.2	22977.7	18931.9	17074.3	39849.8	30458.3	45583.5	51763	74706.4	75361.3	56962.3	45808.8	0.497572	0.329934	0.663088	0.0103541	0.00143508	0.143954	C8B Complement component C8 beta chain	>IPI:IPI00294395.1|SWISS-PROT:P07358|TREMBL:A1L4K7;A8K9M5;B7Z555;B7ZA94;Q05CV3|ENSEMBL:ENSP00000360281|REFSEQ:NP_000057|H-INV:HIT000194504|VEGA:OTTHUMP00000010015 Tax_Id=9606 Gene_Symbol=C8B Complement component C8 beta chain;>IPI:IPI01012234.2|TREMBL:B7Z5
IPI00011252_C8A	19811	19463.4	19811	18579.7	11357.8	10013	9526.47	10648.9	17676.4	15581.4	23715.6	22179	39826.1	39628.4	29929.1	23772.4	0.524888	0.312011	0.594433	0.0125472	0.00460389	0.0574213	C8A Complement component C8 alpha chain	>IPI:IPI00011252.1|SWISS-PROT:P07357|TREMBL:Q05CV2|ENSEMBL:ENSP00000354458|REFSEQ:NP_000553|H-INV:HIT000194505|VEGA:OTTHUMP00000010016 Tax_Id=9606 Gene_Symbol=C8A Complement component C8 alpha chain
IPI00011261_C8G	18306	18474.5	18306	16918.6	11608	9372.14	8717.01	9258.49	17236.6	13263.5	23711.1	20548.4	34887.9	34150.2	25146.8	21438.6	0.521079	0.336918	0.646577	0.0249576	0.0023248	0.133171	C8G Complement component C8 gamma chain	>IPI:IPI00011261.2|SWISS-PROT:P07360|ENSEMBL:ENSP00000224181|REFSEQ:NP_000597|H-INV:HIT000194609|VEGA:OTTHUMP00000022634 Tax_Id=9606 Gene_Symbol=C8G Complement component C8 gamma chain;>IPI:IPI00513935.1|TREMBL:Q5SQ08|ENSEMBL:ENSP00000360697|VEGA:OTTHUMP00
IPI00221224_ANPEP	3878.7	3976.53	3878.7	3880.18	5353.48	4014.04	5585.38	7598.97	4156.62	3712.15	3296.68	3630.64	3207.99	3904.83	2674.11	2971.61	1.52418	1.76759	1.1597	0.14539	0.0462743	0.47681	ANPEP Aminopeptidase N	>IPI:IPI00221224.6|SWISS-PROT:P15144|TREMBL:B4DP01;B4DP96;B4DPH5;B4DV63;Q59E93;Q71E46;Q8IVL7|ENSEMBL:ENSP00000300060|REFSEQ:NP_001141|H-INV:HIT000194832|VEGA:OTTHUMP00000194690 Tax_Id=9606 Gene_Symbol=ANPEP Aminopeptidase N
IPI00299158_PVR	1475.1	1192.88	1475.1	1963.99	1465.06	783.051	854.048	1318.67	1456.57	1667.55	2167.88	2712.25	1187.25	1107.43	1968.79	2103.34	0.55231	0.694355	1.25718	0.0849508	0.498582	0.929365	PVR Isoform Alpha of Poliovirus receptor	>IPI:IPI00299158.1|SWISS-PROT:P15151-1|TREMBL:A8K4I1;B3KSS4|ENSEMBL:ENSP00000402060|REFSEQ:NP_006496|H-INV:HIT000194931|VEGA:OTTHUMP00000200165 Tax_Id=9606 Gene_Symbol=PVR Isoform Alpha of Poliovirus receptor;>IPI:IPI00219427.1|SWISS-PROT:P15151-4|ENSEMBL:
IPI00022446_PF4	678.47	692.03	678.47	763.601	470.918	196.404	144.389	102.06	470.203	350.698	272.914	467.694	2620.06	2252.77	1263.52	1370.02	0.585184	0.121733	0.208025	0.376209	0.00716407	0.00198049	PF4 Platelet factor 4	>IPI:IPI00022446.1|SWISS-PROT:P02776|ENSEMBL:ENSP00000296029|REFSEQ:NP_002610|H-INV:HIT000195020|VEGA:OTTHUMP00000160478 Tax_Id=9606 Gene_Symbol=PF4 Platelet factor 4
IPI00026944_NID1	6426.6	5967.89	6426.6	7747.24	7678.24	6795.99	8524.75	9563.31	7442.32	6582.59	5221.07	6848.51	6595.9	6203.81	7970.98	5792.22	1.24786	1.22586	0.982365	0.23921	0.267799	1	NID1 Isoform 1 of Nidogen-1	>IPI:IPI00026944.3|SWISS-PROT:P14543-1|ENSEMBL:ENSP00000264187|REFSEQ:NP_002499|H-INV:HIT000195360|VEGA:OTTHUMP00000037970 Tax_Id=9606 Gene_Symbol=NID1 Isoform 1 of Nidogen-1;>IPI:IPI00384542.4|SWISS-PROT:P14543-2|ENSEMBL:ENSP00000355554|VEGA:OTTHUMP000000
IPI00023505_FCGR2A	102.24	72.0928	102.24	97.5855	127.592	210.847	279.248	298.01	98.8464	73.8447	101.007	NA	26.4209	48.6936	57.1305	NA	2.50923	5.19319	2.06963	0.0393013	0.0136626	0.195681	FCGR2A Isoform 1 of Low affinity immunoglobulin gamma Fc region receptor II-a	>IPI:IPI00023505.4|SWISS-PROT:P12318-1|ENSEMBL:ENSP00000271450|REFSEQ:NP_001129691|H-INV:HIT000195446|VEGA:OTTHUMP00000032376 Tax_Id=9606 Gene_Symbol=FCGR2A Isoform 1 of Low affinity immunoglobulin gamma Fc region receptor II-a;>IPI:IPI00646445.2|SWISS-PRO
IPI00216065_PROZ	7055	7505.84	7055	6955.03	5159.01	4887.51	4237.64	4622.48	6621.67	5707.72	7085.73	7518.91	14161.1	10594.8	8625.76	11272.9	0.701961	0.423398	0.603165	0.0115806	0.00471266	0.0277131	PROZ Isoform 2 of Vitamin K-dependent protein Z	>IPI:IPI00216065.3|SWISS-PROT:P22891-2|TREMBL:B0YJC6|ENSEMBL:ENSP00000344458|H-INV:HIT000195810|VEGA:OTTHUMP00000018739 Tax_Id=9606 Gene_Symbol=PROZ Isoform 2 of Vitamin K-dependent protein Z;>IPI:IPI00027843.1|SWISS-PROT:P22891-1|ENSEMBL:ENSP00000364697|R
IPI00297124_IL6ST	411.64	427.367	411.64	342.637	488.271	516.452	557.754	625.77	372.711	458.096	476.369	473.831	408.505	396.7	321.052	471.001	1.22866	1.37	1.11504	0.121932	0.0565275	0.890275	IL6ST Isoform 1 of Interleukin-6 receptor subunit beta	>IPI:IPI00297124.2|SWISS-PROT:P40189-1|TREMBL:Q17RA0|ENSEMBL:ENSP00000338799;ENSP00000370698|REFSEQ:NP_002175|H-INV:HIT000195817|VEGA:OTTHUMP00000122545 Tax_Id=9606 Gene_Symbol=IL6ST Isoform 1 of Interleukin-6 receptor subunit beta;>IPI:IPI00554518.1|TREMB
IPI00032291_C5	98598	109996	98598	99540.6	77562.3	66707	63540.4	71108.8	111373	103142	104879	128419	150693	148025	130865	121414	0.622846	0.506207	0.812733	0.0012199	0.000194913	0.0827257	C5 Complement C5	>IPI:IPI00032291.2|SWISS-PROT:P01031|ENSEMBL:ENSP00000223642|REFSEQ:NP_001726|H-INV:HIT000195837|VEGA:OTTHUMP00000022001 Tax_Id=9606 Gene_Symbol=C5 Complement C5;>IPI:IPI00816741.1|TREMBL:Q59GS8|ENSEMBL:ENSP00000394199 Tax_Id=9606 Gene_Symbol=C5 Complement
IPI00019399_SAA4	10549	11015.3	10549	10298.2	5431.92	4465.49	3736.98	3901.18	10450.9	10890.8	12913.8	10907.3	19129.1	20713.9	15042.9	12293.9	0.388275	0.261025	0.672267	0.000754532	0.000507568	0.12553	SAA4 Serum amyloid A-4 protein	>IPI:IPI00019399.2|SWISS-PROT:P35542|TREMBL:B2R5G8|ENSEMBL:ENSP00000278222|REFSEQ:NP_006503|H-INV:HIT000196466|VEGA:OTTHUMP00000233012 Tax_Id=9606 Gene_Symbol=SAA4 Serum amyloid A-4 protein
IPI00216354_CACNA1D	NA	NA	NA	NA	NA	NA	NA	NA	NA	NA	NA	NA	NA	NA	NA	NA	NA	NA	NA	NA	NA	NA	CACNA1D Isoform Beta-cell-type of Voltage-dependent L-type calcium channel subunit alpha-1D	>IPI:IPI00216354.4|SWISS-PROT:Q01668-2|ENSEMBL:ENSP00000288139|REFSEQ:NP_000711|H-INV:HIT000196537|VEGA:OTTHUMP00000212730 Tax_Id=9606 Gene_Symbol=CACNA1D Isoform Beta-cell-type of Voltage-dependent L-type calcium channel subunit alpha-1D;>IPI:IPI00009008.
IPI00021364_CFP	8941	8814.87	8941	8775.61	9679.16	9763.37	10282.7	8414.06	8554.13	6213.42	9490.37	9468.19	10050	8918.06	10776.6	10576.7	1.13085	0.945882	0.836431	0.850071	1	0.462955	CFP Properdin	>IPI:IPI00021364.1|SWISS-PROT:P27918|ENSEMBL:ENSP00000247153;ENSP00000380189|REFSEQ:NP_001138724;NP_002612|H-INV:HIT000196540|VEGA:OTTHUMP00000023223 Tax_Id=9606 Gene_Symbol=CFP Properdin;>IPI:IPI00946489.1|TREMBL:B3KVK6;E9PAQ1|ENSEMBL:ENSP00000366204|VEGA
IPI00024284_HSPG2	1222.7	1573.63	1222.7	1156.77	1322.32	1268.01	2346.37	2158.92	1201.58	1398.48	885.36	1268.36	1627.49	1225.39	977.92	1192.66	1.49263	1.4125	0.946317	0.308725	0.451484	1	HSPG2 Basement membrane-specific heparan sulfate proteoglycan core	>IPI:IPI00024284.6|SWISS-PROT:P98160|TREMBL:B6EU51;Q2VPA1;Q59EG0|ENSEMBL:ENSP00000363827;ENSP00000416385|REFSEQ:NP_005520|H-INV:HIT000196616|VEGA:OTTHUMP00000002765 Tax_Id=9606 Gene_Symbol=HSPG2 Basement membrane-specific heparan sulfate proteoglycan core
IPI00290085_CDH2	343.85	369.712	NA	NA	357.329	366.884	NA	NA	258.99	345.929	NA	NA	288.931	234.965	NA	NA	1.1972	1.38236	1.15466	1	0.566754	1	CDH2 Cadherin-2	>IPI:IPI00290085.2|SWISS-PROT:P19022|ENSEMBL:ENSP00000269141|REFSEQ:NP_001783|H-INV:HIT000215590|VEGA:OTTHUMP00000066304 Tax_Id=9606 Gene_Symbol=CDH2 Cadherin-2;>IPI:IPI00658202.1|TREMBL:A8MWK3|ENSEMBL:ENSP00000382312|VEGA:OTTHUMP00000067378 Tax_Id=9606 Ge
IPI00218732_PON1	19988	22444.2	19988	21360.5	10135.6	5745.26	5845.86	4909.52	19112.1	20524.6	26571	26404.5	36942.7	41125.1	36644.9	30340	0.28761	0.183631	0.638473	0.00364187	0.00174791	0.018831	PON1 Serum paraoxonase/arylesterase 1	>IPI:IPI00218732.4|SWISS-PROT:P27169|TREMBL:B1PWC6;Q96P89;Q96P91|ENSEMBL:ENSP00000222381|REFSEQ:NP_000437|H-INV:HIT000216072|VEGA:OTTHUMP00000204571 Tax_Id=9606 Gene_Symbol=PON1 Serum paraoxonase/arylesterase 1;>IPI:IPI01010259.1|TREMBL:B4DX19;F5H4W9|ENSEM
IPI00022463_TF	26807	30049.9	26807	27509.2	12898.4	12340.2	12132.1	11254.1	39180	18946.2	26720.4	32921.5	35100.5	35256.3	98307.9	21869.7	0.412886	0.255202	0.618094	0.0323544	0.0949075	1	TF Serotransferrin	>IPI:IPI00022463.2|SWISS-PROT:P02787|TREMBL:A0PJA6;B4DEX9;B4DI57;B4E1B2;Q06AH7;Q53H26|ENSEMBL:ENSP00000385834|REFSEQ:NP_001054|H-INV:HIT000217260|VEGA:OTTHUMP00000197155 Tax_Id=9606 Gene_Symbol=TF Serotransferrin;>IPI:IPI00945626.2|TREMBL:B4DHZ6;C9JVG0|ENS
IPI00029756_MERTK	NA	NA	NA	NA	NA	NA	NA	NA	NA	NA	NA	NA	NA	NA	NA	NA	NA	NA	NA	NA	NA	NA	MERTK Tyrosine-protein kinase Mer	>IPI:IPI00029756.2|SWISS-PROT:Q12866|TREMBL:B2RE75;Q1RMG3;Q53QW0|ENSEMBL:ENSP00000295408;ENSP00000389152|REFSEQ:NP_006334|H-INV:HIT000217824|VEGA:OTTHUMP00000161952 Tax_Id=9606 Gene_Symbol=MERTK Tyrosine-protein kinase Mer;>IPI:IPI00917839.1|TREMBL:B4DFQ0;
IPI00295461_FAP	NA	NA	NA	NA	NA	NA	NA	NA	NA	NA	NA	NA	NA	NA	NA	NA	NA	NA	NA	NA	NA	NA	FAP Isoform 1 of Seprase	>IPI:IPI00295461.4|SWISS-PROT:Q12884-1|TREMBL:B2RD89|ENSEMBL:ENSP00000188790|REFSEQ:NP_004451|H-INV:HIT000217896|VEGA:OTTHUMP00000204566 Tax_Id=9606 Gene_Symbol=FAP Isoform 1 of Seprase;>IPI:IPI00375396.4|SWISS-PROT:Q12884-2|TREMBL:B4DLR2|ENSEMBL:ENSP00000
IPI00290328_PTPRJ	4120.9	4653.85	4120.9	3898.65	5310.01	6032.56	5778.75	5314.72	4057.16	4474.21	3798.61	4059.36	3866.48	3250.46	3851.85	3735.07	1.36894	1.52586	1.11463	0.00152596	0.000734228	0.260248	PTPRJ Receptor-type tyrosine-protein phosphatase eta precursor	>IPI:IPI00290328.3|SWISS-PROT:Q12913|ENSEMBL:ENSP00000400010|REFSEQ:NP_002834|H-INV:HIT000218018|VEGA:OTTHUMP00000233525 Tax_Id=9606 Gene_Symbol=PTPRJ Receptor-type tyrosine-protein phosphatase eta precursor;>IPI:IPI00847732.1|TREMBL:Q6P4H4|ENSEMBL:ENSP000
IPI00011588_PLA2G7	NA	NA	NA	NA	NA	NA	NA	NA	NA	NA	NA	NA	NA	NA	NA	NA	NA	NA	NA	NA	NA	NA	PLA2G7 Platelet-activating factor acetylhydrolase	>IPI:IPI00011588.3|SWISS-PROT:Q13093|TREMBL:A8K2W6;B4DG88|ENSEMBL:ENSP00000274793;ENSP00000445666|REFSEQ:NP_001161829;NP_005075|H-INV:HIT000218544|VEGA:OTTHUMP00000016555 Tax_Id=9606 Gene_Symbol=PLA2G7 Platelet-activating factor acetylhydrolase;>IPI:IPI010
IPI00005539_TERF1	NA	NA	NA	NA	NA	NA	NA	NA	NA	NA	NA	NA	NA	NA	NA	NA	NA	NA	NA	NA	NA	NA	TERF1 Isoform 1 of Telomeric repeat-binding factor 1	>IPI:IPI00005539.4|SWISS-PROT:P54274-1|TREMBL:A8K914|ENSEMBL:ENSP00000276603|REFSEQ:NP_059523|H-INV:HIT000219736|VEGA:OTTHUMP00000226889 Tax_Id=9606 Gene_Symbol=TERF1 Isoform 1 of Telomeric repeat-binding factor 1;>IPI:IPI00220583.4|SWISS-PROT:P54274-2|ENS
IPI00000877_HYOU1	270.54	215.684	270.54	245.341	171.646	188.371	375.395	373.347	189.758	178.823	325.257	327.969	261.914	340.535	437.407	232.499	1.0851	0.871422	0.803083	1	1	0.998686	HYOU1 Hypoxia up-regulated protein 1	>IPI:IPI00000877.1|SWISS-PROT:Q9Y4L1|TREMBL:A8C1Z0;Q6IN67|ENSEMBL:ENSP00000384144|REFSEQ:NP_001124463;NP_006380|H-INV:HIT000220888|VEGA:OTTHUMP00000232709 Tax_Id=9606 Gene_Symbol=HYOU1 Hypoxia up-regulated protein 1;>IPI:IPI01011324.1|TREMBL:B3KXH0;B7Z766|
IPI00023814_NEO1	NA	NA	NA	NA	NA	NA	NA	NA	NA	NA	NA	NA	NA	NA	NA	NA	NA	NA	NA	NA	NA	NA	NEO1 Isoform 1 of Neogenin	>IPI:IPI00023814.2|SWISS-PROT:Q92859-1|ENSEMBL:ENSP00000261908|REFSEQ:NP_002490|H-INV:HIT000221174|VEGA:OTTHUMP00000164776 Tax_Id=9606 Gene_Symbol=NEO1 Isoform 1 of Neogenin;>IPI:IPI00556554.4|TREMBL:B7ZKN0;E7EUX3;Q59FP8|ENSEMBL:ENSP00000369171|REFSEQ:NP_0
IPI00025204_CD5L	10075	10139.2	10075	9435.24	12040.4	8652.22	18821.7	14195.6	8913.73	8901.45	9271.5	9479.22	10123.2	12981.9	7069.94	6993.67	1.46885	1.44503	0.983781	0.366902	0.453676	1	CD5L CD5 antigen-like	>IPI:IPI00025204.1|SWISS-PROT:O43866|ENSEMBL:ENSP00000357156|REFSEQ:NP_005885|H-INV:HIT000221785|VEGA:OTTHUMP00000024057 Tax_Id=9606 Gene_Symbol=CD5L CD5 antigen-like
IPI00003590_QSOX1	3346.2	2441.38	3346.2	2687.85	3292.57	3199.42	2364.4	2692.47	3069.14	3289.6	3376.38	2533.69	2308.61	2915.93	2458.48	2824.04	0.941319	1.09915	1.16767	1	1	0.370933	QSOX1 Isoform 1 of Sulfhydryl oxidase 1	>IPI:IPI00003590.2|SWISS-PROT:O00391-1|TREMBL:A8K477;A8K4C2|ENSEMBL:ENSP00000356574|REFSEQ:NP_002817|H-INV:HIT000222878|VEGA:OTTHUMP00000033189 Tax_Id=9606 Gene_Symbol=QSOX1 Isoform 1 of Sulfhydryl oxidase 1;>IPI:IPI00465016.7|SWISS-PROT:O00391-2|ENSEMBL:E
IPI00743766_FETUB	11034	12564.3	11034	11123.1	7233.17	5835.97	4563.33	5095.47	10781.4	11588.8	14306.2	13477.7	19443.3	22161.2	15576	11910.4	0.453164	0.328957	0.725913	0.00281941	0.00263315	0.338258	FETUB Fetuin-B	>IPI:IPI00743766.2|SWISS-PROT:Q9UGM5|ENSEMBL:ENSP00000265029;ENSP00000404288|REFSEQ:NP_055190|H-INV:HIT000243747|VEGA:OTTHUMP00000210120;OTTHUMP00000210121 Tax_Id=9606 Gene_Symbol=FETUB Fetuin-B;>IPI:IPI00552199.4|TREMBL:E9PG06;Q5J876|ENSEMBL:ENSP000003715
IPI00030871_VNN1	2858.7	2741.44	2858.7	2781.62	3590.04	3109.09	2756.98	3426.96	4961.24	3326.15	2341.27	3703.38	3775.29	3080.01	2481.59	3111.38	0.898899	1.03493	1.15133	1	1	1	VNN1 Pantetheinase	>IPI:IPI00030871.2|SWISS-PROT:O95497|TREMBL:B2RAN2|ENSEMBL:ENSP00000356905|REFSEQ:NP_004657|H-INV:HIT000244668|VEGA:OTTHUMP00000017227 Tax_Id=9606 Gene_Symbol=VNN1 Pantetheinase
IPI00218795_SELL	6588.7	8070.62	6588.7	6581.56	10154.8	10420	14108.5	11606	6343.35	8285.48	3721.9	5656.06	5265.38	4518.68	4077.01	4190.25	1.92817	2.56431	1.32992	0.0547484	0.000264415	0.700681	SELL L-selectin precursor	>IPI:IPI00218795.1|SWISS-PROT:P14151|TREMBL:B4DQA0;Q6ULR8;Q8WW79;Q9UJ43|ENSEMBL:ENSP00000236147|REFSEQ:NP_000646|H-INV:HIT000245910|VEGA:OTTHUMP00000032696 Tax_Id=9606 Gene_Symbol=SELL L-selectin precursor
IPI00451624_CRTAC1	9924.9	10777.3	9924.9	10380.1	10841.1	9497.24	10163.2	10170.3	11406.2	10545.6	9397.75	11423.2	10236.4	12697.7	11903.6	11048.8	0.950881	0.886356	0.932142	1	0.243338	0.975	CRTAC1 Isoform 1 of Cartilage acidic protein 1	>IPI:IPI00451624.1|SWISS-PROT:Q9NQ79-1|ENSEMBL:ENSP00000359629|REFSEQ:NP_060528|H-INV:HIT000246286|VEGA:OTTHUMP00000020233 Tax_Id=9606 Gene_Symbol=CRTAC1 Isoform 1 of Cartilage acidic protein 1;>IPI:IPI00451625.1|SWISS-PROT:Q9NQ79-2|ENSEMBL:ENSP00000310810
IPI00007127_DPEP2	550.5	509.023	550.5	478.395	729.305	698.316	1155.4	893.808	564.126	657.871	417.055	592.358	416.021	370.807	403.386	378.308	1.55813	2.21662	1.42262	0.0853045	0.0154753	0.107068	DPEP2 Isoform 1 of Dipeptidase 2	>IPI:IPI00007127.4|SWISS-PROT:Q9H4A9-1|ENSEMBL:ENSP00000377430;ENSP00000412549|REFSEQ:NP_071750|H-INV:HIT000246662|VEGA:OTTHUMP00000174846 Tax_Id=9606 Gene_Symbol=DPEP2 Isoform 1 of Dipeptidase 2;>IPI:IPI00953503.1|TREMBL:C9J3S5|ENSEMBL:ENSP00000314702 Tax
IPI00011832_SPP2	1063.9	1192.53	1063.9	823.319	537.838	557.266	582.453	468.445	1417.4	1319.45	1153.9	1414.39	1600.84	1997.71	1517.7	1411.77	0.404514	0.328737	0.812672	3.18212e-05	0.000161697	0.213363	SPP2 Secreted phosphoprotein 24	>IPI:IPI00011832.1|SWISS-PROT:Q13103|ENSEMBL:ENSP00000168148;ENSP00000362466|REFSEQ:NP_008875|H-INV:HIT000246978|VEGA:OTTHUMP00000065381;OTTHUMP00000065382 Tax_Id=9606 Gene_Symbol=SPP2 Secreted phosphoprotein 24;>IPI:IPI00916734.1|TREMBL:C9J6K0|ENSEMBL:ENS
IPI00002441_SDC1	290.69	321.642	NA	NA	606.037	623.595	NA	NA	86.584	150.185	NA	NA	49.5301	119.832	NA	NA	5.19338	7.26039	1.39801	0.307137	0.399308	1	SDC1 Syndecan-1	>IPI:IPI00002441.2|SWISS-PROT:P18827|ENSEMBL:ENSP00000254351;ENSP00000370542|REFSEQ:NP_001006947;NP_002988|H-INV:HIT000248611|VEGA:OTTHUMP00000115942 Tax_Id=9606 Gene_Symbol=SDC1 Syndecan-1;>IPI:IPI00893400.1|ENSEMBL:ENSP00000400773|VEGA:OTTHUMP00000200551
IPI00031104_TCHP	NA	NA	NA	NA	NA	NA	NA	NA	NA	NA	NA	NA	NA	NA	NA	NA	NA	NA	NA	NA	NA	NA	TCHP Trichoplein keratin fil	>IPI:IPI00031104.5|SWISS-PROT:Q9BT92|ENSEMBL:ENSP00000324404;ENSP00000384520;ENSP00000440838|REFSEQ:NP_001137324;NP_115676|H-INV:HIT000250648|VEGA:OTTHUMP00000240671;OTTHUMP00000240672;OTTHUMP00000240673 Tax_Id=9606 Gene_Symbol=TCHP Trichoplein keratin fil
IPI00395488_VASN	2699.1	2548.55	2699.1	2329.13	2850.1	3139.49	2666.39	3254.53	2475.2	2505.27	2818.05	2441.3	2214.34	2611.86	2130.82	2447.06	1.16316	1.26653	1.08887	0.122072	0.0325748	0.552244	VASN Vasorin	>IPI:IPI00395488.2|SWISS-PROT:Q6EMK4|ENSEMBL:ENSP00000306864|REFSEQ:NP_612449|H-INV:HIT000250873|VEGA:OTTHUMP00000159843 Tax_Id=9606 Gene_Symbol=VASN Vasorin
IPI00387015_RIMS1	1298.7	1483.37	1298.7	1346.25	2012.24	4415.37	3501.83	3364.24	531.95	703.697	478.753	529.818	16.1609	40.924	435.132	394.029	5.92353	15	2.53227	0.00129551	0.0685852	0.400477	RIMS1 Isoform 1 of Regulating synaptic membrane exocytosis protein 1	>IPI:IPI00387015.1|SWISS-PROT:Q86UR5-1|ENSEMBL:ENSP00000428417|REFSEQ:NP_055804|H-INV:HIT000250949|VEGA:OTTHUMP00000224638 Tax_Id=9606 Gene_Symbol=RIMS1 Isoform 1 of Regulating synaptic membrane exocytosis protein 1;>IPI:IPI00339392.1|SWISS-PROT:Q86UR5-4|T
IPI00004957_ANGPTL3	4643.6	4319.74	4643.6	4562.56	4276.33	3191.45	5785.62	4488.02	5764.78	5108.69	4831.39	6898.91	4410.67	5659.18	3833.63	4270.27	0.784887	0.976211	1.24376	0.41482	1	0.30921	ANGPTL3 Angiopoietin-related protein 3	>IPI:IPI00004957.1|SWISS-PROT:Q9Y5C1|TREMBL:A0JLS0;A8K061;B1ALJ0;B2RCW1|ENSEMBL:ENSP00000360170|REFSEQ:NP_055310|H-INV:HIT000252317|VEGA:OTTHUMP00000010719 Tax_Id=9606 Gene_Symbol=ANGPTL3 Angiopoietin-related protein 3
IPI00301143_PI16	2301.1	2618.87	2301.1	2334.93	1960.85	1450.13	1621.59	1764.67	2047.97	2217.8	2594.65	2977.21	2609.28	3687.58	3017.57	2712.71	0.690942	0.565158	0.817953	0.0437224	0.00446152	0.378033	PI16 Isoform 1 of Peptidase inhibitor 16	>IPI:IPI00301143.5|SWISS-PROT:Q6UXB8-1|TREMBL:B2R701|ENSEMBL:ENSP00000362778|REFSEQ:NP_001186088;NP_699201|H-INV:HIT000252466|VEGA:OTTHUMP00000016309 Tax_Id=9606 Gene_Symbol=PI16 Isoform 1 of Peptidase inhibitor 16;>IPI:IPI00845506.1|SWISS-PROT:Q6UXB8-2|EN
IPI00044369_PLXDC2	1225.7	1205.82	NA	NA	1263.46	997.511	NA	NA	1267.76	1113.83	NA	NA	1406.55	1419.82	NA	NA	0.949357	0.799958	0.842631	1	0.904755	0.677977	PLXDC2 Isoform 1 of Plexin domain-containing protein 2	>IPI:IPI00044369.2|SWISS-PROT:Q6UX71-1|TREMBL:B4E367|ENSEMBL:ENSP00000366460|REFSEQ:NP_116201|H-INV:HIT000252530|VEGA:OTTHUMP00000019264 Tax_Id=9606 Gene_Symbol=PLXDC2 Isoform 1 of Plexin domain-containing protein 2;>IPI:IPI00640599.2|SWISS-PROT:Q6UX71-3|T
IPI00012440_FUCA2	NA	NA	NA	NA	NA	NA	NA	NA	NA	NA	NA	NA	NA	NA	NA	NA	NA	NA	NA	NA	NA	NA	FUCA2 Plasma alpha-L-fucosidase	>IPI:IPI00012440.8|SWISS-PROT:Q9BTY2|ENSEMBL:ENSP00000002165|REFSEQ:NP_114409|H-INV:HIT000252595|VEGA:OTTHUMP00000017331 Tax_Id=9606 Gene_Symbol=FUCA2 Plasma alpha-L-fucosidase
IPI00064667_CNDP1	6036.4	6509.23	6036.4	4054.93	3300.27	2730.09	1840.64	2033.59	3903.43	4383.31	4940.5	2919.42	14306.8	9833.86	7215.34	7321.69	0.613414	0.25608	0.417467	0.0915703	0.0022526	0.0189685	CNDP1 Beta-Ala-His dipeptidase	>IPI:IPI00064667.5|SWISS-PROT:Q96KN2|TREMBL:A8K1K1;B4E180;E7EX03|ENSEMBL:ENSP00000351682|REFSEQ:NP_116038|H-INV:HIT000252800|VEGA:OTTHUMP00000163751 Tax_Id=9606 Gene_Symbol=CNDP1 Beta-Ala-His dipeptidase
IPI00290856_LYVE1	4662.7	4748.07	4662.7	4427.06	5733.81	6659.24	6928.55	7221.01	3565.89	3848.68	3624.56	5307.25	2644.55	3247.08	3697.9	3258.78	1.62376	2.06584	1.27226	0.02009	0.000704642	0.282913	LYVE1 Lymphatic vessel endothelial hyaluronic acid receptor 1	>IPI:IPI00290856.4|SWISS-PROT:Q9Y5Y7|TREMBL:B2R672|ENSEMBL:ENSP00000256178|REFSEQ:NP_006682|H-INV:HIT000252969|VEGA:OTTHUMP00000230796 Tax_Id=9606 Gene_Symbol=LYVE1 Lymphatic vessel endothelial hyaluronic acid receptor 1
IPI00437186_GPR116	NA	NA	NA	NA	NA	NA	NA	NA	NA	NA	NA	NA	NA	NA	NA	NA	NA	NA	NA	NA	NA	NA	GPR116 Isoform 1 of Probable G-protein coupled rec	>IPI:IPI00437186.2|SWISS-PROT:Q8IZF2-1|TREMBL:A8K0D8|ENSEMBL:ENSP00000265417;ENSP00000283296;ENSP00000394590|REFSEQ:NP_001091988;NP_056049|H-INV:HIT000254976|VEGA:OTTHUMP00000016557 Tax_Id=9606 Gene_Symbol=GPR116 Isoform 1 of Probable G-protein coupled rec
IPI00017696_C1S	28555	30824.3	28555	28107.6	24377.3	24403.6	24566	21807.5	31420	27192.6	30398.4	37339.4	40747.3	37405.6	34208.1	38234.6	0.753099	0.631854	0.839004	0.0509273	0.000246839	0.195085	C1S Comple	>IPI:IPI00017696.1|SWISS-PROT:P09871|TREMBL:A8K2N0;B3KNX0|ENSEMBL:ENSP00000328173;ENSP00000354057;ENSP00000385035|REFSEQ:NP_001725;NP_958850|H-INV:HIT000259628|VEGA:OTTHUMP00000197019;OTTHUMP00000197021;OTTHUMP00000197022 Tax_Id=9606 Gene_Symbol=C1S Comple
IPI00027507_CFHR3	2566.2	2482.43	2566.2	2748.43	1409.71	1035.59	1515.38	1290.48	2298.75	1511.05	3234.78	3693.07	4665.28	4438.72	3051.17	3541.62	0.489042	0.334537	0.684066	0.109046	0.000534916	0.376018	CFHR3 Complement factor H-related protein 3	>IPI:IPI00027507.1|SWISS-PROT:Q02985|ENSEMBL:ENSP00000356395|REFSEQ:NP_066303|H-INV:HIT000259799|VEGA:OTTHUMP00000034107 Tax_Id=9606 Gene_Symbol=CFHR3 Complement factor H-related protein 3;>IPI:IPI00908535.1|TREMBL:B4DPR0|ENSEMBL:ENSP00000375845|REFSEQ:NP_
IPI00296608_C7	77948	84472.9	77948	73474.4	97933.7	91271.8	127584	128279	85637.6	80666.4	59952.1	93948.3	63529.9	71581.9	54570.8	46265.6	1.38995	1.8863	1.3571	0.136752	0.00813075	0.196052	C7 Complement component C7	>IPI:IPI00296608.6|SWISS-PROT:P10643|TREMBL:A8K2T4;B2R6W1|ENSEMBL:ENSP00000322061|REFSEQ:NP_000578|H-INV:HIT000261227|VEGA:OTTHUMP00000197104 Tax_Id=9606 Gene_Symbol=C7 Complement component C7
IPI00016915_IGFBP7	3412.1	3196.13	3412.1	2982.97	4481.55	3869.22	3906.08	4660.9	3893.67	3086.25	4965.95	2919.27	2558.76	2589.52	2914.61	3402.52	1.13808	1.47555	1.29652	0.958356	0.0115885	0.428597	IGFBP7 Insulin-like growth factor-binding protein 7	>IPI:IPI00016915.1|SWISS-PROT:Q16270|TREMBL:B7Z9W7|ENSEMBL:ENSP00000295666|REFSEQ:NP_001544|H-INV:HIT000262230|VEGA:OTTHUMP00000158974 Tax_Id=9606 Gene_Symbol=IGFBP7 Insulin-like growth factor-binding protein 7;>IPI:IPI01011823.1|TREMBL:B4E1N2|ENSEMBL:ENSP
IPI00018136_VCAM1	19606	19522.9	19606	18227.8	26028.8	30951	27970.3	30821.6	19208.4	20740	16800.9	17491.8	10193.7	11698.9	10944.2	10400	1.5594	2.67761	1.71708	0.0013051	9.22541e-06	0.000547248	VCAM1 Isoform 1 of Vascular cell adhesion protein 1	>IPI:IPI00018136.1|SWISS-PROT:P19320-1|TREMBL:Q53FL7|ENSEMBL:ENSP00000294728|REFSEQ:NP_001069|H-INV:HIT000263047|VEGA:OTTHUMP00000012650 Tax_Id=9606 Gene_Symbol=VCAM1 Isoform 1 of Vascular cell adhesion protein 1;>IPI:IPI00643090.1|TREMBL:B4DKS4;E9PDD1;F2Y
IPI00292530_ITIH1	54353	57436.3	54353	51181.8	32192.2	29595.1	26876.1	31028.1	49304.9	45031.4	57400.9	63386.4	96979.2	104981	78300.3	69154.8	0.556385	0.342548	0.615668	0.00498887	0.00161074	0.0259571	ITIH1 Inter-alpha-trypsin inhibitor heavy chain H1	>IPI:IPI00292530.1|SWISS-PROT:P19827|TREMBL:B7Z539;B7Z549;B7Z558|ENSEMBL:ENSP00000273283|REFSEQ:NP_002206|H-INV:HIT000263615|VEGA:OTTHUMP00000197035 Tax_Id=9606 Gene_Symbol=ITIH1 Inter-alpha-trypsin inhibitor heavy chain H1;>IPI:IPI01014157.2|TREMBL:F5H7E1
IPI00027166_TIMP2	423.45	614.235	NA	NA	473.714	470.093	NA	NA	560.838	588.891	NA	NA	879.145	725.391	NA	NA	0.820895	0.588212	0.716549	0.217067	0.343743	0.48983	TIMP2 Metalloproteinase inhibitor 2	>IPI:IPI00027166.1|SWISS-PROT:P16035|ENSEMBL:ENSP00000262768|REFSEQ:NP_003246|H-INV:HIT000264415|VEGA:OTTHUMP00000205879 Tax_Id=9606 Gene_Symbol=TIMP2 Metalloproteinase inhibitor 2
IPI00014572_SPARC	7951.5	8750.61	7951.5	8562.01	7818.83	8178.91	5819.29	5263.65	8563.76	8589.41	5427.07	7489.16	15438.5	9794.22	10452.8	10895.5	0.900606	0.581367	0.645528	1	0.0323443	0.0772056	SPARC Secreted protein, acidic, cysteine-rich (Osteonectin), isoform CRA_a	>IPI:IPI00014572.2|SWISS-PROT:P09486|TREMBL:B2RDL6;B4DRV4;D3DQH8|ENSEMBL:ENSP00000231061|REFSEQ:NP_003109|H-INV:HIT000264901|VEGA:OTTHUMP00000160617 Tax_Id=9606 Gene_Symbol=SPARC Secreted protein, acidic, cysteine-rich (Osteonectin), isoform CRA_a;>IPI:IPI
IPI00973474_IGHG3	9533.6	10170.5	9533.6	8937.75	11641.9	13549.4	13911.8	12703.6	6880.74	9349.17	8181.82	11179.8	10238.6	9454.08	7270.06	6336.21	1.45559	1.55581	1.06885	0.0765632	0.0618269	1	IGHG3 Putative uncharacterized protein	>IPI:IPI00973474.2|SWISS-PROT:P01860|TREMBL:Q5EBM2|ENSEMBL:ENSP00000374993|H-INV:HIT000266264|VEGA:OTTHUMP00000201900 Tax_Id=9606 Gene_Symbol=IGHG3 Putative uncharacterized protein
IPI00553177_NA	2732.8	3158.7	2732.8	2957.93	3220.24	3353.85	5337.1	3378.96	3076.49	4496.6	2684.85	3132.2	4674.52	2469.25	1791.32	2196.69	1.1419	1.37356	1.20288	1	0.571759	1	NA	>IPI:IPI00553177.1|SWISS-PROT:P01009-1|TREMBL:E9KL23|ENSEMBL:ENSP00000348068;ENSP00000376802;ENSP00000376803;ENSP00000385960;ENSP00000390299;ENSP00000408474;ENSP00000416066;ENSP00000416354|REFSEQ:NP_000286;NP_001002235;NP_001002236;NP_001121172;NP_00112117
IPI00303071_CECR1	1474.3	1141.87	1474.3	1297.01	1552.11	1445.57	1997.2	1678.75	1136.97	1327.19	1156.86	1642.46	610.7	595.543	880.887	727.847	1.26791	2.37076	1.86981	0.216595	0.00110897	0.00712581	CECR1 Isoform 1 of Adenosine deaminase CECR1	>IPI:IPI00303071.4|SWISS-PROT:Q9NZK5-1|TREMBL:B2RAS2|ENSEMBL:ENSP00000262607;ENSP00000382731;ENSP00000382733|REFSEQ:NP_059120|H-INV:HIT000267351|VEGA:OTTHUMP00000196142;OTTHUMP00000196143 Tax_Id=9606 Gene_Symbol=CECR1 Isoform 1 of Adenosine deaminase CECR1
IPI00293925_FCN3	14655	16401.1	14655	13961	15695.4	9339.6	14924.3	12239.7	11480	16498.8	16661.9	19088.7	32249.4	16611.5	16323.2	17268.8	0.819073	0.633077	0.77292	0.760342	0.243539	0.884181	FCN3 Isoform 1 of Ficolin-3	>IPI:IPI00293925.2|SWISS-PROT:O75636-1|ENSEMBL:ENSP00000270879|REFSEQ:NP_003656|H-INV:HIT000267658|VEGA:OTTHUMP00000006338 Tax_Id=9606 Gene_Symbol=FCN3 Isoform 1 of Ficolin-3;>IPI:IPI00419744.4|SWISS-PROT:O75636-2|TREMBL:Q6UXM4;Q6UY50|ENSEMBL:ENSP000003470
IPI00019176_RARRES2	720.94	550.072	720.94	726.526	674.881	403.045	313.65	252.072	726.373	447.288	859.001	846.552	1105.14	855.945	1100.27	1124.26	0.570867	0.392689	0.687882	0.197689	0.0419904	0.218264	RARRES2 Retinoic acid recep	>IPI:IPI00019176.3|SWISS-PROT:Q99969|TREMBL:Q7LE02|ENSEMBL:ENSP00000223271;ENSP00000418009;ENSP00000418483|REFSEQ:NP_002880|H-INV:HIT000270327|VEGA:OTTHUMP00000212797;OTTHUMP00000212798;OTTHUMP00000212799 Tax_Id=9606 Gene_Symbol=RARRES2 Retinoic acid recep
IPI01019005_ATXN10	2410.5	1505.3	2410.5	2122.17	4115.26	5605.49	1859.15	3619.25	2120.02	1456.95	1535.43	1160.39	668.37	538.672	932.766	1249.63	2.42303	4.48427	1.85069	0.0843499	0.00868791	0.0973657	ATXN10 Ataxin-10	>IPI:IPI01019005.1|SWISS-PROT:Q9UBB4|ENSEMBL:ENSP00000252934|REFSEQ:NP_037368|H-INV:HIT000271035|VEGA:OTTHUMP00000197383 Tax_Id=9606 Gene_Symbol=ATXN10 Ataxin-10;>IPI:IPI00940340.2|TREMBL:E7ESH8;Q7Z524|ENSEMBL:ENSP00000379332 Tax_Id=9606 Gene_Symbol=ATXN10
IPI00029623_PSMA6	91.018	128.547	NA	NA	163.032	80.3409	NA	NA	40.6719	412.549	NA	NA	NA	43.5703	NA	NA	0.536986	2.79288	5.20104	0.933083	NA	NA	PSMA6 Proteasome subunit alpha type-6	>IPI:IPI00029623.1|SWISS-PROT:P60900|ENSEMBL:ENSP00000261479|REFSEQ:NP_002782|H-INV:HIT000271674|VEGA:OTTHUMP00000178843 Tax_Id=9606 Gene_Symbol=PSMA6 Proteasome subunit alpha type-6;>IPI:IPI00867679.2|TREMBL:B4DXJ9|ENSEMBL:ENSP00000444844 Tax_Id=9606 Gene
IPI00879573_SERPIND1	29712	29400.4	29712	27930.8	11725.7	10259.7	4400.15	5392.9	22209.5	17134.3	28973.7	25971.3	72922.7	69107.7	46498.9	40607.4	0.337033	0.138688	0.411496	0.0313609	0.00247994	0.0108938	SERPIND1 Heparin cofactor 2	>IPI:IPI00879573.1|SWISS-PROT:P05546|TREMBL:Q8IVC0|ENSEMBL:ENSP00000215727;ENSP00000384050|REFSEQ:NP_000176|H-INV:HIT000272677|VEGA:OTTHUMP00000198450;OTTHUMP00000198451 Tax_Id=9606 Gene_Symbol=SERPIND1 Heparin cofactor 2
IPI00410714_NA	13167	12236.7	13167	12173.5	5657.63	48535.2	21767.5	25647.5	6277.98	5426.54	10855.5	10864.2	4574.4	4479.24	7890.26	7858.12	3.03995	4.09675	1.34764	0.407569	0.213202	0.839745	NA	>IPI:IPI00410714.5|SWISS-PROT:P69905|TREMBL:D1MGQ2;E1B2D1;E9LUX2;E9M4D4;Q4ZGM8;Q7Z6G4;Q7Z7B4;Q86YQ5;Q96T46;Q9BX83|ENSEMBL:ENSP00000251595;ENSP00000322421|REFSEQ:NP_000508;NP_000549|H-INV:HIT000273650|VEGA:OTTHUMP00000066291;OTTHUMP00000066501 Tax_Id=9606 G
IPI00027827_SOD3	463.45	564.929	463.45	423.413	651.699	661.155	840.828	440.992	790.793	485.742	399.731	622.874	459.997	468.024	413.518	483.769	1.12854	1.4215	1.25959	1	0.263589	0.820404	SOD3 Extracellular superoxide dismutase [Cu-Zn]	>IPI:IPI00027827.2|SWISS-PROT:P08294|TREMBL:B2R9V7;Q16867|ENSEMBL:ENSP00000371554|REFSEQ:NP_003093|H-INV:HIT000274226|VEGA:OTTHUMP00000158715 Tax_Id=9606 Gene_Symbol=SOD3 Extracellular superoxide dismutase [Cu-Zn]
IPI00477992_C1QB	21402	20478	21402	17678.5	29712.1	23195.3	20082.2	25468.4	19335.4	19487.3	19618.7	18844.1	18836.4	21972.7	16266.9	20807.1	1.27395	1.26418	0.992327	0.197171	0.220119	1	C1QB Complement C1q subcomponent subunit B	>IPI:IPI00477992.1|SWISS-PROT:P02746|TREMBL:D6R934;Q5T960|ENSEMBL:ENSP00000313967;ENSP00000423689|REFSEQ:NP_000482|H-INV:HIT000274879|VEGA:OTTHUMP00000002940 Tax_Id=9606 Gene_Symbol=C1QB Complement C1q subcomponent subunit B;>IPI:IPI00643948.3|TREMBL:D6RA0
IPI00299738_PCOLCE	951.22	709.616	951.22	736.981	978.534	784.236	1129.14	890.318	948.106	623.242	1012.52	719.242	900.109	877.651	627.288	793.376	1.14505	1.18253	1.03273	1	0.556404	1	PCOLCE Procollagen C-endopeptidase enhancer 1	>IPI:IPI00299738.1|SWISS-PROT:Q15113|TREMBL:A4D2D2|ENSEMBL:ENSP00000223061|REFSEQ:NP_002584|H-INV:HIT000275580|VEGA:OTTHUMP00000210409 Tax_Id=9606 Gene_Symbol=PCOLCE Procollagen C-endopeptidase enhancer 1
IPI00000137_GNPTG	877.39	937.066	877.39	764.341	1074.48	936.602	766.182	1072.21	859.731	1099.3	655.382	1140.93	675.47	683.227	703.935	1056.9	1.02507	1.23399	1.20382	1	0.470406	0.97275	GNPTG N-acetylglucosamine-1-phosphotransferase subunit gamma	>IPI:IPI00000137.1|SWISS-PROT:Q9UJJ9|TREMBL:A2VDJ4|ENSEMBL:ENSP00000204679|REFSEQ:NP_115909|H-INV:HIT000276737|VEGA:OTTHUMP00000045503 Tax_Id=9606 Gene_Symbol=GNPTG N-acetylglucosamine-1-phosphotransferase subunit gamma;>IPI:IPI00977899.1|ENSEMBL:ENSP00000
IPI00027350_PRDX2	728.63	792.204	728.63	810.741	477.076	528.972	932.423	539.869	673.195	759.544	1061.26	1628.51	755.936	666.142	620.792	527.463	0.601173	0.96421	1.60388	0.308043	1	0.363512	PRDX2 Peroxiredoxin-2	>IPI:IPI00027350.3|SWISS-PROT:P32119|ENSEMBL:ENSP00000301522|REFSEQ:NP_005800|H-INV:HIT000277909|VEGA:OTTHUMP00000165823 Tax_Id=9606 Gene_Symbol=PRDX2 Peroxiredoxin-2;>IPI:IPI00794777.1|TREMBL:A6NIW5|ENSEMBL:ENSP00000334063|VEGA:OTTHUMP00000165825 Tax_Id=9
IPI00009950_LMAN2	1539.3	1768.97	1539.3	1533.94	1601.35	1751.04	1588.46	1340.95	2025.51	2487.59	1725.74	1757.08	1605	1526.85	1435.61	1467.21	0.785625	1.04095	1.32499	0.198533	1	0.132055	LMAN2 Vesicular integral-membrane protein VIP36	>IPI:IPI00009950.1|SWISS-PROT:Q12907|TREMBL:A8K7T4|ENSEMBL:ENSP00000303366|REFSEQ:NP_006807|H-INV:HIT000278435|VEGA:OTTHUMP00000161453 Tax_Id=9606 Gene_Symbol=LMAN2 Vesicular integral-membrane protein VIP36;>IPI:IPI00966202.2|TREMBL:B4DWN1;D6RIU4|ENSEMBL:E
IPI00006173_CETP	183.42	165.83	183.42	157.131	136.092	86.7514	NA	162.135	130.2	217.652	259.535	191.563	330.226	312.119	226.074	199.693	0.642474	0.480571	0.748001	0.391875	0.0998096	0.510093	CETP Isoform 1 of Cholesteryl ester transfer protein	>IPI:IPI00006173.3|SWISS-PROT:P11597-1|TREMBL:A8K6C1|ENSEMBL:ENSP00000200676|REFSEQ:NP_000069|H-INV:HIT000278841|VEGA:OTTHUMP00000164380 Tax_Id=9606 Gene_Symbol=CETP Isoform 1 of Cholesteryl ester transfer protein;>IPI:IPI00641481.2|SWISS-PROT:P11597-2|TRE
IPI00304273_APOA4	89613	98195.2	89613	89139.4	87315.1	84988.5	100720	86884	69276.6	71781	87213.4	105103	147948	133281	115093	91444.6	1.07959	0.73787	0.683471	1	0.186789	0.111962	APOA4 Apolipoprotein A-IV	>IPI:IPI00304273.2|SWISS-PROT:P06727|TREMBL:Q13784|ENSEMBL:ENSP00000350425|REFSEQ:NP_000473|H-INV:HIT000279016|VEGA:OTTHUMP00000043267 Tax_Id=9606 Gene_Symbol=APOA4 Apolipoprotein A-IV
IPI00291922_PSMA5	1063.6	1116.84	1063.6	941.142	1692.13	853.489	1007.71	1165.06	978.037	3437.87	1319.39	1014.34	582.482	851.082	588.647	701.903	0.699059	1.73208	2.47773	1	0.0822055	0.22097	PSMA5 Proteasome subunit alpha type-5	>IPI:IPI00291922.2|SWISS-PROT:P28066|TREMBL:Q5U0A0|ENSEMBL:ENSP00000271308|REFSEQ:NP_002781|H-INV:HIT000279617|VEGA:OTTHUMP00000013792 Tax_Id=9606 Gene_Symbol=PSMA5 Proteasome subunit alpha type-5;>IPI:IPI00983632.1|TREMBL:B4E2V4|ENSEMBL:ENSP00000440618|RE
IPI00031708_FAH	7355.1	7311.67	7355.1	6391.51	10985.5	6807.26	8505.65	9239.88	7494.19	16733.6	4602.27	4539.4	4079.81	4102.26	3003.38	3559.2	1.06499	2.41025	2.26316	1	0.00173522	0.340905	FAH Fumarylacetoacetase	>IPI:IPI00031708.1|SWISS-PROT:P16930|ENSEMBL:ENSP00000261755;ENSP00000385080|REFSEQ:NP_000128|H-INV:HIT000279813|VEGA:OTTHUMP00000185572 Tax_Id=9606 Gene_Symbol=FAH Fumarylacetoacetase;>IPI:IPI01013601.1|TREMBL:Q53XA7|ENSEMBL:ENSP00000439429 Tax_Id=9606 Ge
IPI00009276_PROCR	1713.1	1701.56	1713.1	2291.97	2019.82	2626.26	2632.37	3018.88	1800.53	1998.72	1516.65	2096.49	1557.56	1872.12	1444.34	1487.8	1.38921	1.61862	1.16514	0.0789389	0.0140034	0.468805	PROCR Endothelial protein C receptor precursor	>IPI:IPI00009276.2|SWISS-PROT:Q9UNN8|ENSEMBL:ENSP00000216968;ENSP00000363601|REFSEQ:NP_006395|H-INV:HIT000280471|VEGA:OTTHUMP00000030729 Tax_Id=9606 Gene_Symbol=PROCR Endothelial protein C receptor precursor
IPI00007778_CTBS	NA	NA	NA	NA	NA	NA	NA	NA	NA	NA	NA	NA	NA	NA	NA	NA	NA	NA	NA	NA	NA	NA	CTBS Di-N-acetylchitobiase	>IPI:IPI00007778.1|SWISS-PROT:Q01459|TREMBL:B2RBF5;B3KQS3;B4DQ98;Q5VX50;Q5VX51;Q8TC97|ENSEMBL:ENSP00000359664|REFSEQ:NP_004379|H-INV:HIT000281477|VEGA:OTTHUMP00000011569 Tax_Id=9606 Gene_Symbol=CTBS Di-N-acetylchitobiase
IPI00305380_IGFBP4	1751.9	1780.75	1751.9	1533.7	1378.13	1487.04	1611.2	1591.72	1810.82	1072.32	2195.2	2031.96	2541.04	2179.58	2278.52	2236.22	0.853422	0.65705	0.7699	1	0.00044089	0.492327	IGFBP4 Insulin-like growth factor-binding protein 4	>IPI:IPI00305380.3|SWISS-PROT:P22692|ENSEMBL:ENSP00000269593|REFSEQ:NP_001543|H-INV:HIT000282577|VEGA:OTTHUMP00000164451 Tax_Id=9606 Gene_Symbol=IGFBP4 Insulin-like growth factor-binding protein 4;>IPI:IPI01009723.1|TREMBL:B4E351|ENSEMBL:ENSP00000437734 Ta
IPI00215894_KNG1	53151	57267.2	53151	51557.5	35255.2	27134.8	38546.8	32317.1	49581.6	50825.5	61706.4	65807	99277.3	92385.7	75317.1	60496	0.584651	0.406912	0.695991	0.00591249	0.0029258	0.131375	KNG1 Isoform LMW of Kininogen-1	>IPI:IPI00215894.1|SWISS-PROT:P01042-2|TREMBL:D3DNU8|ENSEMBL:ENSP00000287611|REFSEQ:NP_000884|H-INV:HIT000285605|VEGA:OTTHUMP00000197128 Tax_Id=9606 Gene_Symbol=KNG1 Isoform LMW of Kininogen-1;>IPI:IPI01012492.1|TREMBL:B4DPP8|ENSEMBL:ENSP00000393745 Tax_Id
IPI00022488_HPX	104870	104530	104870	99037.9	63301.1	48465.2	56911.6	43347	115866	88784.5	130085	122195	196404	172825	185684	144119	0.46402	0.303312	0.653662	0.00194574	0.000128826	0.0239861	HPX Hemopexin	>IPI:IPI00022488.1|SWISS-PROT:P02790|ENSEMBL:ENSP00000265983|REFSEQ:NP_000604|H-INV:HIT000291102|VEGA:OTTHUMP00000164583 Tax_Id=9606 Gene_Symbol=HPX Hemopexin;>IPI:IPI01015184.1|TREMBL:Q9BS19|ENSEMBL:ENSP00000439442 Tax_Id=9606 Gene_Symbol=HPX Uncharacteri
IPI00218414_CA2	336.7	398.283	336.7	343.36	453.26	421.655	1085.12	450.586	288.881	293.12	336.99	762.578	137.046	147.126	218.02	233.281	1.43356	3.27765	2.28638	0.906902	0.0242721	0.111478	CA2 Carbonic anhydrase 2	>IPI:IPI00218414.5|SWISS-PROT:P00918|TREMBL:Q6LD99|ENSEMBL:ENSP00000285379|REFSEQ:NP_000058|H-INV:HIT000292604|VEGA:OTTHUMP00000227991 Tax_Id=9606 Gene_Symbol=CA2 Carbonic anhydrase 2;>IPI:IPI00790885.1|TREMBL:E5RK37|ENSEMBL:ENSP00000428947|VEGA:OTTHUMP000
IPI00011229_CTSD	4752.7	4991.22	4752.7	4309.72	6778.47	5429.39	5385.19	7981.47	4706.71	6459.73	3587.35	3452.57	3879.88	3338.06	2887.36	3171.27	1.4047	1.92629	1.37132	0.274143	0.00619579	0.419736	CTSD Cathepsin D	>IPI:IPI00011229.1|SWISS-PROT:P07339|ENSEMBL:ENSP00000236671|REFSEQ:NP_001900|H-INV:HIT000292605|VEGA:OTTHUMP00000042282 Tax_Id=9606 Gene_Symbol=CTSD Cathepsin D;>IPI:IPI00852597.1|TREMBL:C9JH19|ENSEMBL:ENSP00000415036|VEGA:OTTHUMP00000196039 Tax_Id=9606 G
IPI00032311_LBP	NA	NA	NA	NA	NA	NA	NA	NA	NA	NA	NA	NA	NA	NA	NA	NA	NA	NA	NA	NA	NA	NA	LBP Lipopolysaccharide-binding protein	>IPI:IPI00032311.4|SWISS-PROT:P18428|ENSEMBL:ENSP00000217407|REFSEQ:NP_004130|H-INV:HIT000293133|VEGA:OTTHUMP00000030965 Tax_Id=9606 Gene_Symbol=LBP Lipopolysaccharide-binding protein;>IPI:IPI01009486.1|TREMBL:Q8TCF0|ENSEMBL:ENSP00000441450 Tax_Id=9606 Gen
IPI00029260_CD14	4946	5794.13	4946	4974.06	3793.79	3973.82	5052.07	3380.78	5803.42	8280.88	5843.99	6213.08	6821.86	7357.85	4772.72	4311.38	0.619725	0.696381	1.12369	0.0210006	0.226299	1	CD14 Monocyte differentiation antig	>IPI:IPI00029260.2|SWISS-PROT:P08571|TREMBL:B2R888;F1C4A7|ENSEMBL:ENSP00000304236;ENSP00000385519|REFSEQ:NP_000582;NP_001035110;NP_001167575;NP_001167576|H-INV:HIT000293210|VEGA:OTTHUMP00000159892 Tax_Id=9606 Gene_Symbol=CD14 Monocyte differentiation antig
IPI00295741_NA	491.69	414.621	NA	NA	414.752	395.216	NA	NA	483.905	524.135	NA	NA	503.88	515.236	NA	NA	0.803507	0.794775	0.989132	0.184097	0.103079	1	NA	>IPI:IPI00295741.4|SWISS-PROT:P07858|TREMBL:A8K2H4;Q6LAF9|ENSEMBL:ENSP00000342070;ENSP00000345672;ENSP00000409917;ENSP00000415889;ENSP00000432244;ENSP00000433215;ENSP00000434217;ENSP00000435105|REFSEQ:NP_001899;NP_680090;NP_680091;NP_680092;NP_680093|H-INV
IPI00025019_PSMB1	1631.1	1375.15	NA	NA	2067.14	1408.37	NA	NA	1860.15	3994.05	NA	NA	1122.93	1456.95	NA	NA	0.593678	1.34716	2.26917	1	1	0.823693	PSMB1 Proteasome subunit beta type-1	>IPI:IPI00025019.3|SWISS-PROT:P20618|TREMBL:Q53FT8|ENSEMBL:ENSP00000262193|REFSEQ:NP_002784|H-INV:HIT000294693|VEGA:OTTHUMP00000017708 Tax_Id=9606 Gene_Symbol=PSMB1 Proteasome subunit beta type-1
IPI00022394_C1QC	14803	13695.5	14803	12667.7	19974.1	14013.7	11400.1	13545.5	14184.7	13624.2	16584.8	13298.4	18050.8	15015.2	13234.6	15976.4	1.02152	0.946311	0.926379	1	1	1	C1QC Complement C1q subcompo	>IPI:IPI00022394.2|SWISS-PROT:P02747|ENSEMBL:ENSP00000363768;ENSP00000363770;ENSP00000363771|REFSEQ:NP_001107573;NP_758957|H-INV:HIT000294840|VEGA:OTTHUMP00000002932;OTTHUMP00000002933;OTTHUMP00000037922 Tax_Id=9606 Gene_Symbol=C1QC Complement C1q subcompo
IPI00298497_FGB	6407.7	6621.53	6407.7	5929.22	7354.62	8111.02	11052.8	9310.03	6448.42	5465.88	5301.99	6498.38	4849.34	7216.78	6038.8	4537.32	1.51082	1.58237	1.04736	0.0344033	0.0478162	1	FGB Fibrinogen beta chain	>IPI:IPI00298497.3|SWISS-PROT:P02675|TREMBL:Q32Q65|ENSEMBL:ENSP00000306099|REFSEQ:NP_005132|H-INV:HIT000295767|VEGA:OTTHUMP00000197066 Tax_Id=9606 Gene_Symbol=FGB Fibrinogen beta chain;>IPI:IPI00965713.3|TREMBL:B4E1D3;D3DP13;D6REL8|ENSEMBL:ENSP00000426757;
IPI00879231_SERPINF2	34223	38526.9	34223	32474.6	22515.3	23494.4	20585.1	19915.5	37606.6	38284.6	43397.4	42156.9	55147.6	56247.6	46128.9	36405.8	0.535849	0.446091	0.832494	6.50021e-05	0.00632347	0.574315	SERPINF2 Alpha-2-antiplasmin	>IPI:IPI00879231.1|SWISS-PROT:P08697|ENSEMBL:ENSP00000321853;ENSP00000371493|REFSEQ:NP_000925;NP_001159392|H-INV:HIT000296502|VEGA:OTTHUMP00000115656 Tax_Id=9606 Gene_Symbol=SERPINF2 Alpha-2-antiplasmin;>IPI:IPI00879608.2|TREMBL:B4E1B7;C9JY78|ENSEMBL:ENSP0
IPI00219029_GOT1	492.71	548.264	492.71	406.363	1027.22	1015.67	606.287	658.292	266.476	1036.44	509.645	367.186	172.437	157.471	168.792	179.966	1.51736	4.87348	3.21182	0.527725	0.00346465	0.111612	GOT1 Aspartate aminotransferase, cytoplasmic	>IPI:IPI00219029.3|SWISS-PROT:P17174|TREMBL:Q2TU84|ENSEMBL:ENSP00000359539|REFSEQ:NP_002070|H-INV:HIT000298438|VEGA:OTTHUMP00000020254 Tax_Id=9606 Gene_Symbol=GOT1 Aspartate aminotransferase, cytoplasmic;>IPI:IPI01014476.1|TREMBL:B7Z7E9|ENSEMBL:ENSP0000044
IPI00029699_NA	339.46	499.647	339.46	445.818	418.589	370.487	677.865	472.379	491.178	382.011	427.227	289.766	486.767	353.549	386.984	562.534	1.21956	1.08352	0.888452	0.936675	1	1	NA	>IPI:IPI00029699.1|SWISS-PROT:P34096|TREMBL:Q53XB4|ENSEMBL:ENSP00000307096;ENSP00000381081;ENSP00000381085;ENSP00000381087;ENSP00000451624;ENSP00000452245|REFSEQ:NP_002928;NP_919412|H-INV:HIT000301402|VEGA:OTTHUMP00000164022;OTTHUMP00000164024 Tax_Id=9606
IPI00026199_GPX3	12914	12185.3	12914	12089.6	17309.5	17285	15664.9	19181.6	10836	11742.7	10165.1	10915.4	8777.28	10206.1	9865.09	10266	1.59052	1.77533	1.11619	0.000516405	0.000153224	0.174778	GPX3 Glutathione peroxidase 3	>IPI:IPI00026199.2|SWISS-PROT:P22352|ENSEMBL:ENSP00000373477|REFSEQ:NP_002075|H-INV:HIT000301899|VEGA:OTTHUMP00000224545 Tax_Id=9606 Gene_Symbol=GPX3 Glutathione peroxidase 3
IPI00298971_VTN	40093	38431.2	40093	34221	31390.8	26669.6	23750.8	22648.4	34204.5	33912.7	47596.1	41495.5	56694	58087.6	50416.1	50886.6	0.664464	0.48342	0.727535	0.0303781	0.0015633	0.0617029	VTN Vitronectin	>IPI:IPI00298971.1|SWISS-PROT:P04004|TREMBL:D9ZGG2|ENSEMBL:ENSP00000226218|REFSEQ:NP_000629|H-INV:HIT000304267|VEGA:OTTHUMP00000163323 Tax_Id=9606 Gene_Symbol=VTN Vitronectin
IPI00479877_ALDH9A1	NA	NA	NA	NA	NA	NA	NA	NA	NA	NA	NA	NA	NA	NA	NA	NA	NA	NA	NA	NA	NA	NA	ALDH9A1 4-trimethylaminobutyraldehyde dehydrogenase	>IPI:IPI00479877.4|SWISS-PROT:P49189|TREMBL:B4DE91;B4DX14;B9EKV4|ENSEMBL:ENSP00000346827|REFSEQ:NP_000687|H-INV:HIT000304494|VEGA:OTTHUMP00000032604 Tax_Id=9606 Gene_Symbol=ALDH9A1 4-trimethylaminobutyraldehyde dehydrogenase
IPI00220267_ASL	3411.9	2801.5	3411.9	3061.23	4753.55	2472.7	2259.7	3416.77	2378.69	6264.86	3462.2	3308.74	1796.3	1658.44	2683.03	2878.36	0.837052	1.43107	1.70965	1	0.51036	0.277882	ASL Argininosuccinate lyase	>IPI:IPI00220267.7|SWISS-PROT:P04424|ENSEMBL:ENSP00000307188;ENSP00000378741|REFSEQ:NP_000039;NP_001020114|H-INV:HIT000305766|VEGA:OTTHUMP00000159903;OTTHUMP00000210325 Tax_Id=9606 Gene_Symbol=ASL Argininosuccinate lyase;>IPI:IPI00607562.1|TREMBL:E7EMI0|EN
IPI00007067_GLIPR2	NA	NA	NA	NA	NA	NA	NA	NA	NA	NA	NA	NA	NA	NA	NA	NA	NA	NA	NA	NA	NA	NA	GLIPR2 Golgi-associated plant pathogenesis-related protein 1	>IPI:IPI00007067.5|SWISS-PROT:Q9H4G4|TREMBL:D3DRP5|ENSEMBL:ENSP00000367196|REFSEQ:NP_071738|H-INV:HIT000306019|VEGA:OTTHUMP00000021371 Tax_Id=9606 Gene_Symbol=GLIPR2 Golgi-associated plant pathogenesis-related protein 1
IPI00004573_PIGR	NA	NA	NA	NA	NA	NA	NA	NA	NA	NA	NA	NA	NA	NA	NA	NA	NA	NA	NA	NA	NA	NA	PIGR Polymeric immunoglobulin receptor	>IPI:IPI00004573.2|SWISS-PROT:P01833|ENSEMBL:ENSP00000348888|REFSEQ:NP_002635|H-INV:HIT000306546|VEGA:OTTHUMP00000034748 Tax_Id=9606 Gene_Symbol=PIGR Polymeric immunoglobulin receptor
IPI00218407_ALDOB	12196	13336.4	12196	12050.2	14183.1	6959.95	8501.49	10776.4	8096.95	45188.7	26317.4	9557.73	6212.52	6163.88	4610.58	5358.7	0.453349	1.80889	3.99007	0.778981	0.0800313	0.200024	ALDOB Fructose-bisphosphate aldolase B	>IPI:IPI00218407.6|SWISS-PROT:P05062|TREMBL:A8K430|ENSEMBL:ENSP00000363988|REFSEQ:NP_000026|H-INV:HIT000320941|VEGA:OTTHUMP00000021803 Tax_Id=9606 Gene_Symbol=ALDOB Fructose-bisphosphate aldolase B;>IPI:IPI00942961.2|TREMBL:C9J4K3;Q8NHT3|ENSEMBL:ENSP000003
IPI00465436_CAT	7057	6428.18	7057	6546.09	8477.39	7207.43	9102.24	6722.73	5282.73	9757.8	10401.7	8310.48	3627.42	4010.41	4421.81	4148.49	0.933548	1.94407	2.08246	1	0.00159183	0.0474568	CAT Catalase	>IPI:IPI00465436.4|SWISS-PROT:P04040|TREMBL:B4DWK8;Q8TAK2|ENSEMBL:ENSP00000241052|REFSEQ:NP_001743|H-INV:HIT000321009|VEGA:OTTHUMP00000041455 Tax_Id=9606 Gene_Symbol=CAT Catalase
IPI00023014_VWF	36397	38055.7	36397	34799.6	43397.2	41963.5	53744.7	59894.4	37126.7	42387.9	30478.5	40903.6	24906.7	38377.3	32066	25238.1	1.31878	1.65024	1.25134	0.157669	0.0298398	0.368153	VWF von Willebrand factor	>IPI:IPI00023014.3|SWISS-PROT:P04275|TREMBL:A8K7V7;A8MZH7;B4DMS3|ENSEMBL:ENSP00000261405|REFSEQ:NP_000543|H-INV:HIT000321031|VEGA:OTTHUMP00000238431 Tax_Id=9606 Gene_Symbol=VWF von Willebrand factor
IPI00022229_APOB	432600	471752	432600	423417	552723	396877	420001	553500	407133	466847	315221	432192	598671	587257	401430	433480	1.18608	0.951636	0.802337	0.649925	1	0.480229	APOB Apolipoprotein B-100	>IPI:IPI00022229.2|SWISS-PROT:P04114|TREMBL:C0JYY2;E1A689;E1B4S9;Q59HB3;Q9UE51|ENSEMBL:ENSP00000233242|REFSEQ:NP_000375|H-INV:HIT000321047|VEGA:OTTHUMP00000115994 Tax_Id=9606 Gene_Symbol=APOB Apolipoprotein B-100;>IPI:IPI01014270.2|TREMBL:A8K479;E1B4S6;E1B
IPI00019580_PLG	74863	81060.7	74863	72909.9	52454.9	42915.3	46373.7	41964.1	69834	62406.5	83234.3	86005.6	137384	117521	109719	113107	0.609353	0.384543	0.631068	0.00765254	3.11359e-05	0.0097875	PLG Plasminogen	>IPI:IPI00019580.1|SWISS-PROT:P00747|TREMBL:B2R7F8;B4DPH4;Q9UMI2|ENSEMBL:ENSP00000308938|REFSEQ:NP_000292|H-INV:HIT000321118|VEGA:OTTHUMP00000017544 Tax_Id=9606 Gene_Symbol=PLG Plasminogen
IPI00022296_KIT	NA	NA	NA	NA	NA	NA	NA	NA	NA	NA	NA	NA	NA	NA	NA	NA	NA	NA	NA	NA	NA	NA	KIT Isoform 1 of Mast/stem cell growth factor receptor	>IPI:IPI00022296.1|SWISS-PROT:P10721-1|TREMBL:D5M931;D5MAV9;Q14708;Q6IQ28;Q8TCG9|ENSEMBL:ENSP00000288135|REFSEQ:NP_000213|H-INV:HIT000321163|VEGA:OTTHUMP00000158901 Tax_Id=9606 Gene_Symbol=KIT Isoform 1 of Mast/stem cell growth factor receptor;>IPI:IPI0084
IPI00296099_THBS1	25799	27367.7	25799	25299.7	22416.8	18530.2	6855.9	7017.24	21898	26160.2	12126.1	18862.4	63830.3	53007.7	43750.1	32891.4	0.693516	0.283338	0.408553	0.741554	0.0447468	0.0185731	THBS1 Thrombospondin-1	>IPI:IPI00296099.6|SWISS-PROT:P07996|TREMBL:A0PJG0;B4E3J7;Q59E99;Q7KYY3|ENSEMBL:ENSP00000260356|REFSEQ:NP_003237|H-INV:HIT000321462|VEGA:OTTHUMP00000165029 Tax_Id=9606 Gene_Symbol=THBS1 Thrombospondin-1;>Q28194 TREMBL:Q28194 (Bos taurus) Thrombospondin-1
IPI00004373_MBL2	7238.7	6693.83	7238.7	6415.14	7598.1	7336.9	4516.13	6946.18	5093.31	8136	7587.73	6824.67	6047.86	8293.28	6595.62	6168.93	0.954981	0.973867	1.01978	1	1	1	MBL2 Mannose-binding protein C	>IPI:IPI00004373.1|SWISS-PROT:P11226|TREMBL:B1PN75;Q5SQS3;Q9HCS8|ENSEMBL:ENSP00000363079|REFSEQ:NP_000233|H-INV:HIT000321505|VEGA:OTTHUMP00000019622 Tax_Id=9606 Gene_Symbol=MBL2 Mannose-binding protein C
IPI00022200_COL6A3	1583.4	1926.52	1583.4	1377.09	1998.09	3214.57	3107.98	2582.39	1830.2	1321.75	1029.23	1035.94	1175.64	749.92	792.85	1078.41	2.08986	2.87162	1.37408	0.0169006	0.00151226	0.396225	COL6A3 Isoform 1 of Collagen alpha-3(VI) chain	>IPI:IPI00022200.4|SWISS-PROT:P12111-1|TREMBL:D9ZGF2|ENSEMBL:ENSP00000295550|REFSEQ:NP_004360|H-INV:HIT000321715|VEGA:OTTHUMP00000195994 Tax_Id=9606 Gene_Symbol=COL6A3 Isoform 1 of Collagen alpha-3(VI) chain;>IPI:IPI00941465.1|TREMBL:E7EVT9;E9PGQ9;Q63HQ4|E
IPI00025426_PZP	10143	10495.7	10143	9575.02	4002.86	5146.65	3606.89	3661.31	13540.4	7721.44	7370.01	10584.6	6961.41	23275	30875.9	13960.5	0.418644	0.21869	0.522378	0.0121549	0.0619103	0.615173	PZP Isoform 1 of Pregnancy zone protein	>IPI:IPI00025426.3|SWISS-PROT:P20742-1|TREMBL:B2R950|ENSEMBL:ENSP00000261336|REFSEQ:NP_002855|H-INV:HIT000321889|VEGA:OTTHUMP00000206936 Tax_Id=9606 Gene_Symbol=PZP Isoform 1 of Pregnancy zone protein;>IPI:IPI00884981.2|SWISS-PROT:P20742-2|ENSEMBL:ENSP0000
IPI00795906_NA	742.21	696.135	NA	NA	801.058	488.848	NA	NA	1031.04	845.07	NA	NA	740.379	883.181	NA	NA	0.687543	0.794492	1.15555	0.986701	1	1	NA	>IPI:IPI00795906.1|SWISS-PROT:P30504;Q9TNN7|TREMBL:A2BCW2;A2BCX0;A2BCY5;A6H582;A6Q0R4;A6YS07;A7MA45;A7MAN2;A7MAP6;A8YQF4;A9JPG2;A9QUT9;B0BK81;B0BKZ5;B0FZC9;B1PC45;B1PL06;B1PMU8;B2G4X1;B3W6H1;B5AFW1;B5AH69;B5AU43;B5B2D3;B6ETP9;B6VPZ4;B8Y6A9;B9WPQ7;C0KJX2;C0
IPI00009028_CLEC3B	14377	14066.4	14377	13165.1	13953.3	12280.9	12551.8	11807.5	13930.7	12001.4	15900	14428	15761.9	16422	17369.1	17310.2	0.899279	0.756671	0.84142	0.577727	0.00326427	0.14703	CLEC3B Tetranectin	>IPI:IPI00009028.2|SWISS-PROT:P05452|TREMBL:B2R582|ENSEMBL:ENSP00000296130|REFSEQ:NP_003269|H-INV:HIT000322691|VEGA:OTTHUMP00000164117 Tax_Id=9606 Gene_Symbol=CLEC3B Tetranectin;>IPI:IPI00792115.1|TREMBL:E9PHK0;Q68DS3|ENSEMBL:ENSP00000396013|H-INV:HIT00030
IPI00028413_ITIH3	31591	32847.6	31591	28909.2	26722.7	25073.8	23622.3	25799.6	37392.7	38970.9	32920.2	38393.6	25099.3	42195.4	38029.9	27049.1	0.685401	0.764641	1.11561	0.00107447	0.442085	1	ITIH3 Isoform 1 of Inter-alpha-trypsin inhibitor heavy chain H3	>IPI:IPI00028413.8|SWISS-PROT:Q06033-1|ENSEMBL:ENSP00000415769|REFSEQ:NP_002208|H-INV:HIT000322854|VEGA:OTTHUMP00000213735 Tax_Id=9606 Gene_Symbol=ITIH3 Isoform 1 of Inter-alpha-trypsin inhibitor heavy chain H3;>IPI:IPI00953573.2|TREMBL:C9JX84|ENSEMBL:ENSP
IPI00218297_HPD	1486.7	1768.15	1486.7	1462.89	2566.43	2013.87	1644.9	2056.92	1548.54	3468.49	1491.38	1313.77	1200.48	1300.32	636.444	674.284	1.0588	2.17291	2.05224	1	0.0444982	0.168932	HPD 4-hydroxyphenylpyruvate dioxygenase	>IPI:IPI00218297.11|SWISS-PROT:P32754|ENSEMBL:ENSP00000289004|REFSEQ:NP_002141|H-INV:HIT000323263|VEGA:OTTHUMP00000240051 Tax_Id=9606 Gene_Symbol=HPD 4-hydroxyphenylpyruvate dioxygenase;>IPI:IPI00795913.1|TREMBL:B3KQ63|ENSEMBL:ENSP00000437419;ENSP000004416
IPI00031008_TNC	1934.7	1875.91	1934.7	1708.9	2120.11	3258.47	3232.83	3030.46	1690.24	1871.26	1664.27	1859.32	1222.02	1004.56	1509.81	1403.85	1.64315	2.26485	1.37836	0.0417057	0.00307905	0.0851496	TNC Isoform 1 of Tenascin	>IPI:IPI00031008.2|SWISS-PROT:P24821-1|TREMBL:Q4LE33|ENSEMBL:ENSP00000265131|REFSEQ:NP_002151|H-INV:HIT000323670|VEGA:OTTHUMP00000022738 Tax_Id=9606 Gene_Symbol=TNC Isoform 1 of Tenascin;>IPI:IPI01011141.1|ENSEMBL:ENSP00000339553|VEGA:OTTHUMP00000237669 Ta
IPI00296777_SPARCL1	2167.3	2479.52	2167.3	1979.85	2454.94	2697.94	4356.1	3882.09	2533.49	2256.89	1725.83	1843.46	1921.99	2164.69	463.312	1612.44	1.60186	2.17302	1.35655	0.116932	0.242463	0.919283	SPARCL1 SPARC-like protein 1	>IPI:IPI00296777.4|SWISS-PROT:Q14515|TREMBL:B7ZB68;Q8N4S1|ENSEMBL:ENSP00000282470;ENSP00000414856|REFSEQ:NP_001121782;NP_004675|H-INV:HIT000323906|VEGA:OTTHUMP00000161184 Tax_Id=9606 Gene_Symbol=SPARCL1 SPARC-like protein 1;>IPI:IPI00965611.1|TREMBL:B4E2Z0
IPI00735451_-	NA	NA	NA	NA	NA	NA	NA	NA	NA	NA	NA	NA	NA	NA	NA	NA	NA	NA	NA	NA	NA	NA	#NAME?	>IPI:IPI00735451.4|TREMBL:A2KLM6|ENSEMBL:ENSP00000375035|H-INV:HIT000324823|VEGA:OTTHUMP00000200867 Tax_Id=9606 Gene_Symbol=- Immunolgoobulin heavy chain
IPI00289819_IGF2R	NA	NA	NA	NA	NA	NA	NA	NA	NA	NA	NA	NA	NA	NA	NA	NA	NA	NA	NA	NA	NA	NA	IGF2R Cation-independent mannose-6-phosphate receptor	>IPI:IPI00289819.5|SWISS-PROT:P11717|TREMBL:A0N9R6;A0N9R7;B4DUY7;Q59EZ3|ENSEMBL:ENSP00000349437|REFSEQ:NP_000867|H-INV:HIT000325277|VEGA:OTTHUMP00000017536 Tax_Id=9606 Gene_Symbol=IGF2R Cation-independent mannose-6-phosphate receptor
IPI00294004_PROS1	30629	29800.4	30629	29772.2	21904	19986.2	15474.9	21050.3	29073.9	28982.8	32245.3	31039.3	47573.9	42215.7	42231.7	36384.2	0.646238	0.465634	0.72053	0.0220982	0.00101689	0.0146422	PROS1 Vitamin K-dependent protein S	>IPI:IPI00294004.1|SWISS-PROT:P07225|TREMBL:Q16519;Q9NSD0|ENSEMBL:ENSP00000377783|REFSEQ:NP_000304|H-INV:HIT000325306|VEGA:OTTHUMP00000197145 Tax_Id=9606 Gene_Symbol=PROS1 Vitamin K-dependent protein S;>IPI:IPI00878131.1|TREMBL:B4E1L6;Q06F35;Q16441;Q1W146;
IPI00939148_MID2	170.95	241.759	NA	NA	141.809	161.059	NA	NA	264.671	303.227	NA	NA	287.945	330.209	NA	NA	0.533313	0.489954	0.9187	0.0645312	0.0510241	1	MID2 Isoform 1 of Probable E3 ubiquitin-protein ligase MID2	>IPI:IPI00939148.2|SWISS-PROT:Q9UJV3-1|ENSEMBL:ENSP00000262843|REFSEQ:NP_036348|H-INV:HIT000326098|VEGA:OTTHUMP00000023816 Tax_Id=9606 Gene_Symbol=MID2 Isoform 1 of Probable E3 ubiquitin-protein ligase MID2;>IPI:IPI00943123.2|SWISS-PROT:Q9UJV3-2|TREMBL:Q6G
IPI00104074_CD163	19038	17822.6	19038	18055	28225.9	28126.5	29312.2	36040.2	18086.8	20666.2	16461.9	18832.3	9823.15	9772.95	11476.5	11200.3	1.64361	2.87902	1.75165	0.00219659	4.36814e-05	0.000374535	CD163 Isoform 1 of Scavenger receptor cysteine-rich type 1 protein M130	>IPI:IPI00104074.5|SWISS-PROT:Q86VB7-1|ENSEMBL:ENSP00000352071|REFSEQ:NP_004235|H-INV:HIT000326672|VEGA:OTTHUMP00000238617 Tax_Id=9606 Gene_Symbol=CD163 Isoform 1 of Scavenger receptor cysteine-rich type 1 protein M130;>IPI:IPI00513892.2|SWISS-PROT:Q86VB7-
IPI00019359_KRT9	21923	21241.8	21923	19983.6	24050.2	28076	14739.3	12741.8	19593.4	43095.9	22735.2	21585.3	18619.2	23960.5	18745.8	20399.5	0.743926	0.974088	1.30939	0.900487	1	0.932202	KRT9 Keratin, type I cytoskeletal 9	>IPI:IPI00019359.4|SWISS-PROT:P35527|ENSEMBL:ENSP00000246662|REFSEQ:NP_000217|H-INV:HIT000326846|VEGA:OTTHUMP00000164967 Tax_Id=9606 Gene_Symbol=KRT9 Keratin, type I cytoskeletal 9;>P35527 SWISS-PROT:P35527 Tax_Id=9606 Gene_Symbol=KRT9 Keratin, type I cyto
IPI00843910_FUCA1	NA	NA	NA	NA	NA	NA	NA	NA	NA	NA	NA	NA	NA	NA	NA	NA	NA	NA	NA	NA	NA	NA	FUCA1 Tissue alpha-L-fucosidase	>IPI:IPI00843910.2|SWISS-PROT:P04066|TREMBL:B2RBG3|ENSEMBL:ENSP00000363603|REFSEQ:NP_000138|H-INV:HIT000328510|VEGA:OTTHUMP00000003009 Tax_Id=9606 Gene_Symbol=FUCA1 Tissue alpha-L-fucosidase;>IPI:IPI00385751.6|TREMBL:B5MDC5;B7Z362|ENSEMBL:ENSP00000363599 T
IPI00297550_F13A1	1221.6	1428.68	1221.6	1136.17	1289.84	1627.49	1076.2	1298.03	1530.09	1263.16	1460.97	1510.99	1268.57	1153.17	1703.18	1018.44	0.917842	1.02881	1.1209	1	1	1	F13A1 Coagulation factor XIII A chain	>IPI:IPI00297550.8|SWISS-PROT:P00488|TREMBL:B2R6V9|ENSEMBL:ENSP00000264870|REFSEQ:NP_000120|H-INV:HIT000328787|VEGA:OTTHUMP00000015990 Tax_Id=9606 Gene_Symbol=F13A1 Coagulation factor XIII A chain
IPI00297646_COL1A1	196.54	190.529	196.54	221.039	270.555	255.196	332.848	270.892	301.072	293.907	168.6	204.796	230.692	202.788	139.124	187.099	1.16638	1.48675	1.27468	0.929974	0.0692422	0.739115	COL1A1 Collagen alpha-1(I) chain	>IPI:IPI00297646.5|SWISS-PROT:P02452|TREMBL:D3DTX7;Q14042;Q6LAN8;Q9UMA6|ENSEMBL:ENSP00000225964|REFSEQ:NP_000079|H-INV:HIT000329532|VEGA:OTTHUMP00000192905 Tax_Id=9606 Gene_Symbol=COL1A1 Collagen alpha-1(I) chain
IPI00657936_COL28A1	3528.1	3868.43	3528.1	3254.49	7552.03	7103.89	10329.8	9812.75	2388.45	3136.36	1314.15	1474.79	1319.73	1287.46	1153.61	1115.53	4.18565	7.13619	1.70492	0.00690574	0.000104682	0.303529	COL28A1 Isoform 1 of Collagen alpha-1(XXVIII) chain	>IPI:IPI00657936.2|SWISS-PROT:Q2UY09-1|ENSEMBL:ENSP00000382356|REFSEQ:NP_001032852|H-INV:HIT000330190|VEGA:OTTHUMP00000196066 Tax_Id=9606 Gene_Symbol=COL28A1 Isoform 1 of Collagen alpha-1(XXVIII) chain;>IPI:IPI00235632.10|SWISS-PROT:Q2UY09-2|TREMBL:B5MDS6|
IPI00073772_FBP1	47.035	60.9512	NA	NA	40.5481	90.7473	NA	NA	NA	104.385	NA	NA	33.7989	NA	NA	NA	0.628898	1.9423	3.08842	NA	NA	NA	FBP1 Fructose-1,6-bisphosphatase 1	>IPI:IPI00073772.6|SWISS-PROT:P09467|TREMBL:A8QID0;B2RE74;Q2TU34|ENSEMBL:ENSP00000364475;ENSP00000408025|REFSEQ:NP_000498;NP_001121100|H-INV:HIT000331175|VEGA:OTTHUMP00000021694 Tax_Id=9606 Gene_Symbol=FBP1 Fructose-1,6-bisphosphatase 1
IPI00029658_EFEMP1	5651.1	8034.46	5651.1	5329.36	7039.49	6542	7787.86	6748.09	7877.18	8893.34	5468.67	7243.16	7300.9	11606.1	5271.31	4467.05	0.953704	0.981571	1.02922	1	1	1	EFEMP1 Isoform	>IPI:IPI00029658.1|SWISS-PROT:Q12805-1|TREMBL:A8KAJ3;B2R6M6;Q59G97|ENSEMBL:ENSP00000347596;ENSP00000378057;ENSP00000378058|REFSEQ:NP_001034437;NP_001034438|H-INV:HIT000336012|VEGA:OTTHUMP00000159697;OTTHUMP00000201001 Tax_Id=9606 Gene_Symbol=EFEMP1 Isoform
IPI00023019_SHBG	5795.4	4630.76	5795.4	5300.42	3153.91	2287.87	3006.56	2819.7	7263.59	7176.16	7637.05	8362.72	3916.07	7700.31	8118.47	3917.21	0.370178	0.476408	1.28697	0.000391686	0.109519	0.669711	SHBG Isoform 1 of Sex hormone-binding globulin	>IPI:IPI00023019.1|SWISS-PROT:P04278-1|ENSEMBL:ENSP00000369816|REFSEQ:NP_001031|H-INV:HIT000337133|VEGA:OTTHUMP00000135293 Tax_Id=9606 Gene_Symbol=SHBG Isoform 1 of Sex hormone-binding globulin;>IPI:IPI00219583.3|TREMBL:F5H5Z8|ENSEMBL:ENSP00000388867|REFSE
IPI00552578_NA	7709.3	8968.92	7709.3	7732.78	3662.03	5516.03	3714.94	4410.42	14464.1	5674.07	5716.38	9668	4390.33	7506.26	5293.88	27045	0.487111	0.391166	0.803033	0.167019	0.610495	1	NA	>IPI:IPI00552578.2|SWISS-PROT:P02735|TREMBL:E9PQD6;Q15423|ENSEMBL:ENSP00000348918;ENSP00000384906;ENSP00000436866|REFSEQ:NP_000322;NP_001171477;NP_954630|H-INV:HIT000338277|VEGA:OTTHUMP00000232000;OTTHUMP00000232001;OTTHUMP00000236629 Tax_Id=9606 Gene_Symb
IPI00032293_CST3	4287.5	4564.05	4287.5	4216.88	2737.58	3680.59	4308.36	5079.22	4236.16	4155.51	4564.59	4815.26	5659.7	5355.98	3833.61	3950.43	0.889386	0.840744	0.945308	1	0.942043	1	CST3 Cystatin-C	>IPI:IPI00032293.1|SWISS-PROT:P01034|TREMBL:E9RH26|ENSEMBL:ENSP00000366124;ENSP00000381446;ENSP00000381448|REFSEQ:NP_000090|H-INV:HIT000339480|VEGA:OTTHUMP00000030440;OTTHUMP00000164181;OTTHUMP00000164182 Tax_Id=9606 Gene_Symbol=CST3 Cystatin-C
IPI00007320_TCF25	NA	NA	NA	NA	NA	NA	NA	NA	NA	NA	NA	NA	NA	NA	NA	NA	NA	NA	NA	NA	NA	NA	TCF25 Transcription factor 25	>IPI:IPI00007320.3|SWISS-PROT:Q9BQ70|ENSEMBL:ENSP00000263346|REFSEQ:NP_055787|H-INV:HIT000342646|VEGA:OTTHUMP00000176847 Tax_Id=9606 Gene_Symbol=TCF25 Transcription factor 25;>IPI:IPI00023205.3|TREMBL:Q9H384|ENSEMBL:ENSP00000263347 Tax_Id=9606 Gene_Symbol=
IPI00021885_FGA	23107	25177.7	23107	23765.9	23846.4	24713.4	42806.9	18572.2	24363	20518.5	21930.4	18369.8	24051.9	32876.9	21333.6	22274.9	1.29064	1.09352	0.847266	0.97303	1	0.693683	FGA Isoform 1 of Fibrinogen alpha chain	>IPI:IPI00021885.1|SWISS-PROT:P02671-1|TREMBL:A8K3E4|ENSEMBL:ENSP00000306361|REFSEQ:NP_000499|H-INV:HIT000365135|VEGA:OTTHUMP00000197064 Tax_Id=9606 Gene_Symbol=FGA Isoform 1 of Fibrinogen alpha chain;>IPI:IPI00029717.1|SWISS-PROT:P02671-2|ENSEMBL:ENSP0000
IPI00739770_C2orf77	1094.5	1111.39	1094.5	1091.67	1570.44	2436.86	2313.19	2297.04	1346.42	1665.74	490.782	534.992	291.873	472.288	456.249	446.633	2.13415	5.16935	2.42221	0.182204	0.000119912	0.265149	C2orf77 Uncharacterized protein C2orf77	>IPI:IPI00739770.3|SWISS-PROT:Q0VFZ6|TREMBL:B4DX81|ENSEMBL:ENSP00000391504|REFSEQ:NP_001078916|H-INV:HIT000387733|VEGA:OTTHUMP00000205101 Tax_Id=9606 Gene_Symbol=C2orf77 Uncharacterized protein C2orf77
IPI00008556_F11	7746.4	7520.07	7746.4	7534.11	5544.89	4458.98	3542.74	4215.12	7202.64	5781.07	9932.38	8695.6	12672.3	11193.3	11553.3	11442	0.561872	0.379032	0.674587	0.0296707	0.00292357	0.107426	F11 Isoform 1 of Coagulation factor XI	>IPI:IPI00008556.1|SWISS-PROT:P03951-1|ENSEMBL:ENSP00000384957|REFSEQ:NP_000119|H-INV:HIT000387937|VEGA:OTTHUMP00000197033 Tax_Id=9606 Gene_Symbol=F11 Isoform 1 of Coagulation factor XI;>IPI:IPI00216588.2|SWISS-PROT:P03951-2|TREMBL:E9PGP2;Q9UEG0|ENSEMBL:EN
IPI00022295_PF4V1	4957.4	5569.64	4957.4	4828.65	3611.66	4080.18	3628.97	2315.93	5056.95	5549.52	2989.05	3932.33	12243.4	7600.82	7204.35	7833.4	0.778004	0.390939	0.50249	0.714428	0.00519993	0.0297446	PF4V1 Platelet factor 4 variant	>IPI:IPI00022295.1|SWISS-PROT:P10720|ENSEMBL:ENSP00000226524|REFSEQ:NP_002611|H-INV:HIT000390443|VEGA:OTTHUMP00000160680 Tax_Id=9606 Gene_Symbol=PF4V1 Platelet factor 4 variant
IPI00305461_ITIH2	79975	83579.6	79975	78370.5	54873.9	45420.3	36019.4	41662.5	82925.2	68776.8	84530.3	90805.8	136483	151825	114944	101351	0.544206	0.352704	0.648109	0.00544428	0.000500192	0.0294611	ITIH2 Inter-alpha (Globulin) inhibitor H2, isoform CRA_a	>IPI:IPI00305461.4|SWISS-PROT:P19823|TREMBL:A2RTY6;D3DRR6|ENSEMBL:ENSP00000351190|REFSEQ:NP_002207|H-INV:HIT000390740|VEGA:OTTHUMP00000019058 Tax_Id=9606 Gene_Symbol=ITIH2 Inter-alpha (Globulin) inhibitor H2, isoform CRA_a;>IPI:IPI00645038.1|TREMBL:Q5T985|
IPI00019943_AFM	57520	59359.4	57520	58131.1	59270.3	50344.7	47021	39682.1	54386	57641.2	58939	71243.4	89035.8	81113.2	65878.1	67427.4	0.81053	0.646944	0.798175	0.251436	0.0230675	0.169184	AFM Afamin	>IPI:IPI00019943.1|SWISS-PROT:P43652|ENSEMBL:ENSP00000226355|REFSEQ:NP_001124|H-INV:HIT000423353|VEGA:OTTHUMP00000160471 Tax_Id=9606 Gene_Symbol=AFM Afamin
IPI00021841_APOA1	252930	261246	252930	239501	123969	90776.4	88263.4	73368.6	264765	246326	377473	295670	472150	514240	490750	336681	0.317824	0.207506	0.652895	0.000670665	0.000119578	0.0574208	APOA1 Apoli	>IPI:IPI00021841.1|SWISS-PROT:P02647|TREMBL:Q6LEJ8|ENSEMBL:ENSP00000236850;ENSP00000352471;ENSP00000364469;ENSP00000364472|REFSEQ:NP_000030|VEGA:OTTHUMP00000043268;OTTHUMP00000069346;OTTHUMP00000069347;OTTHUMP00000069348 Tax_Id=9606 Gene_Symbol=APOA1 Apoli
IPI00021842_APOE	47562	48397.3	47562	46927.1	49015	30433.3	39750.7	47733.8	40578.3	58757.2	51275.3	44101.1	105964	67127.6	40428.1	41592.7	0.857333	0.654351	0.76324	0.86317	0.668343	1	APOE Apolipoprotein E	>IPI:IPI00021842.1|SWISS-PROT:P02649|ENSEMBL:ENSP00000252486|REFSEQ:NP_000032|VEGA:OTTHUMP00000159143 Tax_Id=9606 Gene_Symbol=APOE Apolipoprotein E;>IPI:IPI00878953.1|TREMBL:Q6LBZ1|ENSEMBL:ENSP00000413653|VEGA:OTTHUMP00000197076 Tax_Id=9606 Gene_Symbol=APO
IPI00298828_APOH	45719	47147.2	45719	47060.8	32877	25034.9	35145.4	29712.5	41852.3	35019	47195.4	54363	94034.1	73069.9	67126.8	71149	0.688057	0.402023	0.584288	0.067468	0.000386546	0.0132948	APOH Beta-2-glycoprotein 1	>IPI:IPI00298828.3|SWISS-PROT:P02749|TREMBL:D9IWP9|ENSEMBL:ENSP00000205948|REFSEQ:NP_000033|H-INV:HIT000270737 Tax_Id=9606 Gene_Symbol=APOH Beta-2-glycoprotein 1
IPI00303963_NA	8333.4	8353.53	8333.4	7866.33	8444.56	6684.98	7269.8	7256.41	10025.3	7986.27	10373.4	8906.39	11149.7	9955.68	9888.19	9122.03	0.795244	0.739258	0.929599	0.0798541	0.0101735	1	NA	>IPI:IPI00303963.1|SWISS-PROT:P06681|TREMBL:B4DV20;Q53GZ8;Q53HP3;Q5JP69;Q95IG1|ENSEMBL:ENSP00000299367;ENSP00000364660;ENSP00000372853;ENSP00000392835;ENSP00000402278;ENSP00000405800;ENSP00000407961|REFSEQ:NP_000054|VEGA:OTTHUMP00000014614;OTTHUMP000000292
IPI00028030_COMP	12497	13703.7	12497	12244.3	14527.2	14564.4	20286.6	17010.9	13104.3	14040.5	9490.39	12664.7	12671.3	14162.5	12733.3	9729.68	1.34664	1.34673	1.00006	0.131465	0.115485	1	COMP Cartilage oligomeric matrix protein	>IPI:IPI00028030.4|SWISS-PROT:P49747|TREMBL:A8K3I0;Q53FR6|ENSEMBL:ENSP00000222271|REFSEQ:NP_000086|H-INV:HIT000192873 Tax_Id=9606 Gene_Symbol=COMP Cartilage oligomeric matrix protein;>IPI:IPI00643348.4|TREMBL:B4DN75|ENSEMBL:ENSP00000439156 Tax_Id=9606 Gene
IPI00328113_FBN1	2778.7	1833.46	NA	NA	4001.27	3603.28	NA	NA	2998.56	1925.13	NA	NA	1181.58	1837.99	NA	NA	1.54448	2.51842	1.63059	0.821651	0.391254	0.775923	FBN1 Fibrillin-1	>IPI:IPI00328113.4|SWISS-PROT:P35555|TREMBL:D2JYH6;Q75N88;Q9NP01|ENSEMBL:ENSP00000325527|REFSEQ:NP_000129|H-INV:HIT000192231 Tax_Id=9606 Gene_Symbol=FBN1 Fibrillin-1;>IPI:IPI01009156.2|TREMBL:B4E3I6;F5H2N7|ENSEMBL:ENSP00000445506 Tax_Id=9606 Gene_Symbol=FB
IPI00026314_GSN	55698	61702.2	55698	55913.9	27615.8	31057.9	31700	24534.3	45888.1	59560.9	68695	76400	81134.1	121437	83309	56689.4	0.458634	0.33543	0.731368	0.00676965	0.0105943	0.537905	GSN Isoform 1 of Gelsolin	>IPI:IPI00026314.1|SWISS-PROT:P06396-1|TREMBL:B7Z6N2;B7Z9A0;Q5T0I2|ENSEMBL:ENSP00000362924|REFSEQ:NP_000168|VEGA:OTTHUMP00000022011 Tax_Id=9606 Gene_Symbol=GSN Isoform 1 of Gelsolin
IPI00029739_CFH	154720	157900	154720	145429	139669	123353	137332	128270	159867	146602	156614	173439	220094	195324	182779	196203	0.830489	0.665439	0.801262	0.0204542	0.000675545	0.0162939	CFH Isoform 1 of Complement factor H	>IPI:IPI00029739.5|SWISS-PROT:P08603-1|TREMBL:A8K5T0;Q14006|ENSEMBL:ENSP00000356399|REFSEQ:NP_000177|VEGA:OTTHUMP00000033598 Tax_Id=9606 Gene_Symbol=CFH Isoform 1 of Complement factor H
IPI00008494_ICAM1	8320.6	9108.86	8320.6	8453.35	14888.3	15365.8	20225.6	18510.5	7187.26	10017.3	5746.4	7314.08	3443.82	3600.85	3997.42	4195.8	2.27953	4.52755	1.98617	0.00454115	3.43462e-05	0.0174461	ICAM1 Intercellular adhesion molecule 1	>IPI:IPI00008494.4|SWISS-PROT:P05362|TREMBL:B4DNT6;O00177;Q15463;Q5NKV8|ENSEMBL:ENSP00000264832|REFSEQ:NP_000192|H-INV:HIT000194922 Tax_Id=9606 Gene_Symbol=ICAM1 Intercellular adhesion molecule 1
IPI00022331_LCAT	5636.1	6261.3	5636.1	5835.13	1950.55	1646.72	733.845	1444.34	4445.37	3723.4	7987.02	7019.02	13122	11571.3	11182.8	9999.8	0.249213	0.125893	0.505163	0.00800794	0.00414807	0.069466	LCAT Phosphatidylcholine-sterol acyltransferase	>IPI:IPI00022331.1|SWISS-PROT:P04180|TREMBL:Q9Y5N3|ENSEMBL:ENSP00000264005|REFSEQ:NP_000220|VEGA:OTTHUMP00000174856 Tax_Id=9606 Gene_Symbol=LCAT Phosphatidylcholine-sterol acyltransferase
IPI00019038_LYZ	2476.5	2332.58	2476.5	2724.19	2596.43	2309.91	1957.06	2846.9	2601.8	1995.57	3314.96	3100.54	2509.93	2901.14	3001.7	3614.11	0.881723	0.807384	0.915689	1	0.297677	1	LYZ Lysozyme C	>IPI:IPI00019038.1|SWISS-PROT:P61626|TREMBL:B2R4C5|ENSEMBL:ENSP00000261267|REFSEQ:NP_000230|H-INV:HIT000049420 Tax_Id=9606 Gene_Symbol=LYZ Lysozyme C;>IPI:IPI01023021.1|TREMBL:F8VV32|ENSEMBL:ENSP00000449969 Tax_Id=9606 Gene_Symbol=LYZ Uncharacterized prote
IPI00008787_NAGLU	249.89	209.06	249.89	194.78	114.382	156.163	272.117	262.799	292.691	216.757	256.302	264.025	172.299	184.524	212.569	215.773	0.782173	1.02585	1.31154	0.744009	1	0.0534022	NAGLU Alpha-N-acetylglucosaminidase	>IPI:IPI00008787.4|SWISS-PROT:P54802|TREMBL:Q14769|ENSEMBL:ENSP00000225927|REFSEQ:NP_000254|H-INV:HIT000219747 Tax_Id=9606 Gene_Symbol=NAGLU Alpha-N-acetylglucosaminidase
IPI00257882_PEPD	6552.4	6973.95	6552.4	6297.65	7626.51	6918.28	10766.5	8744.47	5680.7	9290.35	4847.13	6034.54	5414.95	6008.22	5230.33	5004.4	1.3173	1.57244	1.19369	0.421794	0.0398478	1	PEPD Xaa-Pro dipeptidase	>IPI:IPI00257882.7|SWISS-PROT:P12955|TREMBL:A8K3Z1;A8K416;A8K696|ENSEMBL:ENSP00000244137|REFSEQ:NP_000276|H-INV:HIT000036969 Tax_Id=9606 Gene_Symbol=PEPD Xaa-Pro dipeptidase;>IPI:IPI00909399.2|TREMBL:B4DDB7;E9PCE8|ENSEMBL:ENSP00000391890|REFSEQ:NP_00115952
IPI00219575_BLMH	NA	NA	NA	NA	NA	NA	NA	NA	NA	NA	NA	NA	NA	NA	NA	NA	NA	NA	NA	NA	NA	NA	BLMH Bleomycin hydrolase	>IPI:IPI00219575.5|SWISS-PROT:Q13867|ENSEMBL:ENSP00000261714|REFSEQ:NP_000377|H-INV:HIT000031645 Tax_Id=9606 Gene_Symbol=BLMH Bleomycin hydrolase;>IPI:IPI00794082.2|TREMBL:B4DXF3;E7EMN3|ENSEMBL:ENSP00000378296 Tax_Id=9606 Gene_Symbol=BLMH cDNA FLJ57650, hi
IPI00006608_APP	637.74	772.286	637.74	601.713	749.94	824.195	440.11	374.604	888.82	825.752	362.215	528.79	1123.93	1007.94	824.956	749.914	0.916821	0.64446	0.702929	1	0.252706	0.455163	APP Isoform APP770 of Amyloid beta A4 protein (Fragment)	>IPI:IPI00006608.1|SWISS-PROT:P05067-1|TREMBL:B4DGD0|ENSEMBL:ENSP00000284981|REFSEQ:NP_000475|VEGA:OTTHUMP00000096098 Tax_Id=9606 Gene_Symbol=APP Isoform APP770 of Amyloid beta A4 protein (Fragment);>IPI:IPI00412681.2|SWISS-PROT:P05067-9|ENSEMBL:ENSP000003
IPI00022389_CRP	1857.6	2231.35	1857.6	2063.3	2239.42	5637.83	5979.11	2865.05	1544.13	1582.95	497.111	2440.89	759.494	807.361	623.116	887.258	2.757	5.43392	1.97095	0.140697	0.014328	0.628556	CRP Isoform 1 of C-reactive protein	>IPI:IPI00022389.1|SWISS-PROT:P02741-1|ENSEMBL:ENSP00000255030|REFSEQ:NP_000558|VEGA:OTTHUMP00000033307 Tax_Id=9606 Gene_Symbol=CRP Isoform 1 of C-reactive protein;>IPI:IPI00642842.1|TREMBL:Q5VVP7|ENSEMBL:ENSP00000340882;ENSP00000357091;ENSP00000357092|VEG
IPI00640044_FCGR3A	3174.4	3162.78	3174.4	3009.12	3765.49	4177.21	7921.77	5416.31	3404.27	2692.75	2438.21	2464.23	1776.43	2603.93	1975.18	1835.71	1.93471	2.59799	1.34283	0.0726066	0.0169139	0.131569	FCGR3A low affinity immunoglobulin gamma Fc region receptor III-A isoform a precursor	>IPI:IPI00640044.2|ENSEMBL:ENSP00000356946|REFSEQ:NP_000560|VEGA:OTTHUMP00000032374 Tax_Id=9606 Gene_Symbol=FCGR3A low affinity immunoglobulin gamma Fc region receptor III-A isoform a precursor;>IPI:IPI00853533.2|TREMBL:E9PG94|ENSEMBL:ENSP00000392047;ENSP0
IPI00022429_ORM1	53606	51767.6	53606	45881.1	54873.9	37722.8	45949.7	42366.5	53522.5	47229.4	52929.9	43282.4	78181.3	70601.5	68339.8	82255.1	0.918506	0.604296	0.657912	1	0.00888247	0.00240726	ORM1 Alpha-1-acid glycoprotein 1	>IPI:IPI00022429.3|SWISS-PROT:P02763|ENSEMBL:ENSP00000259396|REFSEQ:NP_000598|VEGA:OTTHUMP00000022741 Tax_Id=9606 Gene_Symbol=ORM1 Alpha-1-acid glycoprotein 1
IPI00020091_ORM2	30427	30377.6	30427	29345.3	30599.6	18974.1	23130.3	22313.8	27246.5	27834.1	34031.3	29483.9	58360.6	38208.1	48560.4	39857.1	0.801189	0.513648	0.641107	0.292349	0.0090992	0.0402456	ORM2 Alpha-1-acid glycoprotein 2	>IPI:IPI00020091.1|SWISS-PROT:P19652|ENSEMBL:ENSP00000394936|REFSEQ:NP_000599|VEGA:OTTHUMP00000022746 Tax_Id=9606 Gene_Symbol=ORM2 Alpha-1-acid glycoprotein 2
IPI00305064_CD44	3127.8	3094.79	3127.8	3275	4225.73	3918.27	4268.84	5134.96	2565.3	3538.45	3032.12	3278.68	2323.4	2574.73	2838.13	2159.93	1.41349	1.77319	1.25448	0.0260218	0.00136082	0.14746	CD44 Isoform 1 of CD44 antigen	>IPI:IPI00305064.2|SWISS-PROT:P16070-1|ENSEMBL:ENSP00000398632|REFSEQ:NP_000601|VEGA:OTTHUMP00000232489 Tax_Id=9606 Gene_Symbol=CD44 Isoform 1 of CD44 antigen;>IPI:IPI00984539.2|SWISS-PROT:P16070-7|TREMBL:E7EPC6|ENSEMBL:ENSP00000414567 Tax_Id=9606 Gene_Sym
IPI00007221_SERPINA5	8373.5	8698.37	8373.5	8618.55	5601.03	4236.17	4484.24	4149.16	6636.1	5820.16	10348.5	11718.2	17929.2	17287.3	11529.7	9701.43	0.535023	0.327217	0.611593	0.0969125	0.00713627	0.210879	SERPINA5 Plasma serine protease inhibitor	>IPI:IPI00007221.2|SWISS-PROT:P05154|TREMBL:B4DPC7|ENSEMBL:ENSP00000333203;ENSP00000450837;ENSP00000451126;ENSP00000451610|REFSEQ:NP_000615|H-INV:HIT000034075 Tax_Id=9606 Gene_Symbol=SERPINA5 Plasma serine protease inhibitor;>IPI:IPI00917825.3|TREMBL:B4DDH
IPI00783862_BLVRB	NA	NA	NA	NA	NA	NA	NA	NA	NA	NA	NA	NA	NA	NA	NA	NA	NA	NA	NA	NA	NA	NA	BLVRB Flavin reductase	>IPI:IPI00783862.2|SWISS-PROT:P30043|ENSEMBL:ENSP00000263368|REFSEQ:NP_000704|H-INV:HIT000101399 Tax_Id=9606 Gene_Symbol=BLVRB Flavin reductase
IPI00025862_C4BPB	3951.4	4972.33	3951.4	4055.01	2211.91	2015.52	3082.42	2674.86	4184.69	4285.63	4399.6	3967.96	8329.36	6576.82	6248.96	5206.39	0.592991	0.378761	0.638729	0.0274225	0.00113797	0.0538134	C4BPB Isoform 1 of C4b-binding protein beta chain	>IPI:IPI00025862.2|SWISS-PROT:P20851-1|ENSEMBL:ENSP00000243611;ENSP00000356045;ENSP00000375790|REFSEQ:NP_000707;NP_001017365;NP_001017367|VEGA:OTTHUMP00000034289;OTTHUMP00000034375 Tax_Id=9606 Gene_Symbol=C4BPB Isoform 1 of C4b-binding protein beta chain;>
IPI00009477_ICAM2	2361.9	2522.43	2361.9	2228.58	3199.52	3245.36	2367.51	3114.38	2650.46	2516.64	2203.51	2775.19	1652.75	2067.81	1920.31	1794.45	1.17554	1.60407	1.36454	0.41251	0.0091896	0.0124103	ICAM2 Intercellular adh	>IPI:IPI00009477.4|SWISS-PROT:P13598|TREMBL:A8KAP5;Q59ED3;Q6FHE2|ENSEMBL:ENSP00000388666;ENSP00000392634;ENSP00000415283|REFSEQ:NP_000864;NP_001093256;NP_001093257;NP_001093258;NP_001093259|H-INV:HIT000295122 Tax_Id=9606 Gene_Symbol=ICAM2 Intercellular adh
IPI00219077_LTA4H	NA	NA	NA	NA	NA	NA	NA	NA	NA	NA	NA	NA	NA	NA	NA	NA	NA	NA	NA	NA	NA	NA	LTA4H Isoform 1 of Leukotriene A-4 hydrolase	>IPI:IPI00219077.4|SWISS-PROT:P09960-1|TREMBL:Q59ES1|ENSEMBL:ENSP00000228740|REFSEQ:NP_000886|H-INV:HIT000191156 Tax_Id=9606 Gene_Symbol=LTA4H Isoform 1 of Leukotriene A-4 hydrolase;>IPI:IPI00790203.2|TREMBL:B4DVZ8;F8VV40;Q49AK0|ENSEMBL:ENSP00000449958 Tax
IPI00299778_PON3	1136.6	1299.58	1136.6	1367.74	684.027	506.885	NA	630.853	1298.29	1092.63	1578.51	1416.14	1641.81	3261.87	1852.08	1539.36	0.451024	0.292825	0.649245	0.00517403	0.0079133	0.305651	PON3 Serum paraoxonase/lactonase 3	>IPI:IPI00299778.2|SWISS-PROT:Q15166|ENSEMBL:ENSP00000265627|REFSEQ:NP_000931|VEGA:OTTHUMP00000204648 Tax_Id=9606 Gene_Symbol=PON3 Serum paraoxonase/lactonase 3;>IPI:IPI00924890.1|TREMBL:F8WD41|ENSEMBL:ENSP00000403850|VEGA:OTTHUMP00000205061 Tax_Id=9606 Ge
IPI00418163_C4B	NA	NA	NA	NA	NA	NA	NA	NA	NA	NA	NA	NA	NA	NA	NA	NA	NA	NA	NA	NA	NA	NA	C4B complement C4-B preproprotein	>IPI:IPI00418163.3|TREMBL:B4E344;Q6U2E9;Q6U2G1|ENSEMBL:ENSP00000407942;ENSP00000415941|REFSEQ:NP_001002029|VEGA:OTTHUMP00000029269;OTTHUMP00000029709 Tax_Id=9606 Gene_Symbol=C4B complement C4-B preproprotein;>IPI:IPI01022932.1|TREMBL:F5GXS0;Q6U2M5;Q6VCV8;Q
IPI00183445_LPHN1	NA	NA	NA	NA	NA	NA	NA	NA	NA	NA	NA	NA	NA	NA	NA	NA	NA	NA	NA	NA	NA	NA	LPHN1 Isoform 1 of Latrophilin-1	>IPI:IPI00183445.1|SWISS-PROT:O94910-1|ENSEMBL:ENSP00000340688|REFSEQ:NP_001008701|H-INV:HIT000000538 Tax_Id=9606 Gene_Symbol=LPHN1 Isoform 1 of Latrophilin-1;>IPI:IPI00410210.1|SWISS-PROT:O94910-2|ENSEMBL:ENSP00000355328|REFSEQ:NP_055736 Tax_Id=9606 Gene_
IPI00556155_IGFBP3	11322	10084.1	11322	10925.4	7371.94	6237.12	4418.76	5433.46	8394.52	7102.08	13441.4	9462.79	19489.5	17972.8	18178.1	19940.8	0.610958	0.310411	0.508073	0.100597	0.00327019	0.036398	IGFBP3 insulin-like growth factor-binding protein 3 isoform a precursor	>IPI:IPI00556155.2|ENSEMBL:ENSP00000370473|REFSEQ:NP_001013416|VEGA:OTTHUMP00000214350 Tax_Id=9606 Gene_Symbol=IGFBP3 insulin-like growth factor-binding protein 3 isoform a precursor;>IPI:IPI00018305.4|SWISS-PROT:P17936|ENSEMBL:ENSP00000275521|REFSEQ:NP_00
IPI00980395_SIRT3	NA	NA	NA	NA	NA	NA	NA	NA	NA	NA	NA	NA	NA	NA	NA	NA	NA	NA	NA	NA	NA	NA	SIRT3 NAD-dependent deacetylase sirtuin-3, mitochondrial isoform b	>IPI:IPI00980395.1|TREMBL:B7Z5U6|ENSEMBL:ENSP00000437216|REFSEQ:NP_001017524|VEGA:OTTHUMP00000230528 Tax_Id=9606 Gene_Symbol=SIRT3 NAD-dependent deacetylase sirtuin-3, mitochondrial isoform b;>IPI:IPI00982768.1|TREMBL:E9PNA0|ENSEMBL:ENSP00000432857|VEGA:OT
IPI00021000_SPP1	271.31	366.47	271.31	301.067	383.827	581.276	472.58	599.367	199.449	NA	168.179	253.202	198.515	206.085	162.115	201.786	2.46088	2.65068	1.07713	0.0098616	0.00194527	1	OPN Isoform A of Osteopontin	>IPI:IPI00021000.1|SWISS-PROT:P10451-1|TREMBL:A6XMV6;Q4W597|ENSEMBL:ENSP00000378517|REFSEQ:NP_001035147|VEGA:OTTHUMP00000161173 Tax_Id=9606 Gene_Symbol=SPP1 Isoform A of Osteopontin;>IPI:IPI00306339.4|TREMBL:B2RDA1|ENSEMBL:ENSP00000237623|REFSEQ:NP_000573|
IPI00029061_SEPP1	4144.6	4477.17	4144.6	4229.4	3855.7	2983.79	2300.94	2404.92	3937.65	3249.78	4251.34	4503.94	7443.53	6403.47	5463.68	6421.75	0.724178	0.44867	0.619557	0.177967	0.00698224	0.00730117	SEPP1 Selenoprotein P	>IPI:IPI00029061.3|SWISS-PROT:P49908|ENSEMBL:ENSP00000420939;ENSP00000425915;ENSP00000427671|REFSEQ:NP_001078955;NP_005401|VEGA:OTTHUMP00000221366;OTTHUMP00000221367;OTTHUMP00000221368 Tax_Id=9606 Gene_Symbol=SEPP1 Selenoprotein P;>IPI:IPI00967366.1|TREMBL
IPI00008554_ANG	5133.9	5995.29	5133.9	4684.81	5015.37	3926.33	4614.07	4373.12	5304.12	5381.76	5627.89	5114.99	8473.68	5757.61	5130.84	7302.46	0.836674	0.672386	0.803641	0.0937584	0.106149	0.527009	ANG Angiogenin	>IPI:IPI00008554.1|SWISS-PROT:P03950|ENSEMBL:ENSP00000336762;ENSP00000381077|REFSEQ:NP_001091046;NP_001136|VEGA:OTTHUMP00000164019;OTTHUMP00000164020 Tax_Id=9606 Gene_Symbol=ANG Angiogenin
IPI00032328_KNG1	9449.8	16322.9	9449.8	11024.8	8912.73	7728.91	9192.98	7207.86	13190.7	16349.9	11439.8	14434.8	23013.7	19005.4	11091.5	12157.5	0.596271	0.506258	0.84904	0.00604581	0.0893474	1	KNG1 Isoform HMW of Kininogen-1	>IPI:IPI00032328.2|SWISS-PROT:P01042-1|TREMBL:B4E1C2|ENSEMBL:ENSP00000265023|REFSEQ:NP_001095886|VEGA:OTTHUMP00000197129 Tax_Id=9606 Gene_Symbol=KNG1 Isoform HMW of Kininogen-1
IPI00216172_LAMP2	NA	NA	NA	NA	NA	NA	NA	NA	NA	NA	NA	NA	NA	NA	NA	NA	NA	NA	NA	NA	NA	NA	LAMP2 lysosome-associated membrane glycoprotein 2 isoform C precursor	>IPI:IPI00216172.2|TREMBL:Q6Q3G8|ENSEMBL:ENSP00000408411|REFSEQ:NP_001116078|VEGA:OTTHUMP00000226572 Tax_Id=9606 Gene_Symbol=LAMP2 lysosome-associated membrane glycoprotein 2 isoform C precursor;>IPI:IPI00009030.1|SWISS-PROT:P13473-1|ENSEMBL:ENSP0000020063
IPI00215977_IGF2	1880.5	1939.46	1880.5	1750.57	1252.48	1125.14	463.308	33.8916	1410.98	945.484	1878.71	1539.5	4237.38	3867.02	3267.99	3039.72	0.497833	0.199473	0.400682	0.667865	0.229667	0.009184	IGF2	>IPI:IPI00215977.2|TREMBL:A8K6C9;C9JAF2;E3UN45|ENSEMBL:ENSP00000391826|REFSEQ:NP_001121070|VEGA:OTTHUMP00000011158 Tax_Id=9606 Gene_Symbol=IGF2;INS;INS-IGF2 insulin-like growth factor II isoform 2;>IPI:IPI00940065.1|SWISS-PROT:P01344-2|ENSEMBL:ENSP00000370
IPI00647556_GSN	NA	NA	NA	NA	NA	NA	NA	NA	NA	NA	NA	NA	NA	NA	NA	NA	NA	NA	NA	NA	NA	NA	GSN gelsolin isoform c	>IPI:IPI00647556.2|TREMBL:B7Z373;B7Z5V1;Q5T0I1;Q69YR8|ENSEMBL:ENSP00000377882;ENSP00000410657;ENSP00000411293|REFSEQ:NP_001121138;NP_001121139|VEGA:OTTHUMP00000022013 Tax_Id=9606 Gene_Symbol=GSN gelsolin isoform c;>IPI:IPI01009415.2|TREMBL:F5H1A8|ENSEMBL:E
IPI01008796_ENPP2	1075.1	1220.52	1075.1	1005.87	1434.73	1545.9	1254.91	1631.85	1054.34	1129.48	840.051	952.24	924.938	879.179	766.755	763.706	1.47566	1.75956	1.19239	0.0122222	0.000952113	0.235972	ENPP2 ectonucleotide pyrophosphatase/phosphodiesterase family member 2 isoform 3 preproprotein	>IPI:IPI01008796.1|TREMBL:E9PHP7|ENSEMBL:ENSP00000428291|REFSEQ:NP_001124335|VEGA:OTTHUMP00000228161 Tax_Id=9606 Gene_Symbol=ENPP2 ectonucleotide pyrophosphatase/phosphodiesterase family member 2 isoform 3 preproprotein;>IPI:IPI00980017.1|TREMBL:B4DJD3;E7E
IPI00216975_TPM4	NA	NA	NA	NA	NA	NA	NA	NA	NA	NA	NA	NA	NA	NA	NA	NA	NA	NA	NA	NA	NA	NA	TPM4 Isoform 2 of Tropomyosin alpha-4 chain	>IPI:IPI00216975.1|SWISS-PROT:P67936-2|ENSEMBL:ENSP00000345230;ENSP00000439135|REFSEQ:NP_001138632|H-INV:HIT000279153 Tax_Id=9606 Gene_Symbol=TPM4 Isoform 2 of Tropomyosin alpha-4 chain;>IPI:IPI00010779.4|SWISS-PROT:P67936-1|TREMBL:B4DVY2|ENSEMBL:ENSP00000
IPI00929313_CCDC168	5344	5770.34	5344	4840.44	5055.33	3942.74	3380.24	4071.24	6692.38	5871.84	5705.64	6165.2	9157.73	5182.52	6364.86	8232.29	0.673194	0.568453	0.844411	0.0320313	0.0442187	1	CCDC168 hypothetical protein LOC643677	>IPI:IPI00929313.1|SWISS-PROT:Q8NDH2|ENSEMBL:ENSP00000320232|REFSEQ:NP_001139669|H-INV:HIT000028411 Tax_Id=9606 Gene_Symbol=CCDC168 hypothetical protein LOC643677
IPI00947285_SBSN	238.53	144.57	238.53	210.768	306.924	384.542	86.8958	237.314	206.962	223.898	268.724	197.883	178.275	229.096	214.435	232.039	1.13171	1.18953	1.05109	1	1	1	SBSN suprabasin isoform 1 precursor	>IPI:IPI00947285.1|TREMBL:E9PBV3|ENSEMBL:ENSP00000430242|REFSEQ:NP_001159506|VEGA:OTTHUMP00000225014 Tax_Id=9606 Gene_Symbol=SBSN suprabasin isoform 1 precursor
IPI00925621_IL1RAP	1002	1225.3	1002	1009.73	645.055	550.719	673.102	800.494	795.685	1035.11	1299.25	1111.61	2003.63	1519.02	1532.24	1536.57	0.629322	0.404974	0.643508	0.0401606	0.000380326	0.0408187	IL1RAP Isoform 4 of Interleukin-1 receptor accessory protein	>IPI:IPI00925621.1|SWISS-PROT:Q9NPH3-5|TREMBL:Q8N9C1|ENSEMBL:ENSP00000314807;ENSP00000408893|REFSEQ:NP_001161403|VEGA:OTTHUMP00000209490 Tax_Id=9606 Gene_Symbol=IL1RAP Isoform 4 of Interleukin-1 receptor accessory protein;>IPI:IPI00031789.1|SWISS-PROT:Q9NP
IPI00974055_CRISP3	1650.7	2023.89	1650.7	1616.86	2002.16	1783.18	2179.17	1718.31	1625.14	1901.52	1523.25	1645.77	1749.79	1866.41	1972.55	1778.59	1.14743	1.04282	0.908832	0.321244	1	0.396755	CRISP3 cysteine-rich secretory protein 3 isoform 2 precursor	>IPI:IPI00974055.1|ENSEMBL:ENSP00000360201;ENSP00000389026|REFSEQ:NP_001177915|VEGA:OTTHUMP00000236204 Tax_Id=9606 Gene_Symbol=CRISP3 cysteine-rich secretory protein 3 isoform 2 precursor;>IPI:IPI00942117.2|SWISS-PROT:P54108|TREMBL:A8K9S1;B4E1S8|ENSEMBL:EN
IPI00027255_MYL6B	NA	NA	NA	NA	NA	NA	NA	NA	NA	NA	NA	NA	NA	NA	NA	NA	NA	NA	NA	NA	NA	NA	MYL6B Myosin light chain 6B	>IPI:IPI00027255.1|SWISS-PROT:P14649|ENSEMBL:ENSP00000207437;ENSP00000446643;ENSP00000450385|REFSEQ:NP_001186558;NP_002466|H-INV:HIT000036675 Tax_Id=9606 Gene_Symbol=MYL6B Myosin light chain 6B;>IPI:IPI01021943.1|TREMBL:F8W1I5|ENSEMBL:ENSP00000446965 Tax_I
IPI00645849_ECM1	24091	25830.7	24091	23391.2	25825.1	30264.3	21164.1	23627.9	24635.7	26846.5	22431.8	25680.3	24953	29677.5	24316.7	27144.8	1.01292	0.950886	0.938754	1	1	1	ECM1 Isoform 4 of Extracellular matrix protein 1	>IPI:IPI00645849.1|SWISS-PROT:Q16610-4|ENSEMBL:ENSP00000358045|REFSEQ:NP_001189787|VEGA:OTTHUMP00000014933 Tax_Id=9606 Gene_Symbol=ECM1 Isoform 4 of Extracellular matrix protein 1;>IPI:IPI00003351.2|SWISS-PROT:Q16610-1|TREMBL:C8CHS3|ENSEMBL:ENSP00000358043
IPI00968027_GC	113010	119241	113010	107006	78847.1	67582.1	58201.7	51591.1	123028	91426.8	142372	126704	210837	181817	192709	169326	0.529899	0.339507	0.640702	0.00880941	0.00077652	0.0304909	GC vitamin D-binding protein isoform 3 precursor	>IPI:IPI00968027.1|SWISS-PROT:P02774-1|TREMBL:D6RAK8|ENSEMBL:ENSP00000421725|REFSEQ:NP_001191236|VEGA:OTTHUMP00000218975 Tax_Id=9606 Gene_Symbol=GC vitamin D-binding protein isoform 3 precursor;>IPI:IPI00965085.1|TREMBL:D6RF35|ENSEMBL:ENSP00000426683|VEGA:
IPI00012545_TGOLN2	1372.3	1545.65	NA	NA	1917.16	1897.21	NA	NA	1677.54	1331.31	NA	NA	974.274	1000.21	NA	NA	1.26772	1.93183	1.52387	0.843654	0.0136705	0.507397	TGOLN2 Isoform TGN51 of Trans-Golgi network integral membrane protein 2	>IPI:IPI00012545.2|SWISS-PROT:O43493-1|TREMBL:D6W5K3|ENSEMBL:ENSP00000387035|REFSEQ:NP_001193769|VEGA:OTTHUMP00000202907 Tax_Id=9606 Gene_Symbol=TGOLN2 Isoform TGN51 of Trans-Golgi network integral membrane protein 2;>IPI:IPI01026516.1|TREMBL:F8WBK2|ENSEMB
IPI00290315_CHGA	747.67	863.259	747.67	699.949	1384.24	1078.42	1296.21	1874.09	707.992	680.239	573.119	545	643.263	669.343	465.398	617.486	2.24747	2.35148	1.04628	0.00663371	0.00420906	1	CHGA Chromogranin-A	>IPI:IPI00290315.4|SWISS-PROT:P10645|ENSEMBL:ENSP00000216492|REFSEQ:NP_001266|H-INV:HIT000032846 Tax_Id=9606 Gene_Symbol=CHGA Chromogranin-A;>IPI:IPI00383975.2|TREMBL:Q86T07|ENSEMBL:ENSP00000334023 Tax_Id=9606 Gene_Symbol=CHGA Full-length cDNA clone CS0DN0
IPI00299435_APOF	3247.6	4005.57	3247.6	3096.29	1125.85	1039.57	727.958	602.324	4079.09	3004.79	3862.41	2830.23	6439.09	7004.17	5888.27	5281.57	0.253744	0.142026	0.559723	0.00149244	0.000754898	0.00771641	APOF Apolipoprotein F	>IPI:IPI00299435.3|SWISS-PROT:Q13790|TREMBL:B2RC09|ENSEMBL:ENSP00000381250|REFSEQ:NP_001629|H-INV:HIT000040164 Tax_Id=9606 Gene_Symbol=APOF Apolipoprotein F;>IPI:IPI01012338.1|TREMBL:F5GXS5|ENSEMBL:ENSP00000440997 Tax_Id=9606 Gene_Symbol=APOF Uncharacteriz
IPI00021855_APOC1	22280	24582.9	22280	21950.4	9658.67	4713.07	5519.97	5859.87	27393.5	25793.4	26278.5	22552.6	63882.6	37567.1	38315.4	27780.1	0.252422	0.153699	0.608898	0.00534933	0.000631421	0.226872	APOC1 Apolipoprotein C-I	>IPI:IPI00021855.1|SWISS-PROT:P02654|TREMBL:B2R526|ENSEMBL:ENSP00000252491|REFSEQ:NP_001636|H-INV:HIT000054109 Tax_Id=9606 Gene_Symbol=APOC1 Apolipoprotein C-I
IPI00022731_APOC4	3273	3883.71	3273	3199.13	1485.55	1073.27	1117.45	1346.67	1976.05	2799.75	3457.9	2240.82	11185.9	6455.58	5662.3	4567.44	0.47954	0.18022	0.375819	0.0126743	0.00403186	0.0252808	APOC4 Apolipoprotein C-IV	>IPI:IPI00022731.1|SWISS-PROT:P55056|TREMBL:A5YAK2|ENSEMBL:ENSP00000406381;ENSP00000412935|REFSEQ:NP_001637|H-INV:HIT000046130 Tax_Id=9606 Gene_Symbol=APOC4 Apolipoprotein C-IV
IPI00956148_C1R	46798	48017.2	46798	42000.2	36349.8	37674.3	32117.5	31548.8	48171.3	42502.8	50798	52387.2	63548.4	63154.8	53220.9	62086.6	0.710258	0.568943	0.801037	0.00525131	0.000276954	0.0362741	C1R cDNA FLJ54471, highly similar to Complement C1r subcomponent	>IPI:IPI00956148.2|TREMBL:A8K5J8;B4DPQ0;D3DUT5;Q53HT9;Q53HU9|ENSEMBL:ENSP00000438615;ENSP00000438682|REFSEQ:NP_001724|VEGA:OTTHUMP00000238099 Tax_Id=9606 Gene_Symbol=C1R cDNA FLJ54471, highly similar to Complement C1r subcomponent;>IPI:IPI01011865.1|TREMBL
IPI00027482_SERPINA6	22762	23094.9	22762	20841.5	17784.9	15434.7	13669.1	14290.4	22325.8	22965.9	25695.7	27196.2	32691.5	33881.4	31615.3	22248.2	0.623109	0.507979	0.815233	0.00243498	0.00646766	0.424441	SERPINA6 Corticosteroid-binding globulin	>IPI:IPI00027482.1|SWISS-PROT:P08185|TREMBL:B2R9F2|ENSEMBL:ENSP00000342850|REFSEQ:NP_001747|H-INV:HIT000259810 Tax_Id=9606 Gene_Symbol=SERPINA6 Corticosteroid-binding globulin
IPI00029751_CNTN1	205.62	231.777	NA	NA	258.839	264.229	NA	NA	240.355	210.862	NA	NA	237.346	193.564	NA	NA	1.15924	1.21387	1.04713	0.766717	0.896798	1	CNTN1 Isoform 1 of Contactin-1	>IPI:IPI00029751.1|SWISS-PROT:Q12860-1|ENSEMBL:ENSP00000325660;ENSP00000447006|REFSEQ:NP_001834|H-INV:HIT000217804 Tax_Id=9606 Gene_Symbol=CNTN1 Isoform 1 of Contactin-1;>IPI:IPI00216641.1|SWISS-PROT:Q12860-2|ENSEMBL:ENSP00000261160|REFSEQ:NP_778203 Tax_Id
IPI00299307_MASP1	4851.3	5230.28	4851.3	4578.41	5390.49	4713.94	4983.6	4714.33	6296.42	5039.7	6057.27	6031.16	8981.37	4914.32	6400.97	5091.91	0.845368	0.779972	0.922642	0.110415	0.634712	1	MASP1 Isoform 1 of Mannan-binding lectin serine protease 1	>IPI:IPI00299307.5|SWISS-PROT:P48740-1|ENSEMBL:ENSP00000336792|REFSEQ:NP_001870|VEGA:OTTHUMP00000209926 Tax_Id=9606 Gene_Symbol=MASP1 Isoform 1 of Mannan-binding lectin serine protease 1
IPI00165972_CFD	3011.4	3396.13	3011.4	2927.32	3794.47	3418.54	5131.97	3885.05	2923.56	2729.19	2883.98	3152.87	3203.99	2769.26	2756.97	2821.53	1.38842	1.40498	1.01193	0.0876061	0.0738423	1	CFD Complement factor D preproprotein	>IPI:IPI00165972.3|SWISS-PROT:P00746|TREMBL:A6XNE2;Q6FHW3|ENSEMBL:ENSP00000332139|REFSEQ:NP_001919|H-INV:HIT000259744 Tax_Id=9606 Gene_Symbol=CFD Complement factor D preproprotein
IPI00011264_CFHR1	11764	12625	11764	12276.1	8578.36	6336.77	5893.51	5451.26	11151.4	8922.39	14592.1	14397.6	21513.5	17791.1	18112.1	18827.4	0.535223	0.344419	0.643506	0.0214929	0.00152642	0.0703719	CFHR1 Complement factor H-related protein 1	>IPI:IPI00011264.2|SWISS-PROT:Q03591|ENSEMBL:ENSP00000314299|REFSEQ:NP_002104|VEGA:OTTHUMP00000034408 Tax_Id=9606 Gene_Symbol=CFHR1 Complement factor H-related protein 1;>IPI:IPI00883722.1|TREMBL:B1AKG0;Q6LBM9|ENSEMBL:ENSP00000356394|VEGA:OTTHUMP0000003440
IPI00339269_HSPA6	2275.7	2583.54	NA	NA	2384.53	1927.81	NA	NA	2135.79	2432.76	NA	NA	3401.15	2804.36	NA	NA	0.943918	0.694922	0.73621	1	0.381807	0.413313	HSPA6 Heat shock 70 kDa protein 6	>IPI:IPI00339269.1|SWISS-PROT:P17066|TREMBL:B2R6X5;B3KSM6;Q53FC7|ENSEMBL:ENSP00000310219|REFSEQ:NP_002146|VEGA:OTTHUMP00000032372 Tax_Id=9606 Gene_Symbol=HSPA6 Heat shock 70 kDa protein 6
IPI00029235_IGFBP6	1715.3	1377.72	1715.3	1192.82	1642.89	1475	1001.14	1482.88	1960	1669.01	1590.54	1711.27	1881.64	2147.96	1510.98	1560.8	0.808259	0.788848	0.975983	0.382692	0.387264	1	IGFBP6 Insulin-like growth factor-binding protein 6	>IPI:IPI00029235.1|SWISS-PROT:P24592|ENSEMBL:ENSP00000301464|REFSEQ:NP_002169|H-INV:HIT000034846 Tax_Id=9606 Gene_Symbol=IGFBP6 Insulin-like growth factor-binding protein 6;>IPI:IPI01022800.1|TREMBL:F8VYK9|ENSEMBL:ENSP00000448953 Tax_Id=9606 Gene_Symbol=IG
IPI00020557_LRP1	NA	NA	NA	NA	NA	NA	NA	NA	NA	NA	NA	NA	NA	NA	NA	NA	NA	NA	NA	NA	NA	NA	LRP1 Prolow-density lipoprotein receptor-related protein 1	>IPI:IPI00020557.2|SWISS-PROT:Q07954|TREMBL:Q59FG2;Q6LAF4;Q6LBN5|ENSEMBL:ENSP00000243077|REFSEQ:NP_002323|H-INV:HIT000321395 Tax_Id=9606 Gene_Symbol=LRP1 Prolow-density lipoprotein receptor-related protein 1
IPI00020986_LUM	24935	27099.5	24935	25057.4	24813.1	29881.6	31775.4	34242.9	22098.5	24856.6	18135.3	25324.5	28195.3	37908.4	21548.7	20819.8	1.3351	1.11285	0.833531	0.0923116	1	1	LUM Lumican	>IPI:IPI00020986.2|SWISS-PROT:P51884|TREMBL:Q53FV4|ENSEMBL:ENSP00000266718|REFSEQ:NP_002336|H-INV:HIT000270954 Tax_Id=9606 Gene_Symbol=LUM Lumican
IPI00027230_HSP90B1	1234.4	1587.86	1234.4	1190.63	1341.68	1275.4	1170.83	1594.17	1607.76	1738.12	1224.63	1117.04	1258.69	1266.96	894.657	1049.7	0.946289	1.20404	1.27238	1	0.377502	0.406382	HSP90B1 Endoplasmin	>IPI:IPI00027230.3|SWISS-PROT:P14625|TREMBL:Q59FC6;Q5CAQ5|ENSEMBL:ENSP00000299767|REFSEQ:NP_003290|H-INV:HIT000262289 Tax_Id=9606 Gene_Symbol=HSP90B1 Endoplasmin;>IPI:IPI01012598.1|TREMBL:Q96GW1|ENSEMBL:ENSP00000443770 Tax_Id=9606 Gene_Symbol=HSP90B1 Uncha
IPI00004457_AOC3	1300.2	1370.02	1300.2	1325.59	1772.15	1826.6	2568.28	2368.25	1125.71	1355.27	1168.37	1481.45	829.501	1219.78	1167.39	808.675	1.66354	2.12039	1.27462	0.0171567	0.00604817	0.307873	AOC3 Membrane primary amine oxidase	>IPI:IPI00004457.3|SWISS-PROT:Q16853|TREMBL:Q9UEU7|ENSEMBL:ENSP00000312326|REFSEQ:NP_003725|H-INV:HIT000219688 Tax_Id=9606 Gene_Symbol=AOC3 Membrane primary amine oxidase;>IPI:IPI00024357.2|SWISS-PROT:O75106-1|ENSEMBL:ENSP00000253799|REFSEQ:NP_033720|H-INV
IPI00299594_NRP1	3973	3710.3	3973	3452.25	5401.02	6015.47	4237.87	6215.36	3484.75	3938.97	3172.55	3518.02	2050.76	2432.51	2936.08	2984.34	1.54947	2.10211	1.35666	0.0268975	0.0028927	0.088768	NRP1 Isoform 1 of Neuropilin-1	>IPI:IPI00299594.2|SWISS-PROT:O14786-1|TREMBL:A8K9V7;Q59F20;Q68DN3;Q6X907|ENSEMBL:ENSP00000265371;ENSP00000364001|REFSEQ:NP_003864|VEGA:OTTHUMP00000020818 Tax_Id=9606 Gene_Symbol=NRP1 Isoform 1 of Neuropilin-1;>IPI:IPI00639917.1|TREMBL:Q5T7F0;Q9H2E1|ENSEMB
IPI00242956_FCGBP	17323	20223.8	17323	16252.2	20450.6	19432.5	20202.6	24286.9	23372.5	22161	16288.3	20412.3	15557.1	17901.3	14983.8	16165.2	1.02601	1.30593	1.27283	1	0.0186667	0.157503	FCGBP IgGFc-binding protein	>IPI:IPI00242956.5|SWISS-PROT:Q9Y6R7|ENSEMBL:ENSP00000221347|REFSEQ:NP_003881|H-INV:HIT000101865 Tax_Id=9606 Gene_Symbol=FCGBP IgGFc-binding protein
IPI00020599_CALR	735.12	767.68	NA	NA	997.211	892.068	NA	NA	841.176	760.064	NA	NA	628.476	589.132	NA	NA	1.17988	1.55163	1.31507	0.482321	0.107582	0.182343	CALR Calreticulin	>IPI:IPI00020599.1|SWISS-PROT:P27797|TREMBL:B4DHR1;Q53G71|ENSEMBL:ENSP00000320866|REFSEQ:NP_004334|H-INV:HIT000283506 Tax_Id=9606 Gene_Symbol=CALR Calreticulin
IPI00024035_CDH6	761.32	784.065	761.32	806.864	979.145	1941.5	1189.79	1120.39	718.446	644.303	712.812	798.134	323.018	462.668	465.617	454.136	1.82025	3.06715	1.68502	0.0825252	0.00479829	0.013728	CDH6 Isoform 1 of Cadherin-6	>IPI:IPI00024035.1|SWISS-PROT:P55285-1|ENSEMBL:ENSP00000265071|REFSEQ:NP_004923|VEGA:OTTHUMP00000115839 Tax_Id=9606 Gene_Symbol=CDH6 Isoform 1 of Cadherin-6;>IPI:IPI00217314.1|SWISS-PROT:P55285-2|TREMBL:D6RF86|ENSEMBL:ENSP00000424843|H-INV:HIT000029285|VEG
IPI00294776_RELN	NA	NA	NA	NA	NA	NA	NA	NA	NA	NA	NA	NA	NA	NA	NA	NA	NA	NA	NA	NA	NA	NA	RELN Isoform 1 of Reelin	>IPI:IPI00294776.5|SWISS-PROT:P78509-1|TREMBL:B4DEZ5;B4DMH0|ENSEMBL:ENSP00000392423|REFSEQ:NP_005036|VEGA:OTTHUMP00000211830 Tax_Id=9606 Gene_Symbol=RELN Isoform 1 of Reelin;>IPI:IPI00241562.7|SWISS-PROT:P78509-2|ENSEMBL:ENSP00000345694|REFSEQ:NP_774959|VE
IPI00641737_HP	18031	20517.6	18031	18696.8	10156.5	5477.57	11902.2	4296.16	17477.2	12371.4	28613.2	35763.8	46218.4	20796	25005.8	19372.2	0.337832	0.285768	0.845888	0.0567889	0.0216783	1	HP	>IPI:IPI00641737.2|SWISS-PROT:P00738|ENSEMBL:ENSP00000348170|REFSEQ:NP_005134|H-INV:HIT000192823 Tax_Id=9606 Gene_Symbol=HP;HPR Haptoglobin;>IPI:IPI00478493.3|TREMBL:B3KP77;Q0VAC5;Q6NSB4;Q6PEJ8|ENSEMBL:ENSP00000381199|REFSEQ:NP_001119574 Tax_Id=9606 Gene_S
IPI00011218_CSF1R	753.2	882.536	753.2	935.155	1490.53	1684.31	1626.4	2038.45	555.25	729.599	457.795	552.99	174.27	269.742	233.821	331.008	2.97943	6.77974	2.27551	0.000480244	0.00036923	0.00943256	CSF1R Macrophage colony-stimulating factor 1 receptor	>IPI:IPI00011218.1|SWISS-PROT:P07333|TREMBL:Q86VW7|ENSEMBL:ENSP00000286301|REFSEQ:NP_005202|VEGA:OTTHUMP00000160525 Tax_Id=9606 Gene_Symbol=CSF1R Macrophage colony-stimulating factor 1 receptor;>IPI:IPI00965831.1|TREMBL:A2VDG3;B4E2Y8;E9PEK4;Q59HE0;Q6LEI2|E
IPI00023673_LGALS3BP	15976	17618.5	15976	14426.6	19900.5	23086.5	22654.3	25194.7	19420.9	16928.5	13226	16720.9	11895.3	11786.9	10362.4	12847.3	1.37015	1.93714	1.41381	0.0562983	0.000181306	0.0457273	LGALS3BP Galectin-3-binding protein	>IPI:IPI00023673.1|SWISS-PROT:Q08380|ENSEMBL:ENSP00000262776|REFSEQ:NP_005558|H-INV:HIT000192184 Tax_Id=9606 Gene_Symbol=LGALS3BP Galectin-3-binding protein;>IPI:IPI01010990.1|TREMBL:B4DVE1;B4DWA8|ENSEMBL:ENSP00000438601 Tax_Id=9606 Gene_Symbol=LGALS3BP cD
IPI00980560_IL18BP	1383.2	1599.06	1383.2	1454.87	1998.88	1650.7	2379.46	2464.24	1230.7	1751.92	1095.61	1413.57	814.113	747.068	866.221	904.849	1.54654	2.54881	1.64808	0.0553076	0.00192046	0.0336978	IL18BP interleukin-18-binding protein isoform c precursor	>IPI:IPI00980560.1|ENSEMBL:ENSP00000434717;ENSP00000434835|REFSEQ:NP_005690|VEGA:OTTHUMP00000236509;OTTHUMP00000236510 Tax_Id=9606 Gene_Symbol=IL18BP interleukin-18-binding protein isoform c precursor;>IPI:IPI00873924.2|SWISS-PROT:O95998-2|TREMBL:Q9UNH2|EN
IPI00024825_PRG4	10770	11996.4	10770	10089.8	7057.6	6386.21	8718.09	7593.86	6196.3	11693.5	10069.5	10516.8	29158	15016.2	13875.1	14732.4	0.773356	0.408836	0.528651	0.598657	0.0345904	0.106749	PRG4 Isoform A of Proteoglycan 4	>IPI:IPI00024825.2|SWISS-PROT:Q92954-1|TREMBL:B4DW29;B7Z759|ENSEMBL:ENSP00000399679|REFSEQ:NP_005798|VEGA:OTTHUMP00000033580 Tax_Id=9606 Gene_Symbol=PRG4 Isoform A of Proteoglycan 4;>IPI:IPI00656092.1|SWISS-PROT:Q92954-6|ENSEMBL:ENSP00000356456 Tax_Id=9606
IPI00220327_KRT1	44800	48958.3	44800	43828.3	52818.3	55999.5	34928	30189.6	38241.6	81788.5	43470.6	38408.1	38096.4	53276.5	33943.1	45890.3	0.861456	1.01594	1.17933	1	1	1	KRT1 Keratin, type II cytoskeletal 1	>IPI:IPI00220327.4|SWISS-PROT:P04264|ENSEMBL:ENSP00000252244|REFSEQ:NP_006112|H-INV:HIT000261150 Tax_Id=9606 Gene_Symbol=KRT1 Keratin, type II cytoskeletal 1;>P04264 SWISS-PROT:P04264 Tax_Id=9606 Gene_Symbol=KRT1 Keratin, type II cytoskeletal 1
IPI00328609_SERPINA4	15555	16542.2	15555	13917.6	6732.74	5268.65	3348.01	3957.56	9999.07	11826.7	18061.1	16030.6	35827.5	43304.4	20766.6	17775.1	0.345275	0.164072	0.475192	0.00628778	0.00227387	0.113658	SERPINA4 Kallistatin	>IPI:IPI00328609.3|SWISS-PROT:P29622|TREMBL:B2R815|ENSEMBL:ENSP00000298841;ENSP00000450838;ENSP00000451172|REFSEQ:NP_006206|H-INV:HIT000036951 Tax_Id=9606 Gene_Symbol=SERPINA4 Kallistatin
IPI00294713_MASP2	2146.5	1772.58	2146.5	1822.3	2258.55	1814.46	1658.99	1929.45	2085.53	1557.77	2391.97	1845.64	2664.73	2458.61	1801.24	2113.36	0.972152	0.847698	0.87198	1	0.575222	0.939719	MASP2 Isoform 1 of Mannan-binding lectin serine protease 2	>IPI:IPI00294713.5|SWISS-PROT:O00187-1|ENSEMBL:ENSP00000383690|REFSEQ:NP_006601|VEGA:OTTHUMP00000002174 Tax_Id=9606 Gene_Symbol=MASP2 Isoform 1 of Mannan-binding lectin serine protease 2
IPI00032258_C4A	4426.9	5379.79	4426.9	3503.96	1617.31	1246.65	1987.83	1213.03	3750.5	2070.74	4215.6	10711.4	10628.7	8419.64	17032.4	5475.21	0.292305	0.145943	0.499284	0.135342	0.00449979	0.330038	C4A Complement C4-A	>IPI:IPI00032258.4|SWISS-PROT:P0C0L4|TREMBL:A7E2V2;B2RUT6;B7ZVZ6;Q4LE82;Q6P4R1|ENSEMBL:ENSP00000396688|REFSEQ:NP_009224|VEGA:OTTHUMP00000029266 Tax_Id=9606 Gene_Symbol=C4A Complement C4-A
IPI00012269_MMRN1	1257.7	1009.08	1257.7	1488.22	1642.66	2499.9	1972.43	1985.28	1334.25	852.913	1036.65	1430.76	608.575	626.917	948.131	1519.32	1.74028	2.18752	1.257	0.0306703	0.0670653	0.924009	MMRN1 Isoform 1 of Multimerin-1	>IPI:IPI00012269.3|SWISS-PROT:Q13201-1|TREMBL:B7Z7R8|ENSEMBL:ENSP00000264790;ENSP00000378431|REFSEQ:NP_031377|VEGA:OTTHUMP00000161558 Tax_Id=9606 Gene_Symbol=MMRN1 Isoform 1 of Multimerin-1;>IPI:IPI00967837.1|TREMBL:E7EPG1|ENSEMBL:ENSP00000426461|VEGA:OTTH
IPI00296161_IL1RL1	NA	NA	NA	NA	NA	NA	NA	NA	NA	NA	NA	NA	NA	NA	NA	NA	NA	NA	NA	NA	NA	NA	IL1RL1 Isoform A of Interleukin-1 receptor-like 1	>IPI:IPI00296161.3|SWISS-PROT:Q01638-1|TREMBL:A8VPX0|ENSEMBL:ENSP00000233954|REFSEQ:NP_057316|VEGA:OTTHUMP00000161342 Tax_Id=9606 Gene_Symbol=IL1RL1 Isoform A of Interleukin-1 receptor-like 1;>IPI:IPI00218676.2|SWISS-PROT:Q01638-2|ENSEMBL:ENSP00000310371|R
IPI00448095_DCXR	NA	NA	NA	NA	NA	NA	NA	NA	NA	NA	NA	NA	NA	NA	NA	NA	NA	NA	NA	NA	NA	NA	DCXR L-xylulose reductase	>IPI:IPI00448095.3|SWISS-PROT:Q7Z4W1|ENSEMBL:ENSP00000303356|REFSEQ:NP_057370|H-INV:HIT000001904 Tax_Id=9606 Gene_Symbol=DCXR L-xylulose reductase
IPI00009793_C1RL	10715	12588.8	10715	9517.87	8506.37	8221.45	10661.3	9063.38	11378.6	11600.9	11390.8	12371.6	16378.1	13340.6	12630.4	11837.4	0.779869	0.672724	0.862611	0.0502686	0.0160014	0.409422	C1RL Complement C1r subcomponent-like protein	>IPI:IPI00009793.4|SWISS-PROT:Q9NZP8|ENSEMBL:ENSP00000266542|REFSEQ:NP_057630|VEGA:OTTHUMP00000238049 Tax_Id=9606 Gene_Symbol=C1RL Complement C1r subcomponent-like protein;>IPI:IPI00872573.4|TREMBL:E7ER29;Q9H804|ENSEMBL:ENSP00000379896|H-INV:HIT000007358 T
IPI00030739_NA	6864.8	6770.45	6864.8	6610.22	3321.89	2720.38	2903.52	3772.67	6643.72	7067.47	7101.51	6181.58	12329.1	14001	8641.12	8064.07	0.471154	0.295536	0.62726	0.00169597	0.00228792	0.127506	NA	>IPI:IPI00030739.1|SWISS-PROT:O95445|ENSEMBL:ENSP00000365081;ENSP00000372930;ENSP00000389591;ENSP00000394610;ENSP00000398944;ENSP00000401684;ENSP00000405730|REFSEQ:NP_061974|VEGA:OTTHUMP00000014760;OTTHUMP00000029364;OTTHUMP00000029802;OTTHUMP00000174512;O
IPI00969566_UBC	386.78	365.28	NA	NA	442.484	496.279	NA	NA	307.181	300.963	NA	NA	194.741	171.452	NA	NA	1.54365	2.56357	1.66072	0.228075	0.0254874	0.218545	UBC Polyubiquitin-C	>IPI:IPI00969566.2|SWISS-PROT:P0CG48|TREMBL:Q59EM9;Q66K58|ENSEMBL:ENSP00000344818;ENSP00000441543|REFSEQ:NP_066289|VEGA:OTTHUMP00000239007;OTTHUMP00000239012 Tax_Id=9606 Gene_Symbol=UBC Polyubiquitin-C;>IPI:IPI01015749.1|TREMBL:A8K674;F5H041|ENSEMBL:ENSP00
IPI00215742_CCL14-CCL15	1957.3	2123.6	NA	NA	2153.16	4075.81	NA	NA	2111.2	1961.44	NA	NA	2042.29	1537.49	NA	NA	1.52947	1.74004	1.13768	1	0.984619	1	CCL14-CCL15	>IPI:IPI00215742.1|SWISS-PROT:Q16627-2|ENSEMBL:ENSP00000409197;ENSP00000441771|REFSEQ:NP_116738|H-INV:HIT000327885 Tax_Id=9606 Gene_Symbol=CCL14-CCL15;CCL14 Isoform HCC-3 of C-C motif chemokine 14;>IPI:IPI00003375.1|SWISS-PROT:Q16627-1|ENSEMBL:ENSP00000378
IPI00298388_PIK3IP1	NA	NA	NA	NA	NA	NA	NA	NA	NA	NA	NA	NA	NA	NA	NA	NA	NA	NA	NA	NA	NA	NA	PIK3IP1 Isoform 1 of Phosphoinositide-3-kinase-interacting protein 1	>IPI:IPI00298388.2|SWISS-PROT:Q96FE7-1|ENSEMBL:ENSP00000215912|REFSEQ:NP_443112|VEGA:OTTHUMP00000199499 Tax_Id=9606 Gene_Symbol=PIK3IP1 Isoform 1 of Phosphoinositide-3-kinase-interacting protein 1;>IPI:IPI00829851.2|TREMBL:B4DV97;E7EN02|ENSEMBL:ENSP0000040
IPI00022417_LRG1	12394	13555.6	12394	11593.8	11116	9952.77	9035.95	8770.01	13008.7	14142.2	10606.1	14799.6	16941.8	17345.3	15332	12471.6	0.739674	0.626095	0.846448	0.0583814	0.00952189	0.495268	LRG1 Leucine-rich alpha-2-glycoprotein	>IPI:IPI00022417.4|SWISS-PROT:P02750|TREMBL:Q68CK4|ENSEMBL:ENSP00000302621|REFSEQ:NP_443204|H-INV:HIT000264156 Tax_Id=9606 Gene_Symbol=LRG1 Leucine-rich alpha-2-glycoprotein;>IPI:IPI01012772.1|TREMBL:B4E1I8|ENSEMBL:ENSP00000442275 Tax_Id=9606 Gene_Symbol=L
IPI00022895_A1BG	31519	31240.6	31519	29074.3	26016.4	20787.5	12011.6	17020.2	36927.5	33572.6	36318.9	39495.8	36463.7	46271.6	42724.2	36899.7	0.518304	0.467085	0.90118	0.0652031	0.0359651	0.58493	A1BG Isoform 1 of Alpha-1B-glycoprotein	>IPI:IPI00022895.8|SWISS-PROT:P04217-1|TREMBL:B3KP79;Q7Z3U3|ENSEMBL:ENSP00000263100|REFSEQ:NP_570602|H-INV:HIT000242016 Tax_Id=9606 Gene_Symbol=A1BG Isoform 1 of Alpha-1B-glycoprotein
IPI00152540_CD109	326.69	354.4	326.69	503.076	427.26	470.248	632.352	583.046	369.142	291.341	293.52	423.945	301.715	286.517	329.159	317.261	1.53337	1.71134	1.11606	0.0488665	0.0211671	1	CD109 Isoform 1 of CD109 antigen	>IPI:IPI00152540.3|SWISS-PROT:Q6YHK3-1|ENSEMBL:ENSP00000287097|REFSEQ:NP_598000|VEGA:OTTHUMP00000016748 Tax_Id=9606 Gene_Symbol=CD109 Isoform 1 of CD109 antigen;>IPI:IPI00795801.1|SWISS-PROT:Q6YHK3-4|ENSEMBL:ENSP00000388062|REFSEQ:NP_001153059 Tax_Id=9606
IPI00027235_ATRN	32434	32849.9	32434	31655.7	34848.8	30996.7	31266	28484	31291.6	33554.4	30260.7	35973.7	37796	35320.1	37943.4	38211.7	0.958156	0.841391	0.878136	1	0.0509755	0.0993456	ATRN Isoform 1 of Attractin	>IPI:IPI00027235.1|SWISS-PROT:O75882-1|TREMBL:C9IZD4|ENSEMBL:ENSP00000262919|REFSEQ:NP_647537|VEGA:OTTHUMP00000030103 Tax_Id=9606 Gene_Symbol=ATRN Isoform 1 of Attractin;>IPI:IPI00162735.3|SWISS-PROT:O75882-2|TREMBL:B4DZ36|ENSEMBL:ENSP00000416587|REFSEQ:NP
IPI00186903_APOL1	13160	13798.2	13160	13236.8	5624.35	4742.69	4522.32	5094	11750.7	17206.9	18639.7	13816.1	31677.9	24471	15687.9	17872.6	0.325391	0.222757	0.684581	0.00157307	0.00460423	0.348828	APOL1 Isoform 2 of Apolipoprotein L1	>IPI:IPI00186903.4|SWISS-PROT:O14791-2|TREMBL:A5PL32;B2R9E5;Q1WWL5;Q29RW7|ENSEMBL:ENSP00000317674|REFSEQ:NP_663318|VEGA:OTTHUMP00000028705 Tax_Id=9606 Gene_Symbol=APOL1 Isoform 2 of Apolipoprotein L1;>IPI:IPI00514475.5|SWISS-PROT:O14791-1|TREMBL:B4DU12;Q2K
IPI00472442_PSMA1	1148.9	1079.06	NA	NA	1568.75	875.44	NA	NA	1077.39	2511.2	NA	NA	863.634	888.731	NA	NA	0.681101	1.39479	2.04785	1	1	1	PSMA1 Isoform Long of Proteasome subunit alpha type-1	>IPI:IPI00472442.4|SWISS-PROT:P25786-2|TREMBL:Q53YE8|ENSEMBL:ENSP00000414359|REFSEQ:NP_683877|VEGA:OTTHUMP00000237996 Tax_Id=9606 Gene_Symbol=PSMA1 Isoform Long of Proteasome subunit alpha type-1;>IPI:IPI00016832.1|SWISS-PROT:P25786-1|ENSEMBL:ENSP000003796
IPI00221172_UBR7	2258.3	1084.59	NA	NA	2356.46	2051.16	NA	NA	2408.1	1251.66	NA	NA	1030.77	1830.45	NA	NA	1.20435	1.54047	1.27909	1	1	1	UBR7 Putative E3 ubiquitin-protein ligase UBR7	>IPI:IPI00221172.2|SWISS-PROT:Q8N806|ENSEMBL:ENSP00000013070|REFSEQ:NP_786924|H-INV:HIT000036981 Tax_Id=9606 Gene_Symbol=UBR7 Putative E3 ubiquitin-protein ligase UBR7
IPI00376403_SPINT1	2250.7	2634.15	2250.7	2082.86	3185.03	6607.37	4670.77	5314.44	2153.57	1663.44	1269.54	1446.69	803.732	863.1	1016.33	970.28	3.02723	5.41342	1.78824	0.00482421	0.00220423	0.0272005	SPINT1 Isoform 1 of Kunitz-type protease inhibitor 1	>IPI:IPI00376403.2|SWISS-PROT:O43278-1|TREMBL:B4DTF6|ENSEMBL:ENSP00000342098|REFSEQ:NP_857593|VEGA:OTTHUMP00000160545 Tax_Id=9606 Gene_Symbol=SPINT1 Isoform 1 of Kunitz-type protease inhibitor 1;>IPI:IPI00011643.1|SWISS-PROT:O43278-2|TREMBL:B2RBU9|ENSEMBL:
IPI00293565_FLT4	558.44	602.398	558.44	514.727	650.805	753.563	740.524	516.841	742.815	978.201	726.882	491.27	522.518	655.865	424.327	489.324	0.905608	1.27232	1.40493	1	0.306004	0.333959	FLT4 Isoform Long of Vascular endothelial growth factor receptor 3	>IPI:IPI00293565.4|SWISS-PROT:P35916-2|ENSEMBL:ENSP00000261937|REFSEQ:NP_891555|VEGA:OTTHUMP00000161539 Tax_Id=9606 Gene_Symbol=FLT4 Isoform Long of Vascular endothelial growth factor receptor 3;>IPI:IPI00966321.1|TREMBL:A8K6L4;E9PD35;Q86W08|ENSEMBL:ENSP00
IPI00376119_PRKACB	NA	NA	NA	NA	NA	NA	NA	NA	NA	NA	NA	NA	NA	NA	NA	NA	NA	NA	NA	NA	NA	NA	PRKACB Isoform 2 of cAMP-dependent protein kinase catalytic subunit beta	>IPI:IPI00376119.1|SWISS-PROT:P22694-2|TREMBL:B4E2L0|ENSEMBL:ENSP00000359719|REFSEQ:NP_891993|VEGA:OTTHUMP00000011666 Tax_Id=9606 Gene_Symbol=PRKACB Isoform 2 of cAMP-dependent protein kinase catalytic subunit beta;>IPI:IPI00219592.3|SWISS-PROT:P22612|ENSE
IPI00423342_GPR126	NA	NA	NA	NA	NA	NA	NA	NA	NA	NA	NA	NA	NA	NA	NA	NA	NA	NA	NA	NA	NA	NA	GPR126 Isoform 3 of G-protein coupled receptor 126	>IPI:IPI00423342.2|SWISS-PROT:Q86SQ4-3|ENSEMBL:ENSP00000356581|REFSEQ:NP_940971|VEGA:OTTHUMP00000237115 Tax_Id=9606 Gene_Symbol=GPR126 Isoform 3 of G-protein coupled receptor 126;>IPI:IPI00651770.2|SWISS-PROT:Q86SQ4-4|ENSEMBL:ENSP00000356580|REFSEQ:NP_0010
IPI00029693_NRP2	677.51	716.252	NA	NA	931.615	1015.58	NA	NA	938.669	862.524	NA	NA	575.474	606.865	NA	NA	1.08106	1.6469	1.52342	0.97897	0.0542992	0.0678892	NRP2 Isoform A22 of Neuropilin-2	>IPI:IPI00029693.2|SWISS-PROT:O60462-1|TREMBL:B7ZL68;Q7LBX7;Q7Z3T9|ENSEMBL:ENSP00000353582|REFSEQ:NP_957718|VEGA:OTTHUMP00000163807 Tax_Id=9606 Gene_Symbol=NRP2 Isoform A22 of Neuropilin-2;>IPI:IPI00218781.2|SWISS-PROT:O60462-3|TREMBL:Q7LBX6|ENSEMBL:ENSP00
IPI00795260_PAPLN	1755.1	2002.55	1755.1	1567.69	2514.93	2696.58	3771.74	3363.15	2004.52	2060.45	2280.04	1510.21	1229.06	1080.55	1068.29	1184.33	1.57175	2.70622	1.72179	0.0396781	0.0024041	0.015893	PAPLN Isoform 1 of Papilin	>IPI:IPI00795260.4|SWISS-PROT:O95428-1|ENSEMBL:ENSP00000403403;ENSP00000451803 Tax_Id=9606 Gene_Symbol=PAPLN Isoform 1 of Papilin;>IPI:IPI00937971.1|SWISS-PROT:O95428-5|ENSEMBL:ENSP00000451729 Tax_Id=9606 Gene_Symbol=PAPLN Isoform 5 of Papilin;>IPI:IPI0093
IPI00607707_HPR	1234.3	1194.28	1234.3	1515.05	552.678	688.759	992.168	572.859	809.267	804.28	1049.3	1134.76	3666.39	1520.86	2432.99	3096.3	0.739009	0.261881	0.354369	0.304518	0.00576452	0.0236598	HPR Isoform 2 of Haptoglobin-related protein	>IPI:IPI00607707.2|SWISS-PROT:P00739-2|ENSEMBL:ENSP00000228226 Tax_Id=9606 Gene_Symbol=HPR Isoform 2 of Haptoglobin-related protein;>IPI:IPI00477597.2|SWISS-PROT:P00739-1|TREMBL:Q14552|ENSEMBL:ENSP00000349451;ENSP00000441828|REFSEQ:NP_066275 Tax_Id=9606 Ge
IPI00236556_MPO	NA	NA	NA	NA	NA	NA	NA	NA	NA	NA	NA	NA	NA	NA	NA	NA	NA	NA	NA	NA	NA	NA	MPO Isoform H7 of Myeloperoxidase	>IPI:IPI00236556.1|SWISS-PROT:P05164-3|ENSEMBL:ENSP00000344419 Tax_Id=9606 Gene_Symbol=MPO Isoform H7 of Myeloperoxidase;>IPI:IPI00007244.1|SWISS-PROT:P05164-1|ENSEMBL:ENSP00000225275|REFSEQ:NP_000241|H-INV:HIT000321072 Tax_Id=9606 Gene_Symbol=MPO Isoform
IPI00742968_HLA-B	3891.3	3384.23	3891.3	3473.78	4131.44	3391.34	3392.59	2161.45	3343.72	3618.7	7698.77	8130.65	3511.28	3070.14	4574.23	3628.29	0.57375	0.884529	1.54166	0.393798	1	0.692267	HLA-B	>IPI:IPI00742968.1|SWISS-PROT:P05534|TREMBL:Q95J06 Tax_Id=9606 Gene_Symbol=HLA-B;HLA-C;HLA-A;MICA;LOC441528 HLA class I histocompatibility antigen, A-24 alpha chain;>IPI:IPI00816779.1|TREMBL:A2RQE0;A2VBZ7;A2VC06;A4GWZ0;A4GWZ1;A4URG8;A5PHT7;A6YT92;B0FWH0;B0
IPI00217561_ITGB1	NA	NA	NA	NA	NA	NA	NA	NA	NA	NA	NA	NA	NA	NA	NA	NA	NA	NA	NA	NA	NA	NA	ITGB1 Isoform Beta-1C of Integrin beta-1	>IPI:IPI00217561.2|SWISS-PROT:P05556-3|ENSEMBL:ENSP00000364094 Tax_Id=9606 Gene_Symbol=ITGB1 Isoform Beta-1C of Integrin beta-1;>IPI:IPI00549336.2|SWISS-PROT:P05556-5|ENSEMBL:ENSP00000388694;ENSP00000417508|REFSEQ:NP_391988|VEGA:OTTHUMP00000216557 Tax_Id=9
IPI00025276_TNXB	7129.3	7198.78	7129.3	6972.14	9353.05	7567.2	8799.43	8125.93	10923.5	7352.27	9223.47	8216.66	7360.04	7727.38	7289.38	5848.99	0.947635	1.1991	1.26536	1	0.17509	0.224502	TNXB Isoform XB of Tenascin-X	>IPI:IPI00025276.2|SWISS-PROT:P22105-1|TREMBL:E7EW42 Tax_Id=9606 Gene_Symbol=TNXB Isoform XB of Tenascin-X;>IPI:IPI00895929.2|SWISS-PROT:P22105-3|TREMBL:E7EPZ9|ENSEMBL:ENSP00000364393;ENSP00000364396|REFSEQ:NP_061978|VEGA:OTTHUMP00000174881 Tax_Id=9606 Gen
IPI00783931_COL18A1	173.03	154.25	173.03	159.704	182.558	127.044	126.099	133.953	125.761	149.06	168.434	141.269	147.347	129.249	131.486	165.891	0.974561	0.992477	1.01838	1	1	1	COL18A1 Isoform 1 of Collagen alpha-1(XVIII) chain	>IPI:IPI00783931.3|SWISS-PROT:P39060-3|ENSEMBL:ENSP00000352798 Tax_Id=9606 Gene_Symbol=COL18A1 Isoform 1 of Collagen alpha-1(XVIII) chain;>IPI:IPI01014165.1|TREMBL:F5GZA2|ENSEMBL:ENSP00000443853 Tax_Id=9606 Gene_Symbol=COL18A1 Uncharacterized protein;>IPI:
IPI00218192_ITIH4	4126.8	3137.94	4126.8	3274.48	4291.84	3598.42	1201.74	2740.58	4369.44	2777.24	4202.86	3413.34	3603.7	4720.95	5195.11	4887.89	0.801509	0.642808	0.801997	1	0.457322	0.418869	ITIH4 Isoform 2 of Inter-alpha-trypsin inhibitor heavy chain H4	>IPI:IPI00218192.3|SWISS-PROT:Q14624-2|ENSEMBL:ENSP00000340520 Tax_Id=9606 Gene_Symbol=ITIH4 Isoform 2 of Inter-alpha-trypsin inhibitor heavy chain H4;>IPI:IPI00896413.1|TREMBL:E9PGN5|ENSEMBL:ENSP00000384425|REFSEQ:NP_001159921|VEGA:OTTHUMP00000197121 Tax_
IPI00027310_MEGF8	1112.2	845.615	1112.2	1177.84	1283.73	1391.66	1181.01	1654.46	1012.22	819.64	962.834	1202.57	933.04	766.105	985.883	1327.22	1.37866	1.37351	0.996265	0.0708828	0.172198	1	MEGF8 Isoform 1 of Multiple epidermal growth factor-like domains protein 8	>IPI:IPI00027310.5|SWISS-PROT:Q7Z7M0-1|ENSEMBL:ENSP00000251268 Tax_Id=9606 Gene_Symbol=MEGF8 Isoform 1 of Multiple epidermal growth factor-like domains protein 8;>IPI:IPI00607580.2|SWISS-PROT:Q7Z7M0-2|TREMBL:Q05BT0|ENSEMBL:ENSP00000334219|REFSEQ:NP_001401|
IPI00855900_PRAP1	NA	NA	NA	NA	NA	NA	NA	NA	NA	NA	NA	NA	NA	NA	NA	NA	NA	NA	NA	NA	NA	NA	PRAP1 Isoform 3 of Proline-rich acidic protein 1	>IPI:IPI00855900.2|SWISS-PROT:Q96NZ9-3|ENSEMBL:ENSP00000409495 Tax_Id=9606 Gene_Symbol=PRAP1 Isoform 3 of Proline-rich acidic protein 1;>IPI:IPI00465255.7|SWISS-PROT:Q96NZ9-1|TREMBL:E9KL31|ENSEMBL:ENSP00000416126|REFSEQ:NP_660203|H-INV:HIT000264685|VEGA:OT
IPI01013136_ROR1	792.16	774.001	792.16	921.437	300.642	276.389	225.497	166.174	436.623	388.753	1014.12	1034.7	1726.99	2250.35	1706.39	1098.07	0.337034	0.142838	0.42381	0.0683913	0.000217607	0.0905112	ROR1 ROR1 protein (Fragment)	>IPI:IPI01013136.1|TREMBL:A2VCQ3|ENSEMBL:ENSP00000442826 Tax_Id=9606 Gene_Symbol=ROR1 ROR1 protein (Fragment);>IPI:IPI00010405.4|SWISS-PROT:Q01973-1|ENSEMBL:ENSP00000360120|REFSEQ:NP_005003|H-INV:HIT000196965|VEGA:OTTHUMP00000010573 Tax_Id=9606 Gene_Symbol
IPI00022418_FN1	99942	101391	99942	100716	77632.5	72197.7	30961.8	34552.4	114955	76356.2	62424	141785	183697	193719	154434	126042	0.544459	0.327325	0.601194	0.249416	0.0314965	0.161112	FN1 Isoform 1 of Fibronectin	>IPI:IPI00022418.2|SWISS-PROT:P02751-1|TREMBL:A6YID6|ENSEMBL:ENSP00000352696 Tax_Id=9606 Gene_Symbol=FN1 Isoform 1 of Fibronectin;>IPI:IPI00339223.2|SWISS-PROT:P02751-3|TREMBL:A6YID2;O95617;Q68CX6|ENSEMBL:ENSP00000338200|REFSEQ:NP_002017|VEGA:OTTHUMP000001
IPI01026485_SERPINA10	5763.1	5341.42	5763.1	5548.38	3805.22	3027.21	3595.22	2328.93	5524.03	4142.56	7535.56	6087.08	10789.1	9930.55	8999.99	8267.59	0.547746	0.335812	0.613081	0.035188	0.00147908	0.0562911	SERPINA10 cDNA, FLJ95778, highly similar to Homo sapiens serpin peptidase inhibitor, clade A (alpha-1 antiproteinase, antitrypsin), member 10 (SERPINA10), mRNA	>IPI:IPI01026485.1|TREMBL:B2RBZ5|ENSEMBL:ENSP00000450896 Tax_Id=9606 Gene_Symbol=SERPINA10 cDNA, FLJ95778, highly similar to Homo sapiens serpin peptidase inhibitor, clade A (alpha-1 antiproteinase, antitrypsin), member 10 (SERPINA10), mRNA;>IPI:IPI0000719
IPI00896415_ADAMTSL4	1845.4	1917.77	1845.4	2309.72	1889.65	2154.99	1292.57	1943.5	2487.64	1925.73	3564.04	2781.81	2244.69	1939.41	2726.5	2451.44	0.676695	0.777684	1.14924	0.195702	0.315999	1	ADAMTSL4 ADAMTSL4 protein	>IPI:IPI00896415.1|TREMBL:B2RTT0;F8WAD0|ENSEMBL:ENSP00000358035 Tax_Id=9606 Gene_Symbol=ADAMTSL4 ADAMTSL4 protein;>IPI:IPI00374068.4|SWISS-PROT:Q6UY14-1|TREMBL:A8KAH2;B7ZMJ3;Q9UFG7|ENSEMBL:ENSP00000271643;ENSP00000358034|REFSEQ:NP_061905|VEGA:OTTHUMP000000
IPI00643034_PLTP	3658.8	3857.7	3658.8	3089.08	2787.27	3823.08	3023.89	2677.44	3912.26	5634.12	3552.1	3776.28	3706.9	5009.65	3677.81	3204.92	0.729592	0.789247	1.08177	0.180119	0.328538	1	PLTP cDNA FLJ39690 fis, clone SMINT2010639, highly similar to PHOSPHOLIPID TRANSFER PROTEIN	>IPI:IPI00643034.3|TREMBL:B3KUE5;Q53H91|ENSEMBL:ENSP00000440296 Tax_Id=9606 Gene_Symbol=PLTP cDNA FLJ39690 fis, clone SMINT2010639, highly similar to PHOSPHOLIPID TRANSFER PROTEIN;>IPI:IPI01010596.1|SWISS-PROT:P55058-1|TREMBL:B4DDD5|ENSEMBL:ENSP00000361508
IPI00009268_ACY1	3647.4	3615.95	3647.4	3677.44	6611.96	4913.06	5556.44	5885.98	2431.49	7580.07	3282.34	2131.95	1631.8	1889.52	1129.9	1356.91	1.48889	3.82273	2.5675	0.48096	0.000567542	0.166507	ACY1	>IPI:IPI00009268.2|TREMBL:B4DNW0|ENSEMBL:ENSP00000390557 Tax_Id=9606 Gene_Symbol=ACY1;ABHD14A cDNA FLJ60317, highly similar to Aminoacylase-1;>IPI:IPI00940464.1|SWISS-PROT:Q03154|ENSEMBL:ENSP00000232907;ENSP00000384296|REFSEQ:NP_000657;NP_001185824|H-INV:H
IPI01015326_F5	NA	NA	NA	NA	NA	NA	NA	NA	NA	NA	NA	NA	NA	NA	NA	NA	NA	NA	NA	NA	NA	NA	F5 cDNA FLJ50218, highly similar to Coagulation factor V	>IPI:IPI01015326.1|TREMBL:B4DU26;Q15430|ENSEMBL:ENSP00000439664 Tax_Id=9606 Gene_Symbol=F5 cDNA FLJ50218, highly similar to Coagulation factor V
IPI00301579_NPC2	592.85	651.098	592.85	563.946	861.798	688.273	694.037	668.293	590.314	542.569	517.408	616.062	409.213	536.294	510.325	632.496	1.28506	1.39461	1.08525	0.0471927	0.071793	1	NPC2 cDNA FLJ59142, highly similar to Epididymal secretory protein E1	>IPI:IPI00301579.4|TREMBL:B4DV10;E7EMS2|ENSEMBL:ENSP00000412103 Tax_Id=9606 Gene_Symbol=NPC2 cDNA FLJ59142, highly similar to Epididymal secretory protein E1;>IPI:IPI01025295.1|TREMBL:B2R4S5;Q53HV6|ENSEMBL:ENSP00000451206 Tax_Id=9606 Gene_Symbol=NPC2 cDNA,
IPI00796379_B2M	6867	9335.1	6867	6900.02	6694.71	5305.85	10852.7	8440.25	6606.03	9316.74	7278.86	8404.91	10018.5	7193.39	6525.36	6196.05	0.990097	1.04544	1.0559	1	1	1	B2M cDNA FLJ57067, highly similar to Beta-2-microglobulin	>IPI:IPI00796379.2|TREMBL:B4E0X1;F5H6I0|ENSEMBL:ENSP00000437604 Tax_Id=9606 Gene_Symbol=B2M cDNA FLJ57067, highly similar to Beta-2-microglobulin;>IPI:IPI00004656.3|SWISS-PROT:P61769|ENSEMBL:ENSP00000340858|REFSEQ:NP_004039|H-INV:HIT000273639|VEGA:OTTHUMP0
IPI00923551_EPPK1	173.06	272.185	173.06	185.28	185.558	285.752	180.798	140.902	375.612	NA	138.712	152.708	80.6781	236.483	147.16	364.425	0.891649	0.956881	1.07316	1	1	1	EPPK1 cDNA FLJ54318, highly similar to Complement C1r subcomponent	>IPI:IPI00923551.1|TREMBL:B4E1B0|H-INV:HIT000018866 Tax_Id=9606 Gene_Symbol=EPPK1 cDNA FLJ54318, highly similar to Complement C1r subcomponent
IPI00909594_C7	1930.7	1954.51	1930.7	1815.79	2821.68	3059.16	3153.19	4227.59	1511.24	2330.24	1483.25	2501.35	1321.49	860.383	1088.62	924.355	1.69454	3.16141	1.86564	0.0622801	0.000354368	0.0412084	C7 cDNA FLJ58413, highly similar to Complement component C7	>IPI:IPI00909594.1|TREMBL:B4E3S6;E7EPA5;Q8TCS7|ENSEMBL:ENSP00000391486 Tax_Id=9606 Gene_Symbol=C7 cDNA FLJ58413, highly similar to Complement component C7
IPI00794900_MTHFD1	5191.3	5045.45	5191.3	4687.75	8221.91	8045.84	5695.23	8527.64	5530.71	8694.72	3297.48	2909.86	2224.36	2637.19	1343.58	1675.9	1.49224	3.86887	2.59265	0.445463	0.00161351	0.0893613	MTHFD1 cDNA FLJ56016, highly similar to C-1-tetrahydrofolate synthase, cytoplasmic	>IPI:IPI00794900.3|TREMBL:B7Z809;F5H2F4|ENSEMBL:ENSP00000438588 Tax_Id=9606 Gene_Symbol=MTHFD1 cDNA FLJ56016, highly similar to C-1-tetrahydrofolate synthase, cytoplasmic;>IPI:IPI00218342.11|SWISS-PROT:P11586|ENSEMBL:ENSP00000216605;ENSP00000450560|REFSEQ:
IPI00024046_CDH13	1330.5	1305.53	1330.5	1314.59	1551.09	1644.78	1780.25	1792.49	1419	1237.62	1232.04	1385.57	1344.86	1376.32	1345.41	1162.31	1.28333	1.29446	1.00867	0.0079512	0.00780549	1	CDH13 cDNA FLJ52398, highly similar to Cadherin-13	>IPI:IPI00024046.2|TREMBL:B7Z9B1|ENSEMBL:ENSP00000268613 Tax_Id=9606 Gene_Symbol=CDH13 cDNA FLJ52398, highly similar to Cadherin-13;>IPI:IPI01013272.1|SWISS-PROT:P55290|TREMBL:C9JRI6|ENSEMBL:ENSP00000394557|REFSEQ:NP_001248|H-INV:HIT000220577 Tax_Id=9606 G
IPI00744889_CDH1	1568.5	1377.6	1568.5	1489.6	2410.68	3142.01	2469.72	2400.11	1479.16	1337.97	1479.52	1483.88	985.133	967.143	1226.22	1112.27	1.80304	2.42906	1.3472	0.00372958	0.000164328	0.0207295	CDH1 E-cadherin	>IPI:IPI00744889.2|TREMBL:D3XNU5;F5GYI6;Q9UII7|ENSEMBL:ENSP00000368415 Tax_Id=9606 Gene_Symbol=CDH1 E-cadherin;>IPI:IPI00025861.3|SWISS-PROT:P12830|TREMBL:A8K1U7;B3GN61|ENSEMBL:ENSP00000261769|REFSEQ:NP_004351|H-INV:HIT000326429|VEGA:OTTHUMP00000174868 Tax
IPI00796386_NSRP1	1756.3	1523.37	NA	NA	2144.56	2208.32	NA	NA	1825.92	1902.61	NA	NA	1791.38	1637.95	NA	NA	1.16745	1.26931	1.08725	0.0972872	0.276157	0.834945	NSRP1 Uncharacterized protein	>IPI:IPI00796386.3|TREMBL:F5H727|ENSEMBL:ENSP00000442854 Tax_Id=9606 Gene_Symbol=NSRP1 Uncharacterized protein
IPI00470535_CACNA2D1	459.02	476.113	459.02	330.266	555.587	610.939	760.473	651.92	502.661	508.291	295.913	494.201	417.531	409.511	317.752	306.134	1.43189	1.77743	1.24132	0.17344	0.00523392	0.748774	CACNA2D1 Uncharacterized protein	>IPI:IPI00470535.2|TREMBL:F8WC36;Q9UIU0|ENSEMBL:ENSP00000284088 Tax_Id=9606 Gene_Symbol=CACNA2D1 Uncharacterized protein;>IPI:IPI00978064.1|SWISS-PROT:P54289-1|ENSEMBL:ENSP00000348589 Tax_Id=9606 Gene_Symbol=CACNA2D1 Isoform 1 of Voltage-dependent calcium
IPI00423461_IGHA2	699.9	797.895	699.9	533.489	1057.8	1246.55	1082.48	1099.43	646.793	557.082	435.596	490.339	406.918	583.022	414.965	373.306	2.10642	2.52291	1.19773	0.00338037	0.00316615	0.616305	IGHA2 Putative uncharacterized protein DKFZp686C02220 (Fragment)	>IPI:IPI00423461.3|TREMBL:Q6N091|H-INV:HIT000328385 Tax_Id=9606 Gene_Symbol=IGHA2 Putative uncharacterized protein DKFZp686C02220 (Fragment);>IPI:IPI01015266.1|TREMBL:Q6N041;Q7Z379|ENSEMBL:ENSP00000374981|VEGA:OTTHUMP00000201728 Tax_Id=9606 Gene_Symbol=IGH

## Sheet: RAW DATA
Protein IDs	Majority protein IDs	Peptide counts (all)	Peptide counts (razor+unique)	Peptide counts (unique)	Fasta headers	Proteins	Peptides	Razor + unique peptides	Unique peptides	Peptides E1	Peptides E2	Razor + unique peptides E1	Razor + unique peptides E2	Unique peptides E1	Unique peptides E2	Sequence coverage [%]	Unique + razor sequence coverage [%]	Unique sequence coverage [%]	Mol. weight [kDa]	Sequence length	Sequence lengths	Experiment E1	Experiment E2	PEP	Reporter intensity 0	Reporter intensity not corrected 0	Reporter intensity count 0	Reporter intensity 1	Reporter intensity not corrected 1	Reporter intensity count 1	Reporter intensity 2	Reporter intensity not corrected 2	Reporter intensity count 2	Reporter intensity 3	Reporter intensity not corrected 3	Reporter intensity count 3	Reporter intensity 4	Reporter intensity not corrected 4	Reporter intensity count 4	Reporter intensity 5	Reporter intensity not corrected 5	Reporter intensity count 5	Reporter intensity 6	Reporter intensity not corrected 6	Reporter intensity count 6	Reporter intensity 7	Reporter intensity not corrected 7	Reporter intensity count 7	Reporter intensity 0 E1
ENSEMBL:ENSP00000224167;ENSP00000392633;ENSEMBL:ENSP00000397468;H-INV:HIT000096730	ENSEMBL:ENSP00000224167;ENSP00000392633;ENSEMBL:ENSP00000397468;H-INV:HIT000096730	1;1;1	1;1;1	1;1;1	>IPI:IPI00514285.2|TREMBL:F8W7I2;Q5SQ11|ENSEMBL:ENSP00000224167;ENSP00000392633|VEGA:OTTHUMP00000022640 Tax_Id=9606 Gene_Symbol=PTGDS Uncharacterized protein;>IPI:IPI00513767.2|TREMBL:Q5SQ09|ENSEMBL:ENSP00000397468|VEGA:OTTHUMP00000022642 Tax_Id=9606 Gene_	3	1	1	1	1	1	1	1	1	1	7.6	7.6	7.6	24.39	224	224;213;190	1	2	2.67e-33	1357	1274.1	3	1444.5	1453.9	3	906.66	960.25	3	957.2	988.1	3	1265	1296.5	3	1630.5	1616.7	3	1024.2	989.95	3	1260.7	1161.3	3	453.58
ENSEMBL:ENSP00000252490	ENSEMBL:ENSP00000252490	4	4	4	>IPI:IPI00021856.3|SWISS-PROT:P02655|TREMBL:Q6P163|ENSEMBL:ENSP00000252490|REFSEQ:NP_000474 Tax_Id=9606 Gene_Symbol=APOC2 Apolipoprotein C-II	1	4	4	4	4	4	4	4	4	4	49.5	49.5	49.5	11.284	101	101	10	12	1.91e-113	16976	15829	20	6306.7	7270.1	20	12511	12856	20	27927	27229	20	15096	15496	20	6223.7	7019.2	20	13373	12664	20	24170	22263	20	9661.2
ENSEMBL:ENSP00000261590	ENSEMBL:ENSP00000261590	8	8	8	>IPI:IPI00028931.2|SWISS-PROT:Q14126|ENSEMBL:ENSP00000261590|REFSEQ:NP_001934 Tax_Id=9606 Gene_Symbol=DSG2 Desmoglein-2	1	8	8	8	4	5	4	5	4	5	10.2	10.2	10.2	122.29	1118	1118	4	5	9.47e-55	3233	3029.1	7	2768.8	2857.5	7	3179.3	3205.9	7	2597.7	2685.8	7	2680.5	2779.3	7	3619.1	3608.6	7	2689.2	2585.2	7	2725.9	2510.8	7	781.22
ENSEMBL:ENSP00000273784;ENSP00000438707;H-INV:HIT000053302;CON__P12763	ENSEMBL:ENSP00000273784;ENSP00000438707;H-INV:HIT000053302	11;11;2	11;11;2	11;11;2	>IPI:IPI00022431.2|TREMBL:B7Z8Q2;C9JV77;F5H0Q5|ENSEMBL:ENSP00000273784;ENSP00000438707|VEGA:OTTHUMP00000210159 Tax_Id=9606 Gene_Symbol=AHSG cDNA FLJ55606, highly similar to Alpha-2-HS-glycoprotein;>IPI:IPI00953689.1|SWISS-PROT:P02765|ENSEMBL:ENSP0000039388	3	11	11	11	11	11	11	11	11	11	28.4	28.4	28.4	46.626	433	433;367;359	38	47	1.17e-273	76557	71682	71	60415	63070	72	85584	85604	72	75900	77276	72	58054	59948	72	56492	57795	72	59215	56516	72	70011	64487	72	34232
ENSEMBL:ENSP00000315130;SWISS-PROT:P10909-5;H-INV:HIT000331871;ENSEMBL:ENSP00000430821;ENSEMBL:ENSP00000369812;ENSP00000431096;ENSEMBL:ENSP00000429336;ENSEMBL:ENSP00000431070;ENSEMBL:ENSP00000428033;ENSEMBL:ENSP00000431026;ENSEMBL:ENSP00000429881;ENSEMBL:ENSP00000428779;ENSEMBL:ENSP00000427868;ENSP00000428526	ENSEMBL:ENSP00000315130;SWISS-PROT:P10909-5;H-INV:HIT000331871;ENSEMBL:ENSP00000430821;ENSEMBL:ENSP00000369812;ENSP00000431096;ENSEMBL:ENSP00000429336	13;13;13;13;9;7;6;5;4;3;3;3	13;13;13;13;9;7;6;5;4;3;3;3	13;13;13;13;9;7;6;5;4;3;3;3	>IPI:IPI00400826.1|SWISS-PROT:P10909-2|ENSEMBL:ENSP00000315130|VEGA:OTTHUMP00000128311 Tax_Id=9606 Gene_Symbol=CLU Isoform 2 of Clusterin;>IPI:IPI00954954.1|SWISS-PROT:P10909-5|ENSEMBL:ENSP00000446413 Tax_Id=9606 Gene_Symbol=CLU Isoform 5 of Clusterin;>IPI	12	13	13	13	13	12	13	12	13	12	26.3	26.3	26.3	57.832	501	501;460;449;416;314;204;271;140;139;136;129;82	31	33	0	56643	52858	58	25712	28849	57	55447	55114	57	64355	64625	58	49194	49918	58	29520	31820	57	49670	47124	57	78622	72419	58	27155
ENSEMBL:ENSP00000318472;REFSEQ:NP_000606;REFSEQ:NP_001070150;TREMBL:B5MCV7;TREMBL:B4DSQ7;E7ESD8	ENSEMBL:ENSP00000318472;REFSEQ:NP_000606;REFSEQ:NP_001070150;TREMBL:B5MCV7	10;10;10;8;3	10;10;10;8;3	10;10;10;8;3	>IPI:IPI00795918.1|SWISS-PROT:P13591-2|ENSEMBL:ENSP00000318472|REFSEQ:NP_851996 Tax_Id=9606 Gene_Symbol=NCAM1 Isoform 1 of Neural cell adhesion molecule 1;>IPI:IPI00435020.3|SWISS-PROT:P13591-1|TREMBL:E9PLH7|ENSEMBL:ENSP00000433345|REFSEQ:NP_000606|VEGA:OT	5	10	10	10	8	9	8	9	8	9	15.2	15.2	15.2	94.573	858	858;848;761;665;313	10	10	7.38e-76	14460	13537	15	11193	11660	15	13501	13610	15	12024	12297	15	10566	10820	14	13660	13727	15	11778	11284	15	13190	12150	15	6427.8
ENSEMBL:ENSP00000329797;ENSEMBL:ENSP00000438730;ENSP00000439817;H-INV:HIT000082535;REFSEQ:NP_055148;ENSEMBL:ENSP00000385329;ENSP00000442387;REFSEQ:NP_001091987;ENSEMBL:ENSP00000439696;ENSEMBL:ENSP00000442001;ENSEMBL:ENSP00000442227;ENSEMBL:ENSP00000439847	ENSEMBL:ENSP00000329797;ENSEMBL:ENSP00000438730;ENSP00000439817;H-INV:HIT000082535;REFSEQ:NP_055148;ENSEMBL:ENSP00000385329;ENSP00000442387;REFSEQ:NP_001091987;ENSEMBL:ENSP00000439696;ENSEMBL:ENSP00000442001	6;6;6;6;6;6;3;3;2;1	6;6;6;6;6;6;3;3;2;1	6;6;6;6;6;6;3;3;2;1	>IPI:IPI01012400.1|ENSEMBL:ENSP00000329797|VEGA:OTTHUMP00000238285 Tax_Id=9606 Gene_Symbol=CADM1 52 kDa protein;>IPI:IPI01012391.1|TREMBL:F5H0J4;F5H0P2|ENSEMBL:ENSP00000438730;ENSP00000439817|VEGA:OTTHUMP00000238282 Tax_Id=9606 Gene_Symbol=CADM1 Uncharacte	10	6	6	6	4	5	4	5	4	5	17.2	17.2	17.2	51.533	471	471;453;443;442;413;333;182;111;189;79	6	6	2.03e-45	9447.9	8880.1	11	11060	11049	11	5952.2	6344.3	10	4613.7	4933.3	10	8311	8622.7	11	14306	13983	11	6887.2	6713.3	11	6125.9	5642.6	11	4523.8
ENSEMBL:ENSP00000332124;H-INV:HIT000191339	ENSEMBL:ENSP00000332124;H-INV:HIT000191339	6;6	6;6	6;6	>IPI:IPI00473066.1|TREMBL:B9EJA8|ENSEMBL:ENSP00000332124|VEGA:OTTHUMP00000019243 Tax_Id=9606 Gene_Symbol=- Mannose receptor, C type 1-like 1;>IPI:IPI00027848.1|SWISS-PROT:P22897-1|TREMBL:B4DLK9;Q0Z8D6|ENSEMBL:ENSP00000239761|REFSEQ:NP_002429|H-INV:HIT00019	2	6	6	6	4	6	4	6	4	6	5.6	5.6	5.6	166.04	1456	1456;1456	6	7	1.2e-78	11216	10547	12	13637	13566	12	5934	6444.5	12	2991.4	3410.2	11	8660.2	9305.8	12	23284	22281	12	5307.6	5401.4	12	3707.5	3415	11	5760
ENSEMBL:ENSP00000356770;H-INV:HIT000385209	ENSEMBL:ENSP00000356770;H-INV:HIT000385209	31;31	31;31	20;20	>IPI:IPI00022937.4|ENSEMBL:ENSP00000356770|VEGA:OTTHUMP00000032548 Tax_Id=9606 Gene_Symbol=F5 252 kDa protein;>IPI:IPI00478809.4|SWISS-PROT:P12259|TREMBL:C8C1T0;C8C1T1;F6MG31;Q1L610;Q2HZY9;Q2HZZ0;Q2HZZ1;Q8TD21;Q8WWQ7;Q9P1A8|ENSEMBL:ENSP00000356771|REFSEQ:N	2	31	31	20	22	29	22	29	16	19	15.7	15.7	10.4	252.2	2229	2229;2224	26	33	1.37e-263	49229	45958	52	24438	26995	52	46620	46267	52	45378	46192	52	41019	41448	52	27647	29562	52	45044	42714	52	57063	52561	52	24635
ENSEMBL:ENSP00000360858;H-INV:HIT000033951;ENSEMBL:ENSP00000360861;ENSEMBL:ENSP00000443806;ENSEMBL:ENSP00000340318;ENSEMBL:ENSP00000444296;ENSEMBL:ENSP00000376717;REFSEQ:NP_006325;ENSEMBL:ENSP00000437906	ENSEMBL:ENSP00000360858;H-INV:HIT000033951;ENSEMBL:ENSP00000360861;ENSEMBL:ENSP00000443806;ENSEMBL:ENSP00000340318;ENSEMBL:ENSP00000444296	4;4;4;4;2;2;1;1;1	4;4;4;4;2;2;1;1;1	4;4;4;4;2;2;1;1;1	>IPI:IPI00017841.3|SWISS-PROT:Q99784-1|ENSEMBL:ENSP00000360858|VEGA:OTTHUMP00000022529 Tax_Id=9606 Gene_Symbol=OLFM1 Isoform 1 of Noelin;>IPI:IPI00472517.4|SWISS-PROT:Q99784-3|TREMBL:A8K104;A8K1K6;Q6IMJ8|ENSEMBL:ENSP00000252854|REFSEQ:NP_055094|H-INV:HIT00	9	4	4	4	4	1	4	1	4	1	10.1	10.1	10.1	55.342	485	485;467;458;208;163;129;153;135;99	5	2	2.18e-32	2076	1945.2	5	1788.5	1832.1	5	1372.6	1413.6	5	861.3	941.98	5	1745.7	1834.7	5	3588.3	3487.9	5	1563.2	1530.5	5	1522.4	1402.3	5	1371.3
ENSEMBL:ENSP00000362089;ENSP00000362104;H-INV:HIT000041793;SWISS-PROT:P80188-2	ENSEMBL:ENSP00000362089;ENSP00000362104;H-INV:HIT000041793;SWISS-PROT:P80188-2	1;1;1	1;1;1	1;1;1	>IPI:IPI00643623.1|TREMBL:B2ZDQ1|ENSEMBL:ENSP00000362089;ENSP00000362104|VEGA:OTTHUMP00000022239 Tax_Id=9606 Gene_Symbol=LCN2 Neutrophil gelatinase-associated lipocalin;>IPI:IPI00299547.4|SWISS-PROT:P80188-1|ENSEMBL:ENSP00000277480;ENSP00000362108|REFSEQ:N	3	1	1	1	1	1	1	1	1	1	8.5	8.5	8.5	22.788	200	200;198;198	1	2	1.41e-06	1923.6	1800	3	1400.9	1463.9	3	1519	1545.4	3	1519.6	1566.2	3	1862.7	1947.3	3	3119.5	3040.1	3	1311.5	1286.1	3	1261.2	1161.7	3	590.81
ENSEMBL:ENSP00000364321;ENSP00000412786;TREMBL:F8VX64;TREMBL:F8VWK3;Q6U2L6;Q6U2M2;TREMBL:F5H2J9;TREMBL:F5H4F4;TREMBL:B4DDH0;Q96EG2;Q9UM89	ENSEMBL:ENSP00000364321;ENSP00000412786;TREMBL:F8VX64	92;87;23;22;22;21	1;1;0;0;0;0	0;0;0;0;0;0	>IPI:IPI00892604.1|TREMBL:A2BHY4|ENSEMBL:ENSP00000364321;ENSP00000412786|VEGA:OTTHUMP00000175022;OTTHUMP00000175023 Tax_Id=9606 Gene_Symbol=- Uncharacterized protein;>IPI:IPI01014124.1|TREMBL:F8VX64|ENSEMBL:ENSP00000447600;ENSP00000449433 Tax_Id=9606 Gene_	6	92	1	0	86	87	1	1	0	0	58.6	1.5	0	192.8	1744	1744;1698;650;270;268;511	2	2	0	455.11	424.79	4	217.11	225.54	2	364.66	362.58	4	321.95	325.98	4	195.83	206.68	3	317.92	314.69	3	285.31	273.72	4	542.4	499.6	4	298.89
ENSEMBL:ENSP00000364494;H-INV:HIT000320891	ENSEMBL:ENSP00000364494;H-INV:HIT000320891	7;7	7;7	7;7	>IPI:IPI00657670.1|TREMBL:B0YIW2|ENSEMBL:ENSP00000364494|VEGA:OTTHUMP00000069353 Tax_Id=9606 Gene_Symbol=APOC3 Apolipoprotein C-III variant 1;>IPI:IPI00021857.1|SWISS-PROT:P02656|TREMBL:A3KPE2|ENSEMBL:ENSP00000227667|REFSEQ:NP_000031|H-INV:HIT000320891|VEG	2	7	7	7	7	4	7	4	7	4	49.6	49.6	49.6	12.815	117	117;99	31	20	2.5e-248	34378	32023	42	9495	11572	39	23692	24818	42	74534	71796	42	30175	31585	42	10173	11399	40	17658	16810	41	53726	49487	42	18632
ENSEMBL:ENSP00000365085;ENSP00000383021;ENSP00000392021;ENSP00000393581;ENSP00000403062;ENSP00000413446;ENSP00000416335;ENSEMBL:ENSP00000365083;ENSP00000392489;ENSP00000395189;ENSP00000397018;ENSP00000412182;ENSP00000413055;ENSP00000414574	ENSEMBL:ENSP00000365085;ENSP00000383021;ENSP00000392021;ENSP00000393581;ENSP00000403062;ENSP00000413446;ENSP00000416335;ENSEMBL:ENSP00000365083;ENSP00000392489;ENSP00000395189;ENSP00000397018;ENSP00000412182;ENSP00000413055;ENSP00000414574	8;7	1;1	1;1	>IPI:IPI00645213.1|TREMBL:Q5SRP4|ENSEMBL:ENSP00000365085;ENSP00000383021;ENSP00000392021;ENSP00000393581;ENSP00000403062;ENSP00000413446;ENSP00000416335|VEGA:OTTHUMP00000014761;OTTHUMP00000029365;OTTHUMP00000029803;OTTHUMP00000174513;OTTHUMP00000193347;OTT	2	8	1	1	6	7	1	0	1	0	77.6	11.2	11.2	13.051	116	116;129	1		1.31e-51	377.85	354.46	1	369.69	374.9	1	269.03	284.25	1	384.12	387.74	1	414.58	417.53	1	321.15	327.7	1	279.1	267.81	1	477.08	439.43	1	377.85
ENSEMBL:ENSP00000367124;ENSP00000440001;ENSEMBL:ENSP00000444862;REFSEQ:NP_002385;H-INV:HIT000008858;REFSEQ:NP_001012682;REFSEQ:NP_001013269;ENSEMBL:ENSP00000407516;ENSP00000444439	ENSEMBL:ENSP00000367124;ENSP00000440001;ENSEMBL:ENSP00000444862;REFSEQ:NP_002385;H-INV:HIT000008858;REFSEQ:NP_001012682;REFSEQ:NP_001013269;ENSEMBL:ENSP00000407516;ENSP00000444439	3;3;3;3;3;3;3	3;3;3;3;3;3;3	3;3;3;3;3;3;3	>IPI:IPI00554481.1|SWISS-PROT:P08195-4|ENSEMBL:ENSP00000367124;ENSP00000440001|VEGA:OTTHUMP00000236710 Tax_Id=9606 Gene_Symbol=SLC3A2 Isoform 4 of 4F2 cell-surface antigen heavy chain;>IPI:IPI01010400.1|TREMBL:F5H4J7|ENSEMBL:ENSP00000444862|VEGA:OTTHUMP000	7	3	3	3	3	1	3	1	3	1	6.1	6.1	6.1	71.122	661	661;631;630;599;568;529;511	3	1	2.14e-08	1405	1317.5	3	1316.5	1341.5	3	1082.6	1116	3	935.09	974.47	3	1222.2	1265.3	3	1826.9	1802.6	3	1092.2	1057	3	1220.8	1124.4	3	817.06
ENSEMBL:ENSP00000367574;H-INV:HIT000293574;ENSEMBL:ENSP00000384420;ENSEMBL:ENSP00000341861;ENSEMBL:ENSP00000367575;ENSEMBL:ENSP00000431226;CON__P50448;ENSEMBL:ENSP00000384561;TREMBL:Q5UGI5;ENSEMBL:ENSP00000399746	ENSEMBL:ENSP00000367574;H-INV:HIT000293574;ENSEMBL:ENSP00000384420;ENSEMBL:ENSP00000341861;ENSEMBL:ENSP00000367575	16;16;15;15;15;3;1;1;1;1	16;16;15;15;15;3;1;1;1;1	16;16;15;15;15;3;1;1;1;1	>IPI:IPI00877698.2|TREMBL:B4E1F0|ENSEMBL:ENSP00000367574|VEGA:OTTHUMP00000197007 Tax_Id=9606 Gene_Symbol=SERPING1 cDNA FLJ58826, highly similar to Plasma protease C1 inhibitor;>IPI:IPI00291866.5|SWISS-PROT:P05155|TREMBL:E9KL26|ENSEMBL:ENSP00000278407|REFSE	10	16	16	16	13	16	13	16	13	16	31.9	31.9	31.9	55.768	505	505;500;543;463;448;86;468;160;133;122	51	59	1.81e-222	102190	95523	101	63367	67603	97	88652	89305	100	101120	101860	100	85100	86837	100	70321	72343	98	74342	71033	100	121670	112070	101	47708
ENSEMBL:ENSP00000371783;H-INV:HIT000101111;ENSEMBL:ENSP00000423357;ENSEMBL:ENSP00000420925;ENSEMBL:ENSP00000424761	ENSEMBL:ENSP00000371783;H-INV:HIT000101111;ENSEMBL:ENSP00000423357;ENSEMBL:ENSP00000420925;ENSEMBL:ENSP00000424761	3;3;3;3;3	3;3;3;3;3	3;3;3;3;3	>IPI:IPI00657860.1|TREMBL:A6NC48|ENSEMBL:ENSP00000371783|VEGA:OTTHUMP00000123365 Tax_Id=9606 Gene_Symbol=BST1 Uncharacterized protein;>IPI:IPI00026240.2|SWISS-PROT:Q10588|TREMBL:Q1XII0|ENSEMBL:ENSP00000265016|REFSEQ:NP_004325|H-INV:HIT000101111|VEGA:OTTHUM	5	3	3	3	1	3	1	3	1	3	15.6	15.6	15.6	37.482	333	333;318;186;155;97	1	3	1.59e-12	2540.1	2386.9	4	2917.6	2925.7	4	1983.9	2072.4	4	1626.3	1705.8	4	2252.4	2332.2	4	3454.4	3403.6	4	2013.3	1948.2	4	1596.8	1470.8	4	697.97
ENSEMBL:ENSP00000372815;ENSP00000448276	ENSEMBL:ENSP00000372815;ENSP00000448276	92	92	0	>IPI:IPI00643525.1|TREMBL:F8VSI2;Q5JNX2;Q6U2F6|ENSEMBL:ENSP00000372815;ENSP00000448276|VEGA:OTTHUMP00000014606 Tax_Id=9606 Gene_Symbol=C4A Uncharacterized protein	1	92	92	0	86	87	86	87	0	0	57.7	57.7	0	192.74	1744	1744	199	210	0	351210	327520	369	135980	156780	349	333370	330320	366	387300	389110	366	305260	308980	368	178420	190220	360	259370	246840	362	534680	492490	368	165760
ENSEMBL:ENSP00000374274;REFSEQ:NP_001182196	ENSEMBL:ENSP00000374274;REFSEQ:NP_001182196	1;1	1;1	1;1	>IPI:IPI00979213.1|SWISS-PROT:A1L4H1-1|ENSEMBL:ENSP00000374274|REFSEQ:NP_001138422 Tax_Id=9606 Gene_Symbol=SSC5D Isoform 1 of Soluble scavenger receptor cysteine-rich domain-containing protein SSC5D;>IPI:IPI00946928.3|SWISS-PROT:A1L4H1-2|TREMBL:F5GZN4|ENSE	2	1	1	1	1	0	1	0	1	0	1	1	1	165.74	1573	1573;953	1		2e-06	1349.2	1265	1	1250.6	1274.1	1	960.51	995.58	1	838.6	880.07	1	1259.6	1307.4	1	2067.8	2018	1	909.92	891.56	1	1278.2	1177.4	1	1349.2
ENSEMBL:ENSP00000374834;ENSEMBL:ENSP00000374849;H-INV:HIT000327299;ENSEMBL:ENSP00000374825;H-INV:HIT000266256	ENSEMBL:ENSP00000374834;ENSEMBL:ENSP00000374849;H-INV:HIT000327299;ENSEMBL:ENSP00000374825;H-INV:HIT000266256	6;6;6;6;6	6;6;6;6;6	2;2;2;2;2	>IPI:IPI00719452.1|TREMBL:Q5NV69;Q6GMX3;Q6GMX4|ENSEMBL:ENSP00000374834|VEGA:OTTHUMP00000199060 Tax_Id=9606 Gene_Symbol=IGLV1-40 IGL@ protein;>IPI:IPI00658130.1|TREMBL:Q5NV84;Q6PIQ7|ENSEMBL:ENSP00000374849|VEGA:OTTHUMP00000199439 Tax_Id=9606 Gene_Symbol=IGL	5	6	6	2	5	5	5	5	1	2	31.4	31.4	7.2	24.7	236	236;236;236;235;234	7	6	1.52e-76	13734	12922	11	17470	17380	11	9936.6	10560	11	8457	8907.5	11	13065	13453	11	19280	19056	11	12058	11640	11	8848.3	8150.2	11	6193.3
ENSEMBL:ENSP00000374987;ENSEMBL:ENSP00000374985	ENSEMBL:ENSP00000374987;ENSEMBL:ENSP00000374985	7;4	3;1	3;1	>IPI:IPI00399007.7|SWISS-PROT:P01859|TREMBL:Q6N093|ENSEMBL:ENSP00000374987|VEGA:OTTHUMP00000201760 Tax_Id=9606 Gene_Symbol=IGHG2 Putative uncharacterized protein DKFZp686I04196 (Fragment);>IPI:IPI00930442.1|SWISS-PROT:P01861|TREMBL:Q6MZX7|ENSEMBL:ENSP00000	2	7	3	3	6	4	3	1	3	1	18.9	9.4	9.4	46.06	417	417;476	3	1	9.89e-32	2250.3	2112	4	2311.2	2333.7	4	1554.6	1649.8	4	2112.7	2131	4	2104.9	2180.7	4	2756.6	2767.5	4	2348.9	2249.9	4	2152.4	1982.6	4	2110.3
ENSEMBL:ENSP00000374989	ENSEMBL:ENSP00000374989	6	6	4	>IPI:IPI00449920.1|SWISS-PROT:P01876|TREMBL:Q8NCL6;Q9UP60|ENSEMBL:ENSP00000374989|VEGA:OTTHUMP00000201806 Tax_Id=9606 Gene_Symbol=IGHA1 cDNA FLJ90170 fis, clone MAMMA1000370, highly similar to Ig alpha-1 chain C region	1	6	6	4	2	4	2	4	0	4	21.3	21.3	13	53.224	493	493	2	4	3.13e-46	3554.9	3344.8	6	4536.9	4573	6	5787.8	5730.9	6	2270.9	2523.6	6	2978.4	3073.8	6	4180.8	4150.7	6	2859.4	2755.2	6	2938.4	2706.6	6	1921.5
ENSEMBL:ENSP00000375001	ENSEMBL:ENSP00000375001	13	13	13	>IPI:IPI00479708.6|SWISS-PROT:P01871-1|TREMBL:Q86TT1|ENSEMBL:ENSP00000375001|VEGA:OTTHUMP00000201693 Tax_Id=9606 Gene_Symbol=IGHM Full-length cDNA clone CS0DD006YL02 of Neuroblastoma of Homo sapiens	1	13	13	13	12	12	12	12	12	12	45.6	45.6	45.6	41.272	375	375	17	15	2.61e-172	37063	34820	27	41771	41896	27	26322	27612	27	18996	20297	26	31732	32687	27	48381	47607	27	27042	26223	27	27974	25767	26	18635
ENSEMBL:ENSP00000375012;H-INV:HIT000045505;ENSEMBL:ENSP00000374990;ENSEMBL:ENSP00000374984;ENSEMBL:ENSP00000375045;ENSEMBL:ENSP00000416201	ENSEMBL:ENSP00000375012;H-INV:HIT000045505;ENSEMBL:ENSP00000374990;ENSEMBL:ENSP00000374984	10;9;9;7;1;1	4;3;3;2;1;1	4;3;3;2;1;1	>IPI:IPI00876888.1|TREMBL:A8K008|ENSEMBL:ENSP00000375012|VEGA:OTTHUMP00000201409 Tax_Id=9606 Gene_Symbol=IGHV4-31;IGHG1 cDNA FLJ78387;>IPI:IPI00423463.1|SWISS-PROT:P01857|TREMBL:Q6GMX6;Q6N094;Q6PYX1|ENSEMBL:ENSP00000374991|H-INV:HIT000045505|VEGA:OTTHUMP00	6	10	4	4	8	9	3	4	3	4	26.1	12.1	12.1	51.596	472	472;480;399;295;119;119	3	4	6.53e-78	5190.5	4891.7	4	7474.6	7367.6	4	3117.7	3445.9	4	3102.8	3238.2	4	4645.5	4789	4	6913	6810.4	4	3942.6	3817.1	4	2776.2	2557.2	4	1992.6
ENSEMBL:ENSP00000375625;REFSEQ:NP_006856;REFSEQ:NP_001166125	ENSEMBL:ENSP00000375625;REFSEQ:NP_006856;REFSEQ:NP_001166125	1;1;1	1;1;1	1;1;1	>IPI:IPI00893824.2|TREMBL:E7EU74|ENSEMBL:ENSP00000375625|VEGA:OTTHUMP00000067957 Tax_Id=9606 Gene_Symbol=LILRA3 Uncharacterized protein;>IPI:IPI00329104.7|SWISS-PROT:Q8N6C8|ENSEMBL:ENSP00000251390|REFSEQ:NP_006856|VEGA:OTTHUMP00000067955;OTTHUMP00000179073	3	1	1	1	1	1	1	1	1	1	1.8	1.8	1.8	52.933	489	489;439;375	1	1	0.002079	2128.4	2008.4	1	3330.6	3293.5	1	2628.7	2667.8	1	629.22	791.57	1	1784.8	1885.4	1	4054.3	3928.7	1	1651.5	1621.1	1	1291.3	1189.4	1	2128.4
ENSEMBL:ENSP00000376781;H-INV:HIT000053486;TREMBL:A8MZ67;B3KXC5	ENSEMBL:ENSP00000376781;H-INV:HIT000053486;TREMBL:A8MZ67;B3KXC5	6;6;4	6;6;4	6;6;4	>IPI:IPI00790458.1|TREMBL:B1B0D4|ENSEMBL:ENSP00000376781|VEGA:OTTHUMP00000162493 Tax_Id=9606 Gene_Symbol=ADAMTSL2 ADAMTS-like 2;>IPI:IPI00644346.2|SWISS-PROT:Q86TH1|TREMBL:B4DE73|ENSEMBL:ENSP00000346478;ENSP00000376780|REFSEQ:NP_001138792;NP_055509|H-INV:H	3	6	6	6	5	2	5	2	5	2	7.9	7.9	7.9	116.28	1060	1060;951;387	5	2	1.53e-89	4140.1	3887.9	4	4483.3	4517.2	4	3322.6	3423.1	4	1892.6	2074.2	4	3580	3691.8	4	5711.9	5670	4	4154.7	3992.2	4	2693	2480.6	4	3540.8
ENSEMBL:ENSP00000377191;H-INV:HIT000196005;ENSEMBL:ENSP00000377190	ENSEMBL:ENSP00000377191;H-INV:HIT000196005	4;4;1	4;4;1	4;4;1	>IPI:IPI00853454.1|ENSEMBL:ENSP00000377191|VEGA:OTTHUMP00000195576 Tax_Id=9606 Gene_Symbol=LAMB1 200 kDa protein;>IPI:IPI00013976.4|SWISS-PROT:P07942|TREMBL:Q8TAS6|ENSEMBL:ENSP00000222399|REFSEQ:NP_002282|H-INV:HIT000196005|VEGA:OTTHUMP00000195574 Tax_Id=9	3	4	4	4	2	3	2	3	2	3	4.2	4.2	4.2	200.48	1810	1810;1786;850	2	3	4.3e-13	749.46	702.42	4	665.23	678.39	4	430.01	451.3	3	422.26	436.85	3	561.52	590.24	4	1031.9	1015.6	4	638.36	616.61	4	529.9	488.09	3	231.13
ENSEMBL:ENSP00000378131;H-INV:HIT000325280;ENSEMBL:ENSP00000422009;ENSP00000439559;CON__Q32PI4	ENSEMBL:ENSP00000378131;H-INV:HIT000325280;ENSEMBL:ENSP00000422009;ENSP00000439559	17;17;11;1	17;17;11;1	17;17;11;1	>IPI:IPI00796990.4|TREMBL:A8K3L0;B4DRF2;E7ETH0|ENSEMBL:ENSP00000378131|VEGA:OTTHUMP00000221928 Tax_Id=9606 Gene_Symbol=CFI cDNA FLJ58124, highly similar to Complement factor I;>IPI:IPI00291867.4|SWISS-PROT:P05156|TREMBL:Q6LAM0|ENSEMBL:ENSP00000378130;ENSP0	4	17	17	17	17	17	17	17	17	17	38.4	38.4	38.4	66.625	591	591;583;377;618	40	37	0	76395	71355	71	41734	45252	71	62610	63343	70	85796	85833	71	71192	72364	71	51969	54325	70	65778	62631	71	97468	89778	71	37048
ENSEMBL:ENSP00000378669;H-INV:HIT000031868	ENSEMBL:ENSP00000378669;H-INV:HIT000031868	2;2	2;2	2;2	>IPI:IPI00796333.1|ENSEMBL:ENSP00000378669|VEGA:OTTHUMP00000162984 Tax_Id=9606 Gene_Symbol=ALDOA 45 kDa protein;>IPI:IPI00465439.5|SWISS-PROT:P04075|TREMBL:A4UCS9;A4UCT0|ENSEMBL:ENSP00000336927;ENSP00000378661;ENSP00000400452|REFSEQ:NP_000025;NP_001121089;	2	2	2	2	1	1	1	1	1	1	5.5	5.5	5.5	45.26	418	418;364	1	1	0	322.98	301.86	1	195.35	207.15	1	171.44	174.73	1	97.477	106.09	1	169.04	169.8	1	167.34	171.35	1	181.11	173.01	1	309.53	285.11	1	322.98
ENSEMBL:ENSP00000379438;ENSP00000416346;REFSEQ:NP_001008390;NP_003352;SWISS-PROT:P07911-4;TREMBL:B3KXM9;Q8NHW8	ENSEMBL:ENSP00000379438;ENSP00000416346;REFSEQ:NP_001008390;NP_003352;SWISS-PROT:P07911-4;TREMBL:B3KXM9;Q8NHW8	1;1;1;1	1;1;1;1	1;1;1;1	>IPI:IPI00640271.1|TREMBL:E9PEA4|ENSEMBL:ENSP00000379438;ENSP00000416346|VEGA:OTTHUMP00000162213 Tax_Id=9606 Gene_Symbol=UMOD Uncharacterized protein;>IPI:IPI00013945.1|SWISS-PROT:P07911-1|ENSEMBL:ENSP00000306279;ENSP00000379442;ENSP00000379446|REFSEQ:NP_0	4	1	1	1	0	1	0	1	0	1	1.5	1.5	1.5	73.57	673	673;640;618;507		1	0.000141	2106	1976.8	1	2186.2	2215.9	1	2003.1	2041.6	1	1475.8	1547	1	1784	1859.4	1	2821.6	2794.6	1	1927	1854.9	1	1275.5	1174.8	1	0
ENSEMBL:ENSP00000380899;ENSP00000380908;ENSP00000442364;CON__P01966;H-INV:HIT000040339	ENSEMBL:ENSP00000380899;ENSP00000380908;ENSP00000442364;CON__P01966	6;4;1	1;1;0	1;1;0	>IPI:IPI00853068.2|TREMBL:P78461;Q6J1Z9;Q86YL2;Q86YQ1;Q86YQ4;Q9NQT3|ENSEMBL:ENSP00000380899;ENSP00000380908;ENSP00000442364|VEGA:OTTHUMP00000194924;OTTHUMP00000194926 Tax_Id=9606 Gene_Symbol=HBA2;HBA1 Hemoglobin alpha-2;>P01966 SWISS-PROT:P01966 (Bos tauru	3	6	1	1	5	6	1	1	1	1	66.4	7.3	7.3	11.948	110	110;142;142	1	2	1.08e-158	3792.3	3546.7	3	2553.4	2656.6	3	1095.9	1199.6	3	656.95	781.89	3	2693.9	3075	3	11334	10708	3	938.08	1091.7	3	1151.4	1060.6	3	1861.9
ENSEMBL:ENSP00000383230;H-INV:HIT000073709;REFSEQ:NP_056074	ENSEMBL:ENSP00000383230;H-INV:HIT000073709;REFSEQ:NP_056074	1;1;1	1;1;1	1;1;1	>IPI:IPI00790218.1|ENSEMBL:ENSP00000383230|VEGA:OTTHUMP00000109527 Tax_Id=9606 Gene_Symbol=ICOSLG 52 kDa protein;>IPI:IPI00414888.2|SWISS-PROT:O75144-2|ENSEMBL:ENSP00000339477|H-INV:HIT000073709|VEGA:OTTHUMP00000109526 Tax_Id=9606 Gene_Symbol=ICOSLG Isofor	3	1	1	1	1	1	1	1	1	1	3.8	3.8	3.8	51.925	473	473;309;302	1	2	2.37e-06	976.29	915.8	2	949.17	967.2	2	914.8	928.45	2	635.21	672.66	2	883.89	899.08	2	1015.3	1013.2	2	704.33	678.87	2	901.35	830.23	2	705.61
ENSEMBL:ENSP00000384038;REFSEQ:NP_002617;TREMBL:B4E108;E9PDI3	ENSEMBL:ENSP00000384038;REFSEQ:NP_002617;TREMBL:B4E108;E9PDI3	1;1;1	1;1;1	1;1;1	>IPI:IPI00925520.1|SWISS-PROT:P17858-2|ENSEMBL:ENSP00000384038|H-INV:HIT000032824 Tax_Id=9606 Gene_Symbol=PFKL Similar to Phosphofructokinase;>IPI:IPI00332371.9|SWISS-PROT:P17858-1|ENSEMBL:ENSP00000269848|REFSEQ:NP_002617|VEGA:OTTHUMP00000109514 Tax_Id=960	3	1	1	1	1	1	1	1	1	1	1.8	1.8	1.8	90.577	830	830;780;253	1	1	0.0012716	123.51	116.17	1	153.15	151.62	1	36.127	42.998	1	0	0	0	81.094	82.291	1	138.76	134.5	1	47.272	46.802	1	27.819	25.624	1	0
ENSEMBL:ENSP00000384552;REFSEQ:NP_068656;ENSEMBL:ENSP00000384101;H-INV:HIT000295120;ENSEMBL:ENSP00000407562;ENSEMBL:ENSP00000377429	ENSEMBL:ENSP00000384552;REFSEQ:NP_068656;ENSEMBL:ENSP00000384101;H-INV:HIT000295120;ENSEMBL:ENSP00000407562;ENSEMBL:ENSP00000377429	4;4;4;4;2;2	4;4;4;4;2;2	4;4;4;4;2;2	>IPI:IPI00877703.1|TREMBL:C9JC84|ENSEMBL:ENSP00000384552|VEGA:OTTHUMP00000197060 Tax_Id=9606 Gene_Symbol=FGG Uncharacterized protein;>IPI:IPI00021891.5|SWISS-PROT:P02679-1|ENSEMBL:ENSP00000336829|REFSEQ:NP_068656|VEGA:OTTHUMP00000197058 Tax_Id=9606 Gene_Sy	6	4	4	4	1	4	1	4	1	4	9.3	9.3	9.3	52.337	461	461;453;445;437;123;119	1	4	2.02e-31	2651.6	2492.1	3	3086.4	3090.8	3	2006.4	2107.2	3	1752.8	1830.3	3	2383.3	2476.1	3	3825.6	3728.5	3	1565.9	1537.4	3	1509.9	1390.8	3	783.56
ENSEMBL:ENSP00000385521;H-INV:HIT000279036	ENSEMBL:ENSP00000385521;H-INV:HIT000279036	16;16	2;2	2;2	>IPI:IPI00889740.1|TREMBL:B1AHL2|ENSEMBL:ENSP00000385521|VEGA:OTTHUMP00000199865 Tax_Id=9606 Gene_Symbol=FBLN1 Uncharacterized protein;>IPI:IPI00296537.4|SWISS-PROT:P23142-4|TREMBL:B4DUV1|ENSEMBL:ENSP00000262722|REFSEQ:NP_001987|H-INV:HIT000279036|VEGA:OTT	2	16	2	2	14	15	2	2	2	2	31.6	3.7	3.7	78.329	721	721;683	3	2	0	2961.9	2780	3	3060.2	3091.8	3	2215.5	2308	3	1984	2082.8	3	3084.1	3160.3	3	4230.1	4209.2	3	3030.6	2913.8	3	2161.2	1990.7	3	906.4
ENSEMBL:ENSP00000386679;ENSP00000404030;H-INV:HIT000320942;ENSEMBL:ENSP00000384225;ENSP00000442106;ENSEMBL:ENSP00000411241	ENSEMBL:ENSP00000386679;ENSP00000404030;H-INV:HIT000320942;ENSEMBL:ENSP00000384225;ENSP00000442106	8;8;8;1	8;8;8;1	8;8;8;1	>IPI:IPI00908685.1|TREMBL:B4DPQ7;E7END6|ENSEMBL:ENSP00000386679;ENSP00000404030|VEGA:OTTHUMP00000203820 Tax_Id=9606 Gene_Symbol=PROC cDNA FLJ51925, highly similar to Vitamin K-dependent protein C;>IPI:IPI00021817.1|SWISS-PROT:P04070|ENSEMBL:ENSP00000234071	4	8	8	8	4	7	4	7	4	7	17.8	17.8	17.8	57.555	516	516;461;421;175	4	8	7.79e-43	7531.9	7014.9	10	1972.9	2493.8	10	7511.2	7437.3	11	10838	10744	11	7120	7196.4	11	2433	2857.1	10	6666	6294.6	11	10176	9372.7	11	2038.5
ENSEMBL:ENSP00000387065;ENSEMBL:ENSP00000403491;ENSP00000411440;H-INV:HIT000035481;HIT000191227;HIT000272851;ENSEMBL:ENSP00000406112;ENSP00000451646	ENSEMBL:ENSP00000387065;ENSEMBL:ENSP00000403491;ENSP00000411440;H-INV:HIT000035481;HIT000191227;HIT000272851;ENSEMBL:ENSP00000406112;ENSP00000451646	1;1;1;1	1;1;1;1	1;1;1;1	>IPI:IPI00916600.1|TREMBL:E7EMB3|ENSEMBL:ENSP00000387065|VEGA:OTTHUMP00000202342 Tax_Id=9606 Gene_Symbol=CALM3;CALM2;CALM1 Uncharacterized protein;>IPI:IPI00794543.2|TREMBL:A8K1M2;B2RDW0;E7ETZ0|ENSEMBL:ENSP00000403491;ENSP00000411440|VEGA:OTTHUMP0000020234	4	1	1	1	0	1	0	1	0	1	4.6	4.6	4.6	21.689	196	196;150;149;83		1	0.0013478	1259.9	1189.3	1	2020.4	1978.9	1	697.6	799.19	1	958.66	969.93	1	957.91	1080.7	1	3145.1	2996.1	1	579.58	601.15	1	406.06	374.02	1	0
ENSEMBL:ENSP00000388212;ENSEMBL:ENSP00000400995;H-INV:HIT000217495;ENSEMBL:ENSP00000373288;ENSP00000394277	ENSEMBL:ENSP00000388212;ENSEMBL:ENSP00000400995;H-INV:HIT000217495;ENSEMBL:ENSP00000373288;ENSP00000394277	9;9;9;9	9;9;9;9	9;9;9;9	>IPI:IPI00927683.1|TREMBL:B4DLJ9|ENSEMBL:ENSP00000388212|VEGA:OTTHUMP00000209134 Tax_Id=9606 Gene_Symbol=BTD cDNA FLJ51892, highly similar to Biotinidase;>IPI:IPI00744685.3|TREMBL:A6NHF2|ENSEMBL:ENSP00000400995|VEGA:OTTHUMP00000209135 Tax_Id=9606 Gene_Symb	4	9	9	9	9	9	9	9	9	9	22	22	22	61.329	545	545;545;543;523	13	11	1.4e-67	24335	22721	22	12349	13528	22	19531	19678	23	24709	24767	23	19773	20153	22	14909	15473	22	17223	16444	23	33098	30487	22	13493
ENSEMBL:ENSP00000388662;ENSP00000447434;ENSEMBL:ENSP00000364444;ENSP00000449828;TREMBL:F8VZD8	ENSEMBL:ENSP00000388662;ENSP00000447434;ENSEMBL:ENSP00000364444;ENSP00000449828;TREMBL:F8VZD8	92;89;87	1;1;1	0;0;0	>IPI:IPI00843913.3|TREMBL:B0V2C8;F8W1T0|ENSEMBL:ENSP00000388662;ENSP00000447434|VEGA:OTTHUMP00000194382 Tax_Id=9606 Gene_Symbol=C4A Uncharacterized protein;>IPI:IPI00892547.1|TREMBL:B0UZ83;F8VW91;Q6U2E0;Q6U2E5;Q6U2E8;Q6U2F0;Q6U2F3;Q6U2F4;Q6U2F8;Q6U2G0;Q6U2	3	92	1	0	86	87	1	1	0	0	57.7	0.5	0	192.84	1744	1744;1744;1698	1	2	0	7535.4	7025.1	3	2704.7	3166.6	3	7020.4	6957	3	8498.5	8511.5	3	6330.2	6407.1	3	3335.6	3548.1	3	4365.6	4170.5	3	12337	11364	3	3299.9
ENSEMBL:ENSP00000391481;H-INV:HIT000055895;TREMBL:B3KPZ8;B3KSI4;B4DVU1;ENSEMBL:ENSP00000296289;ENSP00000418340	ENSEMBL:ENSP00000391481;H-INV:HIT000055895;TREMBL:B3KPZ8;B3KSI4;B4DVU1	3;3;3;1	3;3;3;1	3;3;3;1	>IPI:IPI00643920.4|TREMBL:B4DE31;E7EPA7|ENSEMBL:ENSP00000391481|VEGA:OTTHUMP00000212667 Tax_Id=9606 Gene_Symbol=TKT cDNA FLJ54957, highly similar to Transketolase;>IPI:IPI00942979.1|SWISS-PROT:P29401|TREMBL:Q53EM5|ENSEMBL:ENSP00000405455;ENSP00000417773|RE	4	3	3	3	2	2	2	2	2	2	5.4	5.4	5.4	68.813	631	631;623;540;334	2	2	2.25e-26	4896.1	4597.8	4	5296.6	5333.7	4	3754.8	3891.7	4	2456.4	2660.1	4	4569.5	4675.3	4	6466.7	6505.2	4	5957.1	5690.5	4	3407.5	3138.6	4	2561.5
ENSEMBL:ENSP00000392565	ENSEMBL:ENSP00000392565	5	1	1	>IPI:IPI00983517.1|TREMBL:Q14328|ENSEMBL:ENSP00000392565|VEGA:OTTHUMP00000206769 Tax_Id=9606 Gene_Symbol=FN1 FN1 protein	1	5	1	1	5	5	1	1	1	1	25.7	4.1	4.1	26.554	241	241	1	1	1.67e-99	4407.1	4109.7	2	1699	1950.3	2	3544.1	3551.4	2	4939.2	4904.2	2	3243.1	3314.6	2	1878.9	2030.8	2	3189.8	3029.7	2	6421.4	5914.7	2	2633.5
ENSEMBL:ENSP00000393167;ENSP00000411770;REFSEQ:NP_076932;H-INV:HIT000050523;SWISS-PROT:Q9BWP8-3;ENSEMBL:ENSP00000385130;ENSEMBL:ENSP00000384882;ENSEMBL:ENSP00000385653;ENSEMBL:ENSP00000385827	ENSEMBL:ENSP00000393167;ENSP00000411770;REFSEQ:NP_076932;H-INV:HIT000050523;SWISS-PROT:Q9BWP8-3;ENSEMBL:ENSP00000385130;ENSEMBL:ENSP00000384882;ENSEMBL:ENSP00000385653;ENSEMBL:ENSP00000385827	4;4;4;4;4;4;4;4	4;4;4;4;4;4;4;4	4;4;4;4;4;4;4;4	>IPI:IPI00893324.2|TREMBL:B4E1G0;C9JWT5|ENSEMBL:ENSP00000393167;ENSP00000411770|VEGA:OTTHUMP00000200063 Tax_Id=9606 Gene_Symbol=COLEC11 cDNA FLJ59812, highly similar to Homo sapiens collectin sub-family member 11 (COLEC11), transcript variant 1, mRNA;>IPI:	8	4	4	4	3	3	3	3	3	3	16.1	16.1	16.1	30.258	285	285;271;268;247;245;221;221;197	4	3	2.42e-31	9824.7	9196.2	7	7456.5	7767	7	8274.4	8347.6	7	6234.4	6560.9	7	8495.9	8827.1	7	13513	13399	7	9540.1	9180.6	7	8442.5	7776.4	7	3686.6
ENSEMBL:ENSP00000396565	ENSEMBL:ENSP00000396565	3	1	1	>IPI:IPI00879915.1|TREMBL:C9JC72|ENSEMBL:ENSP00000396565|VEGA:OTTHUMP00000197103 Tax_Id=9606 Gene_Symbol=C6 Uncharacterized protein	1	3	1	1	2	3	1	1	1	1	46.6	20.3	20.3	15.253	133	133	1	1	4.85e-28	1024.8	956.52	2	491.24	550.97	2	1250.1	1221.9	2	927.58	955.87	2	761.25	777.14	2	602.8	631.79	2	824.86	783.62	2	904.45	833.09	2	421.61
ENSEMBL:ENSP00000396783;ENSEMBL:ENSP00000329380	ENSEMBL:ENSP00000396783;ENSEMBL:ENSP00000329380	4;3	4;3	4;3	>IPI:IPI00748955.4|SWISS-PROT:P07359|TREMBL:A5CKE2;E0D852;E0D853;E0D854;E5FY30;Q06AK0|ENSEMBL:ENSP00000396783|H-INV:HIT000191104 Tax_Id=9606 Gene_Symbol=GP1BA Platelet glycoprotein Ib alpha polypeptide (Fragment);>IPI:IPI00943099.3|TREMBL:E0D851;E7ES66|ENS	2	4	4	4	4	2	4	2	4	2	6.4	6.4	6.4	70.247	639	639;665	4	3	1.42e-18	10378	9710.2	7	7431.2	7790.1	7	8721.8	8872.6	7	10080	10174	7	8812	8979.4	7	7339.5	7560.2	7	7952.3	7593.8	7	12595	11602	7	4565.5
ENSEMBL:ENSP00000399645;ENSP00000420524;REFSEQ:NP_056244;TREMBL:D3YTD6;H-INV:HIT000057373;ENSEMBL:ENSP00000419029	ENSEMBL:ENSP00000399645;ENSP00000420524;REFSEQ:NP_056244;TREMBL:D3YTD6;H-INV:HIT000057373	5;5;5;5;1	5;5;5;5;1	5;5;5;5;1	>IPI:IPI00419966.2|SWISS-PROT:Q7Z7G0-2|TREMBL:D3YTG3|ENSEMBL:ENSP00000399645;ENSP00000420524|VEGA:OTTHUMP00000214055 Tax_Id=9606 Gene_Symbol=ABI3BP Uncharacterized protein;>IPI:IPI00440822.3|SWISS-PROT:Q7Z7G0-1|ENSEMBL:ENSP00000284322|REFSEQ:NP_056244|VEGA	5	5	5	5	3	4	3	4	3	4	4.2	4.2	4.2	195.32	1777	1777;1075;784;655;233	4	6	6.94e-102	6188.8	5813.4	7	6876.3	6910.4	7	4737.7	4929.2	7	3370.4	3589	7	5208.2	5417.6	7	8830.6	8665.9	7	4821.6	4677.3	7	4182.6	3852.6	7	2461.4
ENSEMBL:ENSP00000405573;REFSEQ:NP_000166;CON__Q3ZBD7	ENSEMBL:ENSP00000405573;REFSEQ:NP_000166;CON__Q3ZBD7	1;1;1	1;1;1	1;1;1	>IPI:IPI00910781.1|TREMBL:B4DE36;B4DG39|ENSEMBL:ENSP00000405573|REFSEQ:NP_001171651 Tax_Id=9606 Gene_Symbol=GPI glucose-6-phosphate isomerase isoform 1;>IPI:IPI00027497.5|SWISS-PROT:P06744|ENSEMBL:ENSP00000348877|REFSEQ:NP_000166|H-INV:HIT000049155 Tax_Id=	3	1	1	1	1	0	1	0	1	0	2.6	2.6	2.6	64.324	569	569;558;557	1		0.00054868	703.36	660.52	1	762.91	770.65	1	674.58	684	1	317.17	351.18	1	542.82	563.23	1	899.56	912.83	1	1016	966.73	1	598.47	551.25	1	703.36
ENSEMBL:ENSP00000406643	ENSEMBL:ENSP00000406643	1	1	1	>IPI:IPI00878716.1|TREMBL:C9IZP8|ENSEMBL:ENSP00000406643|VEGA:OTTHUMP00000197024 Tax_Id=9606 Gene_Symbol=C1S Uncharacterized protein	1	1	1	1	0	1	0	1	0	1	16.5	16.5	16.5	11.808	103	103		1	5.78e-22	223.89	209.59	1	171.71	177.8	1	142.92	148.36	1	162.13	163.36	1	128.61	132.55	1	125.62	128.5	1	131.7	125.66	1	143.62	132.29	1	0
ENSEMBL:ENSP00000410815;ENSP00000446706;ENSP00000447504;ENSP00000448991;ENSP00000450384;ENSP00000451848;TREMBL:E7EVA3;ENSEMBL:ENSP00000418996;REFSEQ:NP_001701;ENSEMBL:ENSP00000382862;ENSP00000411474;ENSEMBL:ENSP00000364592;ENSP00000364604;TREMBL:F8VNY6;Q7Z685;ENSEMBL:ENSP00000419887;ENSEMBL:ENSP00000389865;ENSP00000396369;ENSP00000400097;ENSP00000405749;ENSEMBL:ENSP00000390659;ENSP00000393055;ENS…	ENSEMBL:ENSP00000410815;ENSP00000446706;ENSP00000447504;ENSP00000448991;ENSP00000450384;ENSP00000451848;TREMBL:E7EVA3;ENSEMBL:ENSP00000418996;REFSEQ:NP_001701;ENSEMBL:ENSP00000382862;ENSP00000411474	54;53;46;33;32;19;19;19;3;3;2;2;2;1;1;1;1;1;1	54;53;46;33;32;19;19;19;3;3;2;2;2;1;1;1;1;1;1	31;30;29;31;30;18;0;18;0;0;0;2;2;0;0;0;0;0;0	>IPI:IPI00019591.2|TREMBL:B4E1Z4;Q53F89|ENSEMBL:ENSP00000410815;ENSP00000446706;ENSP00000447504;ENSP00000448991;ENSP00000450384;ENSP00000451848|VEGA:OTTHUMP00000215940 Tax_Id=9606 Gene_Symbol=CFB cDNA FLJ55673, highly similar to Complement factor B;>IPI:IP	19	54	54	31	47	52	47	52	26	30	45.2	45.2	25.5	140.94	1266	1266;1266;1115;764;764;589;377;305;169;145;203;144;68;158;139;136;134;125;104	114	113	0	197450	184590	204	124520	132800	201	182960	184150	208	208950	210660	206	176680	180270	207	146190	151430	207	172690	164510	204	233980	215520	209	103350
ENSEMBL:ENSP00000415235;H-INV:HIT000033192;ENSEMBL:ENSP00000393076;ENSEMBL:ENSP00000391597	ENSEMBL:ENSP00000415235;H-INV:HIT000033192;ENSEMBL:ENSP00000393076	8;8;4;1	8;8;4;1	8;8;4;1	>IPI:IPI00924574.1|TREMBL:C9JF17|ENSEMBL:ENSP00000415235|VEGA:OTTHUMP00000208788 Tax_Id=9606 Gene_Symbol=APOD Uncharacterized protein;>IPI:IPI00006662.1|SWISS-PROT:P05090|ENSEMBL:ENSP00000345179|REFSEQ:NP_001638|H-INV:HIT000033192|VEGA:OTTHUMP00000208785 T	4	8	8	8	7	6	7	6	7	6	40.9	40.9	40.9	24.158	215	215;189;149;108	20	16	1.75e-65	36160	33765	34	18747	20500	34	30502	30416	34	28652	29401	34	30496	30675	34	21731	23339	34	38179	36175	34	49758	45832	34	22722
ENSEMBL:ENSP00000416139	ENSEMBL:ENSP00000416139	33	1	1	>IPI:IPI00922213.2|TREMBL:B4DTH2;B4DTK1;Q14327;Q53S27;Q6PJE5;Q7L553;Q9H382|ENSEMBL:ENSP00000416139|VEGA:OTTHUMP00000206764 Tax_Id=9606 Gene_Symbol=FN1 cDNA FLJ53292, highly similar to Homo sapiens fibronectin 1 (FN1), transcript variant 5, mRNA	1	33	1	1	30	28	1	1	1	1	49.7	1.2	1.2	111.3	1014	1014	4	3	0	6952.5	6481.5	7	2482.3	2870.6	7	4418	4588.5	7	10927	10693	7	7552.3	7606.5	7	2567.8	3004.2	7	6763	6395.5	7	13058	12028	7	4008.5
ENSEMBL:ENSP00000416683;H-INV:HIT000196646	ENSEMBL:ENSP00000416683;H-INV:HIT000196646	17;17	17;17	17;17	>IPI:IPI00925635.1|TREMBL:B0AZL7;B4DZY8;E9PGU3;Q8TAY0|ENSEMBL:ENSP00000416683|REFSEQ:NP_001139478 Tax_Id=9606 Gene_Symbol=IGFALS insulin-like growth factor-binding protein complex acid labile subunit isoform 1 precursor;>IPI:IPI00020996.5|SWISS-PROT:P35858	2	17	17	17	16	15	16	15	16	15	33.3	33.3	33.3	70.235	643	643;605	25	23	0	34582	32253	42	13735	15627	39	26400	26684	40	42986	42481	42	28736	29325	41	16796	17668	40	20211	19338	41	59959	55228	42	20547
ENSEMBL:ENSP00000417824;ENSP00000440036;REFSEQ:NP_002209	ENSEMBL:ENSP00000417824;ENSP00000440036;REFSEQ:NP_002209	38;37	38;37	4;3	>IPI:IPI00944960.1|TREMBL:B2RMS9;B7Z8Q7;B7ZKJ8;F5GXQ1|ENSEMBL:ENSP00000417824;ENSP00000440036|VEGA:OTTHUMP00000213869 Tax_Id=9606 Gene_Symbol=ITIH4 Uncharacterized protein;>IPI:IPI00896419.3|SWISS-PROT:Q14624-1|TREMBL:B7Z545;B7Z551;Q68DH2|ENSEMBL:ENSP00000	2	38	38	4	38	34	38	34	4	2	50.4	50.4	4.4	103.88	935	935;930	93	88	0	154290	144060	161	78297	85762	156	127770	128730	157	169470	169480	159	137980	139930	157	91725	96252	157	116110	110680	158	221710	204210	159	72303
ENSEMBL:ENSP00000417854;CON__P07477;H-INV:HIT000194852;REFSEQ:NP_002761;ENSEMBL:ENSP00000419912	ENSEMBL:ENSP00000417854;CON__P07477;H-INV:HIT000194852;REFSEQ:NP_002761;ENSEMBL:ENSP00000419912	2;2;2;1;1	1;1;1;1;1	1;1;1;1;1	>IPI:IPI00945846.1|TREMBL:E7EQ64|ENSEMBL:ENSP00000417854|VEGA:OTTHUMP00000213669 Tax_Id=9606 Gene_Symbol=PRSS1 Uncharacterized protein;>P07477 SWISS-PROT:P07477 Tax_Id=9606 Gene_Symbol=PRSS1 Trypsin-1 precursor;>IPI:IPI00011694.1|SWISS-PROT:P07477|TREMBL:A	5	2	1	1	2	0	1	0	1	0	10.7	7.7	7.7	28.123	261	261;247;247;247;142	1		2.26e-05	643.02	611.17	1	1474.8	1428.3	1	662.85	726.24	1	722.24	721.93	1	349.62	392.87	1	790.84	774.02	1	449.22	435.79	1	615.27	566.73	1	643.02
ENSEMBL:ENSP00000418138;ENSEMBL:ENSP00000417344;H-INV:HIT000334151	ENSEMBL:ENSP00000418138;ENSEMBL:ENSP00000417344;H-INV:HIT000334151	4;4;4	4;4;4	4;4;4	>IPI:IPI00550731.2|SWISS-PROT:P06310|TREMBL:Q8TCD0|ENSEMBL:ENSP00000418138|VEGA:OTTHUMP00000200369 Tax_Id=9606 Gene_Symbol=- Putative uncharacterized protein;>IPI:IPI00784773.19|TREMBL:Q7Z3Y4|ENSEMBL:ENSP00000417344|VEGA:OTTHUMP00000200331 Tax_Id=9606 Gene	3	4	4	4	4	4	4	4	4	4	28.5	28.5	28.5	26.234	239	239;236;236	7	7	6.88e-80	4554	4281.5	12	5462.1	5435.4	11	2640.2	2817.9	11	2345.4	2486.7	12	4213.9	4333.1	12	6425.3	6330.6	12	3738	3616.9	12	2753.7	2536.4	12	2520
ENSEMBL:ENSP00000421801;CON__ENSEMBL:ENSBTAP00000023055	ENSEMBL:ENSP00000421801	12;5	1;0	1;0	>IPI:IPI00967086.1|TREMBL:D6RAR4|ENSEMBL:ENSP00000421801|VEGA:OTTHUMP00000217082 Tax_Id=9606 Gene_Symbol=HGFAC Uncharacterized protein	2	12	1	1	10	12	1	1	1	1	23.6	1.7	1.7	71.482	662	662;634	1	1	4.15e-124	2787.5	2604.6	2	1632.1	1752.4	2	2257.7	2279.2	2	2587.9	2617.3	2	2380.7	2436.2	2	2316.8	2350.1	2	2080.3	1994.4	2	3446.7	3174.8	2	1807.3
ENSEMBL:ENSP00000423325	ENSEMBL:ENSP00000423325	1	1	1	>IPI:IPI00965445.1|ENSEMBL:ENSP00000423325|VEGA:OTTHUMP00000218548 Tax_Id=9606 Gene_Symbol=FIP1L1 95 kDa protein	1	1	1	1	1	1	1	1	1	1	1.8	1.8	1.8	94.702	849	849	2	1	0.0028223	2603.8	2442	3	2475.6	2515.2	3	1781.5	1857.9	3	1629.6	1692.9	3	2115.2	2198.4	3	3326.6	3290.1	3	2185	2108.7	3	2551.1	2349.8	3	1946.4
ENSEMBL:ENSP00000426045;ENSP00000440066;H-INV:HIT000052104;ENSEMBL:ENSP00000427112;ENSEMBL:ENSP00000417560	ENSEMBL:ENSP00000426045;ENSP00000440066;H-INV:HIT000052104;ENSEMBL:ENSP00000427112;ENSEMBL:ENSP00000417560	2;2;2;1	2;2;2;1	2;2;2;1	>IPI:IPI00964840.2|TREMBL:D6RHJ6|ENSEMBL:ENSP00000426045;ENSP00000440066|VEGA:OTTHUMP00000219133 Tax_Id=9606 Gene_Symbol=IGJ Uncharacterized protein;>IPI:IPI00178926.2|SWISS-PROT:P01591|ENSEMBL:ENSP00000254801;ENSP00000426687|REFSEQ:NP_653247|H-INV:HIT0000	4	2	2	2	2	2	2	2	2	2	15.4	15.4	15.4	19.602	175	175;159;158;70	2	3	3.49e-19	3843.3	3622.8	5	5621.6	5541.3	5	2580.1	2796.9	5	1851.6	1988.6	5	3236.1	3373.4	5	5854.4	5716.8	5	2808.1	2738	5	2637.5	2429.4	5	1760.9
ENSEMBL:ENSP00000430058;H-INV:HIT000196622;ENSEMBL:ENSP00000430072;ENSEMBL:ENSP00000379278;ENSP00000427801;ENSEMBL:ENSP00000428860;ENSEMBL:ENSP00000428775;ENSP00000429623	ENSEMBL:ENSP00000430058;H-INV:HIT000196622;ENSEMBL:ENSP00000430072;ENSEMBL:ENSP00000379278;ENSP00000427801;ENSEMBL:ENSP00000428860;ENSEMBL:ENSP00000428775;ENSP00000429623	4;4;3;3;3;3	4;4;3;3;3;3	2;2;2;2;2;2	>IPI:IPI00982101.1|TREMBL:E7EX29|ENSEMBL:ENSP00000430058|VEGA:OTTHUMP00000227485 Tax_Id=9606 Gene_Symbol=YWHAZ Uncharacterized protein;>IPI:IPI00021263.3|SWISS-PROT:P63104|TREMBL:D0PNI1|ENSEMBL:ENSP00000309503;ENSP00000379281;ENSP00000379283;ENSP0000037928	6	4	4	2	3	3	3	3	1	2	22.4	22.4	15	28.036	246	246;245;170;168;130;125	3	3	5.18e-33	3095.4	2906.7	4	3343.2	3360.5	4	2020.3	2118.7	4	1124.6	1259.4	4	2733.4	2798.8	4	4240.8	4167.9	4	2313.3	2243.1	4	1627.9	1499.4	4	2380.7
ENSEMBL:ENSP00000431536;H-INV:HIT000032529;ENSEMBL:ENSP00000433231	ENSEMBL:ENSP00000431536;H-INV:HIT000032529;ENSEMBL:ENSP00000433231	1;1;1	1;1;1	1;1;1	>IPI:IPI00982887.1|ENSEMBL:ENSP00000431536|VEGA:OTTHUMP00000235231 Tax_Id=9606 Gene_Symbol=- 25 kDa protein;>IPI:IPI00010341.2|SWISS-PROT:P13727|TREMBL:B2R5I1|ENSEMBL:ENSP00000312134;ENSP00000433016|REFSEQ:NP_002719|H-INV:HIT000032529|VEGA:OTTHUMP000002347	3	1	1	1	1	1	1	1	1	1	4.8	4.8	4.8	24.775	227	227;222;211	1	1	0.0035968	2950.8	2763.4	2	2379	2461.8	2	2447.8	2479.6	2	1840.6	1933	2	2404.2	2473.4	2	3233.2	3250.3	2	2872.4	2749.2	2	2793.4	2573	2	1801.1
ENSEMBL:ENSP00000431696;H-INV:HIT000022544;ENSEMBL:ENSP00000436431;ENSEMBL:ENSP00000432155;ENSP00000432226;ENSP00000433131;ENSP00000433910;ENSEMBL:ENSP00000436899;ENSEMBL:ENSP00000432153;ENSEMBL:ENSP00000433308	ENSEMBL:ENSP00000431696;H-INV:HIT000022544;ENSEMBL:ENSP00000436431;ENSEMBL:ENSP00000432155;ENSP00000432226;ENSP00000433131;ENSP00000433910;ENSEMBL:ENSP00000436899;ENSEMBL:ENSP00000432153;ENSEMBL:ENSP00000433308	2;2;2;2;2;2;2	2;2;2;2;2;2;2	2;2;2;2;2;2;2	>IPI:IPI00984795.1|TREMBL:E9PK25|ENSEMBL:ENSP00000431696|VEGA:OTTHUMP00000233681 Tax_Id=9606 Gene_Symbol=CFL1 Uncharacterized protein;>IPI:IPI00012011.6|SWISS-PROT:P23528|ENSEMBL:ENSP00000309629;ENSP00000432660|REFSEQ:NP_005498|H-INV:HIT000022544|VEGA:OTTH	7	2	2	2	1	2	1	2	1	2	13.7	13.7	13.7	22.728	204	204;166;160;149;122;91;79	1	2	3.44e-06	1139.1	1072.7	2	1548.1	1534.9	2	889.33	940.18	2	628.25	662.44	2	786.74	820.17	2	1268.2	1250.7	2	779.77	753.67	2	768.88	708.21	2	813.64
ENSEMBL:ENSP00000434260	ENSEMBL:ENSP00000434260	1	1	1	>IPI:IPI00984385.1|TREMBL:E9PRB4|ENSEMBL:ENSP00000434260|VEGA:OTTHUMP00000232171 Tax_Id=9606 Gene_Symbol=PRMT3 Uncharacterized protein	1	1	1	1	1	0	1	0	1	0	13	13	13	5.2827	54	54	1		4.1e-05	0	0	0	0	0	0	0	0	0	0	0	0	0	0	0	0	0	0	0	0	0	0	0	0	0
ENSEMBL:ENSP00000438599	ENSEMBL:ENSP00000438599	9	1	1	>IPI:IPI01015090.1|ENSEMBL:ENSP00000438599|VEGA:OTTHUMP00000238974 Tax_Id=9606 Gene_Symbol=A2M 8 kDa protein	1	9	1	1	8	9	1	1	1	1	78.1	12.3	12.3	7.8993	73	73	2	1	1.64e-36	4866	4569.3	3	5241.9	5252.7	3	2256.7	2447.5	3	854.21	1051.3	3	3361.6	3664.9	3	10430	9912.8	3	1457.5	1560.5	3	1530	1409.3	3	1669.9
ENSEMBL:ENSP00000445175;H-INV:HIT000049306;REFSEQ:NP_001128711;ENSEMBL:ENSP00000404535;ENSP00000438241;REFSEQ:NP_001158887;REFSEQ:NP_001158888;H-INV:HIT000218143;H-INV:HIT000255613;ENSEMBL:ENSP00000439555;ENSEMBL:ENSP00000439060;ENSEMBL:ENSP00000443997;ENSEMBL:ENSP00000443414;ENSEMBL:ENSP00000440161;ENSEMBL:ENSP00000441241;ENSEMBL:ENSP00000446415;ENSEMBL:ENSP00000442979;ENSEMBL:ENSP00000443362;EN…	ENSEMBL:ENSP00000445175;H-INV:HIT000049306;REFSEQ:NP_001128711;ENSEMBL:ENSP00000404535;ENSP00000438241;REFSEQ:NP_001158887;REFSEQ:NP_001158888	3;3;3;2;2;2;1;1;1;1;1;1;1;1;1;1;1;1	2;2;2;1;1;1;0;0;0;0;0;0;1;1;1;1;1;1	2;2;2;1;1;1;0;0;0;0;0;0;1;1;1;1;1;1	>IPI:IPI00947127.1|TREMBL:B7Z5E3|ENSEMBL:ENSP00000445175|REFSEQ:NP_001158886 Tax_Id=9606 Gene_Symbol=LDHA L-lactate dehydrogenase A chain isoform 3;>IPI:IPI00217966.9|SWISS-PROT:P00338-1|ENSEMBL:ENSP00000368722;ENSP00000395337;ENSP00000445331|REFSEQ:NP_005	18	3	2	2	3	3	2	2	2	2	10.2	6.9	6.9	39.837	361	361;332;274;305;274;241;332;332;318;241;225;183;157;144;114;94;89;72	2	2	4.24e-27	3805.7	3563.6	4	3034.1	3151.4	4	3586.3	3609.1	4	2847.4	2955.2	4	3111.4	3195.5	4	3683.1	3720.7	4	3392.6	3243.5	4	2934.5	2703	4	1622
ENSEMBL:ENSP00000452367;REFSEQ:NP_001076;SWISS-PROT:P01011-2	ENSEMBL:ENSP00000452367;REFSEQ:NP_001076	16;16;7	16;16;7	16;16;7	>IPI:IPI01025667.1|TREMBL:B3KS79|ENSEMBL:ENSP00000452367|H-INV:HIT000017916 Tax_Id=9606 Gene_Symbol=SERPINA3 cDNA FLJ35730 fis, clone TESTI2003131, highly similar to ALPHA-1-ANTICHYMOTRYPSIN;>IPI:IPI00847635.1|SWISS-PROT:P01011-1|ENSEMBL:ENSP00000376793;EN	3	16	16	16	15	13	15	13	15	13	35.3	35.3	35.3	50.598	448	448;423;216	63	50	4.67e-185	62363	58282	83	38077	40455	83	41299	42337	82	55595	55999	81	54882	55972	82	53768	54532	84	48335	46357	82	87732	80810	84	32499
H-INV:HIT000000744;TREMBL:Q5TCU5;Q5TCU6	H-INV:HIT000000744;TREMBL:Q5TCU5;Q5TCU6	1;1	1;1	1;1	>IPI:IPI00298994.6|SWISS-PROT:Q9Y490|ENSEMBL:ENSP00000316029|REFSEQ:NP_006280|H-INV:HIT000000744|VEGA:OTTHUMP00000021350 Tax_Id=9606 Gene_Symbol=TLN1 Talin-1;>IPI:IPI01014975.1|TREMBL:Q5TCU5;Q5TCU6|ENSEMBL:ENSP00000442981 Tax_Id=9606 Gene_Symbol=TLN1 Uncha	2	1	1	1	0	1	0	1	0	1	0.5	0.5	0.5	269.76	2541	2541;2429		1	0.0056868	2983.2	2779.5	1	885.85	1093	1	3385.8	3283.1	1	2482.8	2573.9	1	2395.2	2449.3	1	2337.4	2432.2	1	3184.3	3021.7	1	2180.2	2008.1	1	0
H-INV:HIT000000953	H-INV:HIT000000953	2	2	2	>IPI:IPI00297263.6|SWISS-PROT:Q9ULI3-1|ENSEMBL:ENSP00000311502|REFSEQ:NP_065784|H-INV:HIT000000953|VEGA:OTTHUMP00000215555 Tax_Id=9606 Gene_Symbol=HEG1 Isoform 1 of Protein HEG homolog 1	1	2	2	2	2	1	2	1	2	1	1.8	1.8	1.8	147.46	1381	1381	2	1	2.87e-09	4636.2	4353.9	3	5037	5073	3	3681.7	3791.8	3	1920.4	2104.7	3	3200.2	3363.9	3	6276.3	6122.1	3	3031.6	2955.1	3	2848.3	2623.5	3	3554.3
H-INV:HIT000000990	H-INV:HIT000000990	1	1	1	>IPI:IPI00297212.5|SWISS-PROT:Q9ULE6|ENSEMBL:ENSP00000263563;ENSP00000362310|REFSEQ:NP_055246|H-INV:HIT000000990|VEGA:OTTHUMP00000019757 Tax_Id=9606 Gene_Symbol=KIAA1274 Paladin	1	1	1	1	1	1	1	1	1	1	1.1	1.1	1.1	96.753	856	856	1	1	0.0036802	2033.7	1917.6	1	3028.2	2983.7	1	1458.8	1558.2	1	554.96	659.59	1	1666.8	1745.2	1	3499.4	3408.1	1	1660.9	1617.6	1	649.19	597.97	1	2033.7
H-INV:HIT000006801;TREMBL:B4DEW5;E7EN39	H-INV:HIT000006801;TREMBL:B4DEW5;E7EN39	3;3	3;3	3;3	>IPI:IPI00015525.2|SWISS-PROT:Q9H8L6|TREMBL:B4E3H8|ENSEMBL:ENSP00000361097|REFSEQ:NP_079032|H-INV:HIT000006801|VEGA:OTTHUMP00000020015 Tax_Id=9606 Gene_Symbol=MMRN2 Multimerin-2;>IPI:IPI00908953.1|TREMBL:B4DEW5;E7EN39|ENSEMBL:ENSP00000400043 Tax_Id=9606 Ge	2	3	3	3	1	3	1	3	1	3	5.3	5.3	5.3	104.41	949	949;727	1	3	1.41e-21	1169.4	1096.4	4	1077.4	1104.3	4	1156.2	1172.2	4	1018.8	1051.8	4	1130.2	1158.4	4	1305.8	1317.2	4	1154.1	1104.8	4	1186.6	1093	4	319.98
H-INV:HIT000006896;ENSEMBL:ENSP00000437624	H-INV:HIT000006896;ENSEMBL:ENSP00000437624	1;1	1;1	1;1	>IPI:IPI00032288.3|SWISS-PROT:Q9H8J5|ENSEMBL:ENSP00000438205|REFSEQ:NP_060520|H-INV:HIT000006896|VEGA:OTTHUMP00000238984 Tax_Id=9606 Gene_Symbol=MANSC1 MANSC domain-containing protein 1;>IPI:IPI01013703.1|TREMBL:F5H6G8|ENSEMBL:ENSP00000437624|VEGA:OTTHUMP0	2	1	1	1	1	1	1	1	1	1	3.5	3.5	3.5	46.81	431	431;57	1	1	0.00074697	269.67	253.75	2	346.51	344.09	2	172.89	186.45	2	152.92	158.56	2	174.45	190.89	2	461.92	446.18	2	176.42	173.8	2	173.33	159.66	2	142.42
H-INV:HIT000008873;TREMBL:Q6P052	H-INV:HIT000008873;TREMBL:Q6P052	4;2	4;2	4;2	>IPI:IPI00844511.1|SWISS-PROT:P33908|ENSEMBL:ENSP00000357453|REFSEQ:NP_005898|H-INV:HIT000008873|VEGA:OTTHUMP00000017107 Tax_Id=9606 Gene_Symbol=MAN1A1 Mannosyl-oligosaccharide 1,2-alpha-mannosidase IA;>IPI:IPI00439446.3|TREMBL:Q6P052|ENSEMBL:ENSP000003574	2	4	4	4	3	3	3	3	3	3	7	7	7	72.968	653	653;367	3	3	1.37e-13	7568.6	7080.6	5	5328.7	5602.3	5	6655.2	6704.1	5	6118	6247.3	5	5417.6	5609.8	5	6431.5	6464.8	5	5347.1	5137.5	5	9681.5	8917.6	5	4651.4
H-INV:HIT000014842;TREMBL:B5MEF5;ENSEMBL:ENSP00000386007;ENSEMBL:ENSP00000384871	H-INV:HIT000014842;TREMBL:B5MEF5;ENSEMBL:ENSP00000386007;ENSEMBL:ENSP00000384871	1;1;1;1	1;1;1;1	1;1;1;1	>IPI:IPI00827714.1|SWISS-PROT:Q8TER0-1|ENSEMBL:ENSP00000308893|REFSEQ:NP_001073906|H-INV:HIT000014842|VEGA:OTTHUMP00000200552 Tax_Id=9606 Gene_Symbol=SNED1 Isoform 1 of Sushi, nidogen and EGF-like domain-containing protein 1;>IPI:IPI00152789.5|SWISS-PROT:Q	4	1	1	1	1	0	1	0	1	0	1	1	1	152.2	1413	1413;1380;1352;1324	1		0.0028502	807.07	755.71	1	640.3	660.18	1	483.72	505.17	1	525.54	537.76	1	596.93	613.7	1	744.93	743.4	1	542.07	521.9	1	733.31	675.45	1	807.07
H-INV:HIT000018109;TREMBL:B4DZ15;ENSEMBL:ENSP00000436995;ENSP00000448989	H-INV:HIT000018109;TREMBL:B4DZ15;ENSEMBL:ENSP00000436995;ENSP00000448989	1;1;1	1;1;1	1;1;1	>IPI:IPI00217802.2|SWISS-PROT:Q8IYM0|TREMBL:B3KSB5|ENSEMBL:ENSP00000257894|REFSEQ:NP_115506|H-INV:HIT000018109|VEGA:OTTHUMP00000235922 Tax_Id=9606 Gene_Symbol=FAM186B Protein FAM186B;>IPI:IPI01014964.1|TREMBL:B4DZ15|ENSEMBL:ENSP00000438569 Tax_Id=9606 Gene	3	1	1	1	1	1	1	1	1	1	1.8	1.8	1.8	103.72	893	893;781;506	4	2	0.010057	8237.4	7676.7	5	2655.4	3207.8	5	9080.3	8848.6	5	7608.3	7775.6	5	6149	6202.2	5	3223.3	3522.8	5	5872.9	5568.4	5	9872.8	9093.8	5	3671.1
H-INV:HIT000028614;ENSEMBL:ENSP00000419236;ENSEMBL:ENSP00000418213	H-INV:HIT000028614;ENSEMBL:ENSP00000419236;ENSEMBL:ENSP00000418213	1;1;1	1;1;1	1;1;1	>IPI:IPI00015102.2|SWISS-PROT:Q13740-1|TREMBL:B3KNN9|ENSEMBL:ENSP00000305988|REFSEQ:NP_001618|H-INV:HIT000028614|VEGA:OTTHUMP00000214313 Tax_Id=9606 Gene_Symbol=ALCAM Isoform 1 of CD166 antigen;>IPI:IPI00944977.1|TREMBL:B4DTU0;Q6PEY4|ENSEMBL:ENSP0000041923	3	1	1	1	1	0	1	0	1	0	3.1	3.1	3.1	65.102	583	583;570;532	1		4.71e-27	414.4	389.81	1	518.48	514.97	1	225.22	246.25	1	166.48	188.12	1	540.38	548.48	1	788.04	772.24	1	373.83	364.49	1	286.06	263.49	1	414.4
H-INV:HIT000029313;ENSEMBL:ENSP00000394355;TREMBL:B4DTZ8;Q9BZQ0;ENSEMBL:ENSP00000418505	H-INV:HIT000029313;ENSEMBL:ENSP00000394355;TREMBL:B4DTZ8;Q9BZQ0;ENSEMBL:ENSP00000418505	2;2;1;1	2;2;1;1	2;2;1;1	>IPI:IPI00029723.1|SWISS-PROT:Q12841|TREMBL:A8K523|ENSEMBL:ENSP00000295633|REFSEQ:NP_009016|H-INV:HIT000029313|VEGA:OTTHUMP00000215346 Tax_Id=9606 Gene_Symbol=FSTL1;MIR198 Follistatin-related protein 1;>IPI:IPI01015631.1|TREMBL:B4DTT5|ENSEMBL:ENSP000003943	4	2	2	2	0	2	0	2	0	2	6.5	6.5	6.5	34.985	308	308;273;251;140		2	1.66e-36	452.54	425.33	1	528.27	531.3	1	469.51	478.94	1	327.7	350.13	1	539.6	543.2	1	548.51	556.67	1	512.81	490.35	1	531.73	489.78	1	0
H-INV:HIT000029343;ENSEMBL:ENSP00000421540;ENSEMBL:ENSP00000381794;ENSP00000421440;ENSEMBL:ENSP00000423871;ENSEMBL:ENSP00000427137;ENSEMBL:ENSP00000426589;ENSEMBL:ENSP00000423935	H-INV:HIT000029343;ENSEMBL:ENSP00000421540;ENSEMBL:ENSP00000381794;ENSP00000421440	15;14;13;4;2;2;1	15;14;13;4;2;2;1	15;14;13;4;2;2;1	>IPI:IPI00018219.1|SWISS-PROT:Q15582|ENSEMBL:ENSP00000416330|REFSEQ:NP_000349|H-INV:HIT000029343|VEGA:OTTHUMP00000223339 Tax_Id=9606 Gene_Symbol=TGFBI Transforming growth factor-beta-induced protein ig-h3;>IPI:IPI00965868.1|TREMBL:Q53GU8|ENSEMBL:ENSP000004	7	15	15	15	11	14	11	14	11	14	25	25	25	74.68	683	683;683;416;194;78;59;65	14	19	4.37e-90	29490	27599	28	21930	22899	28	25155	25322	28	18587	19500	28	23393	23941	28	28290	28536	28	25595	24482	28	22977	21164	28	12732
H-INV:HIT000029962;ENSEMBL:ENSP00000366216;ENSEMBL:ENSP00000406671;ENSEMBL:ENSP00000405380	H-INV:HIT000029962;ENSEMBL:ENSP00000366216;ENSEMBL:ENSP00000406671;ENSEMBL:ENSP00000405380	2;2;1;1	2;2;1;1	2;2;1;1	>IPI:IPI00032292.1|SWISS-PROT:P01033|TREMBL:B3KQF4;Q58P21;Q6FGX5|ENSEMBL:ENSP00000218388|REFSEQ:NP_003245|H-INV:HIT000029962|VEGA:OTTHUMP00000023214 Tax_Id=9606 Gene_Symbol=TIMP1 Metalloproteinase inhibitor 1;>IPI:IPI00642739.1|TREMBL:Q5H9A7|ENSEMBL:ENSP00	4	2	2	2	2	2	2	2	2	2	10.1	10.1	10.1	23.171	207	207;143;136;96	2	3	3.19e-28	5388.4	5055.8	4	5368.8	5436.1	4	3818.5	3978.2	4	3218.1	3392.3	4	5014.7	5231.7	4	8867.7	8684.8	4	4642.5	4509.6	4	3712	3419.1	4	2534.5
H-INV:HIT000031004;ENSEMBL:ENSP00000394237;TREMBL:B4DWH3;Q2EF79	H-INV:HIT000031004;ENSEMBL:ENSP00000394237;TREMBL:B4DWH3;Q2EF79	2;2;2	2;2;2	2;2;2	>IPI:IPI00027780.1|SWISS-PROT:P08253|ENSEMBL:ENSP00000219070|REFSEQ:NP_004521|H-INV:HIT000031004|VEGA:OTTHUMP00000164261 Tax_Id=9606 Gene_Symbol=MMP2 72 kDa type IV collagenase;>IPI:IPI00895858.1|TREMBL:E9PE45|ENSEMBL:ENSP00000394237|REFSEQ:NP_001121363 Ta	3	2	2	2	2	1	2	1	2	1	5.2	5.2	5.2	73.881	660	660;610;584	2	1	1.07e-10	1976.2	1858.5	2	2420.3	2430.1	2	2289.4	2329.3	2	1746	1812.3	2	1767.9	1832	2	2336.9	2324.1	2	1610.2	1550.6	2	1410.9	1299.6	2	607.93
H-INV:HIT000031075;CON__ENSEMBL:ENSP00000377550;REFSEQ:NP_002265;CON__P13646-1;TREMBL:C9JA77;CON__Q6IFX2	H-INV:HIT000031075;CON__ENSEMBL:ENSP00000377550;REFSEQ:NP_002265;CON__P13646-1;TREMBL:C9JA77	7;7;7;6;6;3	1;1;1;1;1;1	0;0;0;0;0;0	>IPI:IPI00009866.7|SWISS-PROT:P13646-1|TREMBL:A1A4E9;A8K2H9;B4DL17|ENSEMBL:ENSP00000246635|REFSEQ:NP_705694|H-INV:HIT000031075|VEGA:OTTHUMP00000164632 Tax_Id=9606 Gene_Symbol=KRT13 Isoform 1 of Keratin, type I cytoskeletal 13;>ENSEMBL:ENSP00000377550 Tax_I	6	7	1	0	5	5	1	1	0	0	10.5	2.6	0	49.588	458	458;420;420;458;355;452	1	1	1.4e-29	328.1	308.06	1	349.88	353.88	1	313.41	320.69	1	259.17	268.81	1	293.61	298.24	1	285.5	293.81	1	331.26	315.24	1	262.04	241.36	1	0
H-INV:HIT000031860;H-INV:HIT000284394;ENSEMBL:ENSP00000401698	H-INV:HIT000031860;H-INV:HIT000284394	3;2;1	3;2;1	3;2;1	>IPI:IPI00297284.1|SWISS-PROT:P18065|ENSEMBL:ENSP00000233809|REFSEQ:NP_000588|H-INV:HIT000031860|VEGA:OTTHUMP00000207751 Tax_Id=9606 Gene_Symbol=IGFBP2 insulin-like growth factor-binding protein 2 precursor;>IPI:IPI00927165.1|TREMBL:C9JMY1|ENSEMBL:ENSP0000	3	3	3	3	2	3	2	3	2	3	15.9	15.9	15.9	35.137	328	328;181;78	2	3	1.54e-19	2952.7	2765	4	2370.2	2459.6	4	2758.7	2773.2	4	2001.2	2103.7	4	2563.9	2620.4	4	3068.6	3068.3	4	2286.9	2198.6	4	2426.5	2235	4	1457.3
H-INV:HIT000032344	H-INV:HIT000032344	7	7	7	>IPI:IPI00021854.1|SWISS-PROT:P02652|ENSEMBL:ENSP00000356969|REFSEQ:NP_001634|H-INV:HIT000032344|VEGA:OTTHUMP00000032244 Tax_Id=9606 Gene_Symbol=APOA2 Apolipoprotein A-II	1	7	7	7	6	6	6	6	6	6	64	64	64	11.175	100	100	52	45	2.19e-70	64258	59868	82	19444	23921	70	79922	78678	85	104240	103230	86	55865	57034	86	14583	18799	69	64737	60946	85	93764	86366	86	32405
H-INV:HIT000033017;REFSEQ:NP_057497	H-INV:HIT000033017;REFSEQ:NP_057497	7;5	7;5	7;5	>IPI:IPI00329775.8|SWISS-PROT:Q96IY4-1|ENSEMBL:ENSP00000181383|REFSEQ:NP_001863|H-INV:HIT000033017|VEGA:OTTHUMP00000018364 Tax_Id=9606 Gene_Symbol=CPB2 Isoform 1 of Carboxypeptidase B2;>IPI:IPI00293057.6|SWISS-PROT:Q96IY4-2|TREMBL:C9J9G1|ENSEMBL:ENSP000004	2	7	7	7	7	6	7	6	7	6	17	17	17	48.424	423	423;360	8	10	1.62e-98	21618	20197	17	12380	13370	18	19549	19709	18	25388	25384	18	19347	19743	18	14022	14649	18	17462	16635	18	27196	25050	18	8814.2
H-INV:HIT000033018	H-INV:HIT000033018	9	9	9	>IPI:IPI00022391.1|SWISS-PROT:P02743|ENSEMBL:ENSP00000255040|REFSEQ:NP_001630|H-INV:HIT000033018|VEGA:OTTHUMP00000024355 Tax_Id=9606 Gene_Symbol=APCS Serum amyloid P-component	1	9	9	9	9	7	9	7	9	7	39.5	39.5	39.5	25.387	223	223	14	9	3.96e-70	31934	29782	22	12655	14461	22	26190	26547	22	46956	46197	22	29532	30085	22	13756	14902	22	20869	19870	22	49950	46009	22	16527
H-INV:HIT000033032;ENSEMBL:ENSP00000369671;TREMBL:E9PBX7;Q14403;H-INV:HIT000300227;REFSEQ:NP_000175;REFSEQ:NP_005321;ENSEMBL:ENSP00000369602;ENSEMBL:ENSP00000380104	H-INV:HIT000033032;ENSEMBL:ENSP00000369671	9;5;1;1;1;1;1;1	9;5;1;1;1;1;1;1	5;3;0;0;0;0;0;0	>IPI:IPI00654755.3|SWISS-PROT:P68871|TREMBL:A1YZ08;B2M1S6;B2M1S7;B3VL05;B3VL17;B3VL31;B3VL86;C8C504;D9YZU5;E9NGZ5;Q0Z944;Q3LR79;Q3Y9I8;Q4JLR8;Q4TWB7;Q4TZM4;Q52MT0;Q6J1Z7;Q6J1Z8;Q6V0K9;Q6VFQ5;Q6VFQ6;Q8IUL9;Q8IZI0;Q9BWU5;Q9BWV6;Q9GZL9;Q9UE59;Q9UK54|ENSEMBL:E	8	9	9	5	9	9	9	9	5	5	76.9	76.9	44.9	15.998	147	147;90;158;147;147;147;137;87	18	20	6.7e-132	23625	22142	36	21004	21326	36	8740	9626.5	35	6634.4	7418.3	34	19253	21413	36	67507	64179	37	10732	11304	36	8409.7	7746.2	32	12046
H-INV:HIT000033538;TREMBL:B6F210;Q8TDA8;TREMBL:B7Z514	H-INV:HIT000033538;TREMBL:B6F210;Q8TDA8;TREMBL:B7Z514	2;2;2	2;2;2	2;2;2	>IPI:IPI00010706.1|SWISS-PROT:P48637|TREMBL:B7Z1C5|ENSEMBL:ENSP00000216951|REFSEQ:NP_000169|H-INV:HIT000033538|VEGA:OTTHUMP00000030711 Tax_Id=9606 Gene_Symbol=GSS Glutathione synthetase;>IPI:IPI00915302.1|TREMBL:B6F210;Q8TDA8|ENSEMBL:ENSP00000407517 Tax_Id	3	2	2	2	1	2	1	2	1	2	7.4	7.4	7.4	52.384	474	474;363;346	1	2	1.15e-19	768.03	720.91	2	797.41	805.48	2	583.57	601.76	2	325.95	360.69	2	690.33	709.39	2	1083.3	1073.8	2	755.42	726.62	2	453.14	417.38	2	154.59
H-INV:HIT000034168;TREMBL:B4E1F3;TREMBL:B4DPI7;ENSEMBL:ENSP00000397261;ENSEMBL:ENSP00000396209;ENSEMBL:ENSP00000406222	H-INV:HIT000034168;TREMBL:B4E1F3;TREMBL:B4DPI7;ENSEMBL:ENSP00000397261;ENSEMBL:ENSP00000396209;ENSEMBL:ENSP00000406222	2;2;2;2;2;2	2;2;2;2;2;2	2;2;2;2;2;2	>IPI:IPI00012303.5|SWISS-PROT:Q13228-1|ENSEMBL:ENSP00000357861|REFSEQ:NP_003935|H-INV:HIT000034168|VEGA:OTTHUMP00000082403 Tax_Id=9606 Gene_Symbol=SELENBP1 Isoform 1 of Selenium-binding protein 1;>IPI:IPI00942368.1|TREMBL:B4E1F3|ENSEMBL:ENSP00000413960 Tax	6	2	2	2	2	1	2	1	2	1	4.9	4.9	4.9	52.39	472	472;410;408;349;306;295	2	1	4.59e-08	785.23	737.1	1	818.94	825.45	1	517.9	541.8	1	319.72	355.52	1	794.46	800.59	1	965.03	964.03	1	713.04	685.07	1	534.57	492.39	1	785.23
H-INV:HIT000034874;TREMBL:B4DUA0	H-INV:HIT000034874	5;1	5;1	5;1	>IPI:IPI00010471.6|SWISS-PROT:P13796|TREMBL:B3KUI1;Q53FI1;Q59GX5|ENSEMBL:ENSP00000315757;ENSP00000381581|REFSEQ:NP_002289|H-INV:HIT000034874|VEGA:OTTHUMP00000018362 Tax_Id=9606 Gene_Symbol=LCP1 Plastin-2	2	5	5	5	3	3	3	3	3	3	8.5	8.5	8.5	70.288	627	627;196	3	3	6.01e-24	4617.3	4313.2	4	2572.1	2746.6	4	1937	1904.2	3	3978.1	3949.2	4	3705.1	3752.8	4	2851.9	2971.3	4	3541	3376.2	4	6607.9	6086.6	4	3339
H-INV:HIT000035191;REFSEQ:NP_000690;REFSEQ:NP_001008219;NP_001008220;NP_001008222;NP_004029;ENSEMBL:ENSP00000390219;ENSP00000393463;ENSP00000399836	H-INV:HIT000035191;REFSEQ:NP_000690;REFSEQ:NP_001008219;NP_001008220;NP_001008222;NP_004029;ENSEMBL:ENSP00000390219;ENSP00000393463;ENSP00000399836	1;1;1;1	1;1;1;1	1;1;1;1	>IPI:IPI00021447.1|SWISS-PROT:P19961|ENSEMBL:ENSP00000354610|REFSEQ:NP_066188|H-INV:HIT000035191|VEGA:OTTHUMP00000012696 Tax_Id=9606 Gene_Symbol=AMY2B Alpha-amylase 2B;>IPI:IPI00025476.1|SWISS-PROT:P04746|ENSEMBL:ENSP00000397582|REFSEQ:NP_000690|VEGA:OTTHU	4	1	1	1	0	1	0	1	0	1	3.7	3.7	3.7	57.709	511	511;511;511;495		1	5.45e-35	250.62	234.98	1	230.98	236.72	1	247.11	253.33	1	316.34	315.42	1	202.47	225.36	1	499.33	487.18	1	267.83	259.83	1	177.86	163.82	1	0
H-INV:HIT000035884;HIT000037968;HIT000039019;HIT000263543;HIT000263618;HIT000263805;HIT000265621;HIT000334738;HIT000386584;HIT000388136;HIT000389632;HIT000390348	H-INV:HIT000035884;HIT000037968;HIT000039019;HIT000263543;HIT000263618;HIT000263805;HIT000265621;HIT000334738;HIT000386584;HIT000388136;HIT000389632;HIT000390348	3	3	3	>IPI:IPI00453473.6|SWISS-PROT:P62805|TREMBL:B2R4R0;Q0VAS5;Q6B823|ENSEMBL:ENSP00000289352;ENSP00000343282;ENSP00000346316;ENSP00000347168;ENSP00000348258;ENSP00000350159;ENSP00000350767;ENSP00000352980;ENSP00000353624;ENSP00000358153;ENSP00000358162;ENSP000	1	3	3	3	3	1	3	1	3	1	29.1	29.1	29.1	11.367	103	103	3	1	1.95e-09	991.03	929.05	3	901.97	919.75	3	672.41	703.04	3	742.84	762.62	3	920.6	948.15	3	1245.9	1230.2	3	715.19	692.99	3	771.85	710.95	3	757.2
H-INV:HIT000036078	H-INV:HIT000036078	2	2	2	>IPI:IPI00028004.2|SWISS-PROT:P49720|ENSEMBL:ENSP00000225426|REFSEQ:NP_002786|H-INV:HIT000036078|VEGA:OTTHUMP00000164161 Tax_Id=9606 Gene_Symbol=PSMB3 Proteasome subunit beta type-3	1	2	2	2	2	1	2	1	2	1	15.1	15.1	15.1	22.949	205	205	2	1	6.19e-08	1055.4	989.71	2	990.56	1008.5	2	772.89	796.82	2	562.73	594.11	2	779.31	791.92	2	838.08	914.61	2	1937.8	1825.6	2	499.08	459.71	2	545.21
H-INV:HIT000036769;ENSEMBL:ENSP00000403351;ENSEMBL:ENSP00000389263;ENSP00000397944;ENSEMBL:ENSP00000414243	H-INV:HIT000036769;ENSEMBL:ENSP00000403351;ENSEMBL:ENSP00000389263;ENSP00000397944;ENSEMBL:ENSP00000414243	1;1;1;1	1;1;1;1	1;1;1;1	>IPI:IPI00217493.5|SWISS-PROT:P02144|TREMBL:B2RA67|ENSEMBL:ENSP00000352835;ENSP00000380489;ENSP00000380491;ENSP00000384239|REFSEQ:NP_005359;NP_976311;NP_976312|H-INV:HIT000036769|VEGA:OTTHUMP00000197919;OTTHUMP00000197922 Tax_Id=9606 Gene_Symbol=MB Myoglob	4	1	1	1	0	1	0	1	0	1	9.7	9.7	9.7	17.184	154	154;143;106;77		1	1.97e-12	0	0	0	0	0	0	0	0	0	0	0	0	0	0	0	0	0	0	0	0	0	0	0	0	0
H-INV:HIT000037014;ENSEMBL:ENSP00000379385;ENSEMBL:ENSP00000398015;ENSEMBL:ENSP00000442680	H-INV:HIT000037014;ENSEMBL:ENSP00000379385	6;3;2;2	6;3;2;2	5;2;2;2	>IPI:IPI00219217.3|SWISS-PROT:P07195|TREMBL:Q5U077|ENSEMBL:ENSP00000229319;ENSP00000379386|REFSEQ:NP_001167568;NP_002291|H-INV:HIT000037014|VEGA:OTTHUMP00000165228;OTTHUMP00000165229 Tax_Id=9606 Gene_Symbol=LDHB L-lactate dehydrogenase B chain;>IPI:IPI0078	4	6	6	5	3	6	3	6	2	5	21.9	21.9	18.3	36.638	334	334;232;137;102	3	8	1.68e-30	9196.8	8610.3	7	7171.3	7456.6	7	8174.1	8253.3	7	6866.2	7110	7	7732.8	7838.2	7	7165.6	7350.2	7	7719.1	7365.4	8	9303.8	8569.7	7	3722.4
H-INV:HIT000037442;ENSEMBL:ENSP00000409192;ENSP00000441769;ENSEMBL:ENSP00000386428	H-INV:HIT000037442;ENSEMBL:ENSP00000409192;ENSP00000441769;ENSEMBL:ENSP00000386428	2;2;1	2;2;1	2;2;1	>IPI:IPI00009521.1|SWISS-PROT:Q9UEW3|TREMBL:B4DLJ6;Q4ZG40|ENSEMBL:ENSP00000318916|REFSEQ:NP_006761|H-INV:HIT000037442|VEGA:OTTHUMP00000162090 Tax_Id=9606 Gene_Symbol=MARCO Macrophage receptor MARCO;>IPI:IPI00917216.2|TREMBL:B4DW79;C9JKT8|ENSEMBL:ENSP000004	3	2	2	2	2	2	2	2	2	2	4.8	4.8	4.8	52.657	520	520;442;466	2	3	3.24e-35	4334.4	4061.8	5	3791.4	3909.1	5	4492.3	4486.5	5	2416.9	2603.1	5	3172.2	3299.8	5	5031.3	4980.8	5	3401.8	3276.4	5	2549.5	2348.3	5	1770
H-INV:HIT000037619;ENSEMBL:ENSP00000433584;REFSEQ:NP_694881;ENSEMBL:ENSP00000437189;ENSEMBL:ENSP00000433316	H-INV:HIT000037619;ENSEMBL:ENSP00000433584;REFSEQ:NP_694881;ENSEMBL:ENSP00000437189;ENSEMBL:ENSP00000433316	2;2;2;1;1	1;1;1;1;1	1;1;1;1;1	>IPI:IPI00003865.1|SWISS-PROT:P11142-1|TREMBL:B3KTV0;B4E1Q1;Q53GZ6;Q96IS6|ENSEMBL:ENSP00000227378;ENSP00000432083;ENSP00000437125|REFSEQ:NP_006588|H-INV:HIT000037619|VEGA:OTTHUMP00000231743;OTTHUMP00000231745;OTTHUMP00000231747 Tax_Id=9606 Gene_Symbol=HSPA	5	2	1	1	2	1	1	0	1	0	6	3.6	3.6	70.897	646	646;627;494;500;410	1		1.01e-18	0	0	0	0	0	0	0	0	0	0	0	0	0	0	0	0	0	0	0	0	0	0	0	0	0
H-INV:HIT000037853;ENSEMBL:ENSP00000263611;ENSP00000360947	H-INV:HIT000037853	12;1	12;1	12;1	>IPI:IPI00171678.4|SWISS-PROT:P09172|ENSEMBL:ENSP00000376776|REFSEQ:NP_000778|H-INV:HIT000037853|VEGA:OTTHUMP00000022501 Tax_Id=9606 Gene_Symbol=DBH Dopamine beta-hydroxylase	2	12	12	12	10	10	10	10	10	10	25.1	25.1	25.1	69.064	617	617;244	13	12	7.53e-127	15160	14182	20	10582	11186	20	15997	15827	20	9418.4	10059	20	12372	12623	20	14411	14592	20	13800	13177	19	12521	11533	20	7385.7
H-INV:HIT000038230	H-INV:HIT000038230	1	1	1	>IPI:IPI00306844.1|SWISS-PROT:P24387|ENSEMBL:ENSP00000274368|REFSEQ:NP_001873|H-INV:HIT000038230|VEGA:OTTHUMP00000128328 Tax_Id=9606 Gene_Symbol=CRHBP Corticotropin-releasing factor-binding protein	1	1	1	1	1	0	1	0	1	0	7.5	7.5	7.5	36.144	322	322	1		0.0026051	28.469	26.732	1	30.49	30.317	1	0	0	0	0	0	0	28.833	29.788	1	60.703	58.711	1	21.782	21.608	1	50.986	46.963	1	28.469
H-INV:HIT000038314	H-INV:HIT000038314	4	4	4	>IPI:IPI00217458.3|SWISS-PROT:P24298|ENSEMBL:ENSP00000378408;ENSP00000433586|REFSEQ:NP_005300|H-INV:HIT000038314|VEGA:OTTHUMP00000228783 Tax_Id=9606 Gene_Symbol=GPT Alanine aminotransferase 1	1	4	4	4	4	2	4	2	4	2	14.3	14.3	14.3	54.636	496	496	4	2	3.54e-23	5557.4	5195.3	6	3514.8	3737.2	6	4552.5	4512.6	6	1831.8	2067	5	3531	3555	6	3771.1	3918.7	6	5238.4	4967	6	2653.3	2444	5	2873.5
H-INV:HIT000038771;TREMBL:B4DEF7;ENSEMBL:ENSP00000372881;ENSP00000408347;ENSP00000448714;ENSP00000449191;ENSEMBL:ENSP00000409151;ENSP00000448584;REFSEQ:NP_005518;H-INV:HIT000030626;TREMBL:F8WEE3;TREMBL:B4DXY3;TREMBL:F8W1P1;ENSEMBL:ENSP00000432884;ENSEMBL:ENSP00000434565;ENSEMBL:ENSP00000435154;ENSEMBL:ENSP00000436762	H-INV:HIT000038771;TREMBL:B4DEF7	7;4;1;1;1;1;1;1;1;1;1;1;1	7;4;1;1;1;1;1;1;1;1;1;1;1	6;3;0;0;0;0;0;0;0;0;0;0;0	>IPI:IPI00003362.3|SWISS-PROT:P11021|ENSEMBL:ENSP00000324173|REFSEQ:NP_005338|H-INV:HIT000038771|VEGA:OTTHUMP00000022124 Tax_Id=9606 Gene_Symbol=HSPA5 78 kDa glucose-regulated protein;>IPI:IPI01014129.1|TREMBL:B4DEF7|ENSEMBL:ENSP00000440776 Tax_Id=9606 Gen	13	7	7	6	3	6	3	6	2	5	15.6	15.6	13.1	72.332	654	654;278;705;641;641;639;586;532;532;312;210;187;168	3	6	2.5e-37	4374.9	4088.6	8	2636.6	2832.4	8	4198.1	4178.3	8	3607	3710	8	3566.2	3660.8	8	3905.7	3956	8	3639.8	3480.6	8	3761.9	3465	8	1209.2
H-INV:HIT000038863;ENSEMBL:ENSP00000360524;TREMBL:A6NCP9	H-INV:HIT000038863;ENSEMBL:ENSP00000360524;TREMBL:A6NCP9	9;9;9	9;9;9	9;9;9	>IPI:IPI00022420.3|SWISS-PROT:P02753|ENSEMBL:ENSP00000360519;ENSP00000360522|REFSEQ:NP_006735|H-INV:HIT000038863|VEGA:OTTHUMP00000020114;OTTHUMP00000020116 Tax_Id=9606 Gene_Symbol=RBP4 Retinol-binding protein 4;>IPI:IPI00480192.1|TREMBL:Q5VY30|ENSEMBL:ENSP	3	9	9	9	9	8	9	8	9	8	66.2	66.2	66.2	23.01	201	201;199;199	29	17	1.25e-239	21834	20338	40	6108.4	7389.7	35	13872	14259	38	33390	32509	42	18310	18738	42	6945.1	7586.2	40	9858.9	9444.6	39	42775	39400	41	12520
H-INV:HIT000038916;CON__Q3MHN2	H-INV:HIT000038916	19;3	19;3	19;3	>IPI:IPI00022395.1|SWISS-PROT:P02748|TREMBL:Q9UGI4|ENSEMBL:ENSP00000263408|REFSEQ:NP_001728|H-INV:HIT000038916|VEGA:OTTHUMP00000119994 Tax_Id=9606 Gene_Symbol=C9 Complement component C9	2	19	19	19	18	17	18	17	18	17	39.2	39.2	39.2	63.173	559	559;548	28	26	1.67e-129	48532	45231	44	15883	19025	41	49874	49123	45	57088	57397	45	45134	45219	45	16522	19144	45	42166	39883	45	81215	74808	45	25286
H-INV:HIT000038932;CON__Q9TT36	H-INV:HIT000038932	16;3	16;3	16;3	>IPI:IPI00292946.1|SWISS-PROT:P05543|ENSEMBL:ENSP00000329374;ENSP00000361644|REFSEQ:NP_000345|H-INV:HIT000038932|VEGA:OTTHUMP00000023778;OTTHUMP00000023779 Tax_Id=9606 Gene_Symbol=SERPINA7 Thyroxine-binding globulin	2	16	16	16	14	15	14	15	14	15	41.7	41.7	41.7	46.324	415	415;411	31	30	2.95e-255	51951	48618	54	38416	40204	54	47753	48071	54	42336	43680	52	47328	47915	53	42370	43754	54	49857	47472	54	53195	48998	53	23927
H-INV:HIT000038962;TREMBL:E7EW61;TREMBL:A6XMH1;F5H868;Q53WY6;Q8TDB1;Q8TDB2	H-INV:HIT000038962;TREMBL:E7EW61;TREMBL:A6XMH1;F5H868;Q53WY6;Q8TDB1;Q8TDB2	6;5;5	6;5;5	6;5;5	>IPI:IPI00022432.1|SWISS-PROT:P02766|TREMBL:E9KL36|ENSEMBL:ENSP00000237014|REFSEQ:NP_000362|H-INV:HIT000038962|VEGA:OTTHUMP00000162827 Tax_Id=9606 Gene_Symbol=TTR Transthyretin;>IPI:IPI00940791.2|TREMBL:E7EW61|ENSEMBL:ENSP00000396762 Tax_Id=9606 Gene_Symbo	3	6	6	6	6	5	6	5	6	5	63.9	63.9	63.9	15.887	147	147;184;139	10	9	1.65e-157	7973.9	7456.2	15	5385.6	5649.2	15	5122.9	5419.2	15	11498	11292	16	8259.1	8344.9	16	3723.5	4152.8	15	7906.5	7489	16	14757	13592	16	4231.5
H-INV:HIT000039118	H-INV:HIT000039118	1	1	1	>IPI:IPI00397484.3|SWISS-PROT:Q8WW36|ENSEMBL:ENSP00000345633|REFSEQ:NP_976048|H-INV:HIT000039118|VEGA:OTTHUMP00000023572 Tax_Id=9606 Gene_Symbol=ZCCHC13 Zinc finger CCHC domain-containing protein 13	1	1	1	1	0	1	0	1	0	1	4.2	4.2	4.2	18.005	166	166		1	4.1e-05	2113.9	1969.1	1	584.06	730.5	1	2216.5	2156.2	1	1846.4	1894.6	1	1663	1700.4	1	1530.7	1586.9	1	1931	1838.2	1	2652.8	2443.5	1	0
H-INV:HIT000039448	H-INV:HIT000039448	9	5	5	>IPI:IPI00006154.1|SWISS-PROT:P36980-1|ENSEMBL:ENSP00000356385;ENSP00000356391|REFSEQ:NP_005657|H-INV:HIT000039448|VEGA:OTTHUMP00000034673 Tax_Id=9606 Gene_Symbol=CFHR2 Isoform Long of Complement factor H-related protein 2	1	9	5	5	8	8	4	4	4	4	41.5	19.6	19.6	30.65	270	270	7	4	6.01e-150	6069.6	5659.8	6	2304.4	2654.3	6	4944.6	4926.2	6	6000.3	6044	6	5371.1	5391.5	6	2889.2	3085.8	6	4074.6	3884.5	6	10132	9332.3	6	2677.6
H-INV:HIT000039462;ENSEMBL:ENSP00000403386;CON__Q28065;ENSEMBL:ENSP00000395968	H-INV:HIT000039462	18;2;1;1	18;2;1;1	18;2;1;1	>IPI:IPI00021727.1|SWISS-PROT:P04003|TREMBL:B4E1D8;B4E1E1;Q5VVQ8|ENSEMBL:ENSP00000356037|REFSEQ:NP_000706|H-INV:HIT000039462|VEGA:OTTHUMP00000034376 Tax_Id=9606 Gene_Symbol=C4BPA C4b-binding protein alpha chain	4	18	18	18	16	18	16	18	16	18	36.7	36.7	36.7	67.033	597	597;152;610;118	28	27	1.27e-195	52494	48963	51	21385	24322	49	44507	44892	51	72368	71525	51	48619	49456	51	25037	26970	50	38148	36282	50	79500	73228	51	26684
H-INV:HIT000039846	H-INV:HIT000039846	3	3	3	>IPI:IPI00023728.1|SWISS-PROT:Q92820|TREMBL:A8K335;B4DVI2|ENSEMBL:ENSP00000260118|REFSEQ:NP_003869|H-INV:HIT000039846|VEGA:OTTHUMP00000226541 Tax_Id=9606 Gene_Symbol=GGH Gamma-glutamyl hydrolase	1	3	3	3	3	1	3	1	3	1	11.9	11.9	11.9	35.964	318	318	3	1	2.19e-07	2149.2	2006.5	4	1077.7	1096.4	3	2130.8	2112.5	4	2087.3	2125.6	4	1912.9	1967.2	4	2031.3	2089.6	4	2428.7	2311.8	4	2574.8	2371.6	4	1074.6
H-INV:HIT000040338;ENSEMBL:ENSP00000428923;ENSEMBL:ENSP00000430861;ENSEMBL:ENSP00000430543;ENSEMBL:ENSP00000427773;ENSEMBL:ENSP00000429300;ENSEMBL:ENSP00000429843;ENSEMBL:ENSP00000430571;ENSEMBL:ENSP00000427852;ENSP00000430471;ENSEMBL:ENSP00000430737;ENSEMBL:ENSP00000430372;ENSEMBL:ENSP00000430975	H-INV:HIT000040338;ENSEMBL:ENSP00000428923;ENSEMBL:ENSP00000430861;ENSEMBL:ENSP00000430543;ENSEMBL:ENSP00000427773;ENSEMBL:ENSP00000429300;ENSEMBL:ENSP00000429843	7;7;6;5;5;4;4;3;2;2;1;1	7;7;6;5;5;4;4;3;2;2;1;1	7;7;6;5;5;4;4;3;2;2;1;1	>IPI:IPI00215983.3|SWISS-PROT:P00915|ENSEMBL:ENSP00000256119;ENSP00000392338;ENSP00000401551;ENSP00000429798;ENSP00000430656;ENSP00000443517|REFSEQ:NP_001122301;NP_001122302;NP_001122303;NP_001158302;NP_001729|H-INV:HIT000040338|VEGA:OTTHUMP00000227973;OTT	12	7	7	7	5	6	5	6	5	6	30.3	30.3	30.3	28.87	261	261;194;251;138;127;178;176;87;149;148;118;99	7	7	7.24e-55	10260	9612.8	13	8780.8	9093.2	13	11711	11631	13	6346.9	6866	13	9397.8	9457.1	13	8738.5	9200.1	13	13608	12883	13	6828.3	6289.5	13	3656.7
H-INV:HIT000040341;ENSEMBL:ENSP00000410895;CON__Q2KJ83	H-INV:HIT000040341	11;4;2	11;4;2	11;4;2	>IPI:IPI00010295.1|SWISS-PROT:P15169|TREMBL:B1AP59|ENSEMBL:ENSP00000359446|REFSEQ:NP_001299|H-INV:HIT000040341|VEGA:OTTHUMP00000020269 Tax_Id=9606 Gene_Symbol=CPN1 Carboxypeptidase N catalytic chain	3	11	11	11	9	9	9	9	9	9	36.2	36.2	36.2	52.286	458	458;204;462	13	13	5.07e-144	21299	19886	23	10772	11831	23	18363	18334	23	19214	19481	23	17050	17287	23	12510	13160	23	17330	16487	23	28668	26406	23	9456.3
H-INV:HIT000040426;TREMBL:B4DSX2;E7ENZ5	H-INV:HIT000040426;TREMBL:B4DSX2;E7ENZ5	1;1	1;1	1;1	>IPI:IPI00299485.5|SWISS-PROT:Q9NPY3|TREMBL:Q59EB6;Q8IXK1|ENSEMBL:ENSP00000246006|REFSEQ:NP_036204|H-INV:HIT000040426|VEGA:OTTHUMP00000030419 Tax_Id=9606 Gene_Symbol=CD93 Complement component C1q receptor;>IPI:IPI00909029.1|TREMBL:B4DSX2;E7ENZ5|ENSEMBL:ENS	2	1	1	1	1	1	1	1	1	1	3.4	3.4	3.4	68.559	652	652;347	1	1	1.07e-08	612.61	573.59	2	481.98	500.41	2	529.87	535.53	2	426.79	444.1	2	499.07	522.42	2	826.83	815.63	2	518.82	501.33	2	582.78	536.8	2	315.62
H-INV:HIT000040491	H-INV:HIT000040491	7	7	7	>IPI:IPI00022445.1|SWISS-PROT:P02775|TREMBL:D3JV41;D3JV42;D3JV43|ENSEMBL:ENSP00000296028|REFSEQ:NP_002695|H-INV:HIT000040491|VEGA:OTTHUMP00000160477 Tax_Id=9606 Gene_Symbol=PPBP Platelet basic protein	1	7	7	7	7	7	7	7	7	7	44.5	44.5	44.5	13.894	128	128	22	16	3.33e-130	35658	33329	34	21967	23304	34	22253	23585	34	52072	50908	34	32455	33449	33	25755	26403	34	24684	23680	34	58681	54051	34	20650
H-INV:HIT000040965;ENSEMBL:ENSP00000416841	H-INV:HIT000040965;ENSEMBL:ENSP00000416841	5;3	5;3	5;3	>IPI:IPI00022392.1|SWISS-PROT:P02745|ENSEMBL:ENSP00000363773;ENSP00000385564|REFSEQ:NP_057075|H-INV:HIT000040965|VEGA:OTTHUMP00000002936;OTTHUMP00000197085 Tax_Id=9606 Gene_Symbol=C1QA Complement C1q subcomponent subunit A;>IPI:IPI00844400.1|ENSEMBL:ENSP00	2	5	5	5	5	4	5	4	5	4	35.1	35.1	35.1	26.016	245	245;221	15	14	1.25e-97	19380	18296	26	31200	30625	26	14551	15838	24	14306	14636	24	13911	14563	26	21119	20850	26	12911	12483	25	13840	12748	25	11528
H-INV:HIT000041285	H-INV:HIT000041285	2	2	2	>IPI:IPI00019954.4|SWISS-PROT:Q15828|TREMBL:Q6IBD2|ENSEMBL:ENSP00000311313|REFSEQ:NP_001314|H-INV:HIT000041285|VEGA:OTTHUMP00000234150 Tax_Id=9606 Gene_Symbol=CST6 Cystatin-M	1	2	2	2	1	2	1	2	1	2	21.5	21.5	21.5	16.511	149	149	1	2	2.12e-12	1269.3	1186.4	2	781.13	834.16	2	1077.3	1084.8	2	1138.5	1151.2	2	928.14	962.79	2	1065.2	1073.4	2	915.88	877.25	2	900.31	829.28	2	0
H-INV:HIT000041985;ENSEMBL:ENSP00000396093;ENSEMBL:ENSP00000389942	H-INV:HIT000041985;ENSEMBL:ENSP00000396093	19;15;2	19;15;2	19;15;2	>IPI:IPI00166729.4|SWISS-PROT:P25311|ENSEMBL:ENSP00000292401|REFSEQ:NP_001176|H-INV:HIT000041985|VEGA:OTTHUMP00000024684 Tax_Id=9606 Gene_Symbol=AZGP1 Zinc-alpha-2-glycoprotein;>IPI:IPI00924948.1|TREMBL:C9JEV0|ENSEMBL:ENSP00000396093|VEGA:OTTHUMP0000021030	3	19	19	19	18	19	18	19	18	19	57	57	57	34.258	298	298;227;85	39	44	1.34e-282	86881	81280	77	61252	64168	76	64928	67036	77	96498	96299	74	80837	82505	76	67490	68916	77	62516	59919	76	113220	104290	74	42501
H-INV:HIT000042590;TREMBL:B4DMI2;F5GWF0	H-INV:HIT000042590;TREMBL:B4DMI2;F5GWF0	2;1	2;1	2;1	>IPI:IPI00387168.4|SWISS-PROT:Q8NBP7-1|ENSEMBL:ENSP00000303208|REFSEQ:NP_777596|H-INV:HIT000042590|VEGA:OTTHUMP00000009833 Tax_Id=9606 Gene_Symbol=PCSK9 Isoform 1 of Proprotein convertase subtilisin/kexin type 9;>IPI:IPI00909849.2|TREMBL:B4DMI2;F5GWF0|ENSE	2	2	2	2	1	1	1	1	1	1	4.2	4.2	4.2	74.285	692	692;266	1	1	1.19e-06	431.09	403.11	1	284.23	300.84	1	361.81	363.61	1	309.07	322.66	1	425.94	427.57	1	367.46	375.13	1	348.68	333.41	1	398.53	367.08	1	431.09
H-INV:HIT000049686;ENSEMBL:ENSP00000374844;ENSEMBL:ENSP00000436353;REFSEQ:NP_001171597	H-INV:HIT000049686;ENSEMBL:ENSP00000374844;ENSEMBL:ENSP00000436353;REFSEQ:NP_001171597	6;6;6;6	3;3;3;3	2;2;2;2	>IPI:IPI00852577.3|SWISS-PROT:P0CG04|TREMBL:A0M8Q9;Q6DHW4|ENSEMBL:ENSP00000374855|H-INV:HIT000049686|VEGA:OTTHUMP00000199427 Tax_Id=9606 Gene_Symbol=IGLC1 Putative uncharacterized protein;>IPI:IPI00829640.1|TREMBL:A2N2W9;Q5NV73;Q6GMW4;Q7Z2E8;Q9NSD6|ENSEMBL	4	6	3	2	5	3	2	1	1	1	31.2	15.2	12.2	25.108	237	237;233;215;214	2	1	1.18e-59	0	0	0	0	0	0	0	0	0	0	0	0	0	0	0	0	0	0	0	0	0	0	0	0	0
H-INV:HIT000051487	H-INV:HIT000051487	36	36	34	>IPI:IPI00879709.3|SWISS-PROT:P13671|TREMBL:A8K8Z4|ENSEMBL:ENSP00000263413;ENSP00000338861|REFSEQ:NP_000056;NP_001108603|H-INV:HIT000051487|VEGA:OTTHUMP00000120010;OTTHUMP00000197101 Tax_Id=9606 Gene_Symbol=C6 Complement component C6 precursor	1	36	36	34	33	34	33	34	32	32	43.9	43.9	40.2	105.75	943	943	45	50	0	113380	105720	89	43429	50033	87	106820	106260	89	139030	138890	91	104840	105910	90	52128	56626	89	86160	81849	90	168590	155290	90	63774
H-INV:HIT000051766;SWISS-PROT:Q99592-1	H-INV:HIT000051766;SWISS-PROT:Q99592-1	1;1	1;1	1;1	>IPI:IPI00409637.1|SWISS-PROT:Q99592-2|ENSEMBL:ENSP00000351539|REFSEQ:NP_991331|H-INV:HIT000051766|VEGA:OTTHUMP00000037918 Tax_Id=9606 Gene_Symbol=ZNF238 Isoform 2 of Zinc finger protein 238;>IPI:IPI00007360.2|SWISS-PROT:Q99592-1|REFSEQ:NP_006343 Tax_Id=96	2	1	1	1	1	0	1	0	1	0	2.3	2.3	2.3	59.365	531	531;522	1		0.0041194	1064.4	995.6	1	735.25	778.72	1	1148.9	1153.4	1	1317.6	1331.2	1	1184.5	1210.7	1	1095.9	1120.2	1	1103.3	1056.9	1	2453	2259.5	1	1064.4
H-INV:HIT000052011;TREMBL:B5A949	H-INV:HIT000052011;TREMBL:B5A949	1;1	1;1	1;1	>IPI:IPI00019530.1|SWISS-PROT:P35590|TREMBL:B4DKW0;B4DTW8;B5A952|ENSEMBL:ENSP00000361554|REFSEQ:NP_005415|H-INV:HIT000052011|VEGA:OTTHUMP00000008352 Tax_Id=9606 Gene_Symbol=TIE1 Tyrosine-protein kinase receptor Tie-1;>IPI:IPI00936406.1|TREMBL:B5A949|ENSEMB	2	1	1	1	1	1	1	1	1	1	1.6	1.6	1.6	125.09	1138	1138;379	1	1	2.47e-20	282.35	266.03	1	399.68	397.49	1	336.96	343	1	172.23	188.46	1	275.5	284.86	1	433.58	427.95	1	269.89	260.84	1	296.84	273.42	1	282.35
H-INV:HIT000052315;ENSEMBL:ENSP00000443302;ENSEMBL:ENSP00000385710;ENSEMBL:ENSP00000445717	H-INV:HIT000052315	91;7;5;1	91;7;5;1	69;2;5;1	>IPI:IPI00478003.3|SWISS-PROT:P01023|TREMBL:Q9BQ22|ENSEMBL:ENSP00000323929|REFSEQ:NP_000005|H-INV:HIT000052315|VEGA:OTTHUMP00000196829 Tax_Id=9606 Gene_Symbol=A2M Alpha-2-macroglobulin	4	91	91	69	88	83	88	83	67	61	69	69	57.1	163.29	1474	1474;200;168;90	708	781	0	935670	877480	1248	888680	906220	1238	836320	852600	1241	671760	698730	1219	788760	809290	1246	960410	971390	1249	918790	877710	1244	810810	746840	1217	467320
H-INV:HIT000052567;TREMBL:B7Z8R6;CON__P00978	H-INV:HIT000052567;TREMBL:B7Z8R6	12;9;1	12;9;1	12;9;1	>IPI:IPI00022426.1|SWISS-PROT:P02760|TREMBL:P78492|ENSEMBL:ENSP00000265132|REFSEQ:NP_001624|H-INV:HIT000052567|VEGA:OTTHUMP00000021967 Tax_Id=9606 Gene_Symbol=AMBP Protein AMBP;>IPI:IPI00922298.1|TREMBL:B7Z8R6|ENSEMBL:ENSP00000443109 Tax_Id=9606 Gene_Symbo	3	12	12	12	10	12	10	12	10	12	37.2	37.2	37.2	38.999	352	352;270;352	27	27	0	40440	37714	48	15940	18268	46	35258	35218	46	47913	47835	48	37226	37644	48	20543	22065	47	31676	30112	47	60714	55923	46	19101
H-INV:HIT000052666	H-INV:HIT000052666	2	2	2	>IPI:IPI00002745.1|SWISS-PROT:Q9UBR2|TREMBL:Q5U000|ENSEMBL:ENSP00000217131|REFSEQ:NP_001327|H-INV:HIT000052666|VEGA:OTTHUMP00000031409 Tax_Id=9606 Gene_Symbol=CTSZ Cathepsin Z	1	2	2	2	1	1	1	1	1	1	7.3	7.3	7.3	33.868	303	303	1	1	1.06e-05	3680	3448.2	2	3178.1	3272.1	2	3347.2	3390.8	2	2707.3	2815	2	3156.7	3235.5	2	3753.2	3792.6	2	3486.4	3334.4	2	3687	3396.1	2	3094.9
H-INV:HIT000052996;ENSEMBL:ENSP00000387092;ENSEMBL:ENSP00000364701;ENSEMBL:ENSP00000386320	H-INV:HIT000052996	12;5;5;3	12;5;5;3	12;5;5;3	>IPI:IPI00019576.1|SWISS-PROT:P00742|TREMBL:Q5JVE7|ENSEMBL:ENSP00000364709|REFSEQ:NP_000495|H-INV:HIT000052996|VEGA:OTTHUMP00000018735 Tax_Id=9606 Gene_Symbol=F10 Coagulation factor X	4	12	12	12	11	10	11	10	11	10	26.2	26.2	26.2	54.731	488	488;334;332;130	18	14	3.83e-154	38394	35865	30	21379	23121	30	31547	31904	30	41185	41238	30	32972	33802	30	28912	29710	30	30949	29545	30	43322	39904	30	20112
H-INV:HIT000053226;ENSEMBL:ENSP00000431865	H-INV:HIT000053226;ENSEMBL:ENSP00000431865	1;1	1;1	1;1	>IPI:IPI00328703.1|SWISS-PROT:Q86UD1|ENSEMBL:ENSP00000332613|REFSEQ:NP_848602|H-INV:HIT000053226|VEGA:OTTHUMP00000231985 Tax_Id=9606 Gene_Symbol=OAF Out at first protein homolog;>IPI:IPI00979582.1|TREMBL:E9PJ29|ENSEMBL:ENSP00000431865|VEGA:OTTHUMP000002319	2	1	1	1	1	0	1	0	1	0	6.2	6.2	6.2	30.688	273	273;157	1		0.0021862	32.779	30.934	1	51.735	52.005	1	86.883	85.455	1	49.632	52.242	1	42.039	44.24	1	62.017	62.271	1	55.674	53.303	1	65.437	60.274	1	32.779
H-INV:HIT000053327;ENSEMBL:ENSP00000387988;H-INV:HIT000218906;ENSEMBL:ENSP00000439273;TREMBL:B7Z557;ENSEMBL:ENSP00000411117;TREMBL:B7Z3P3;F5H6L8;ENSEMBL:ENSP00000394756;ENSEMBL:ENSP00000445054;TREMBL:B4DPQ8;ENSEMBL:ENSP00000438344	H-INV:HIT000053327;ENSEMBL:ENSP00000387988	22;11;10;9;8;3;3;2;2;2;1	22;11;10;9;8;3;3;2;2;2;1	22;11;10;9;8;3;3;2;2;2;1	>IPI:IPI00925540.2|SWISS-PROT:P26927|TREMBL:B7Z250;Q53GN8|ENSEMBL:ENSP00000414287|REFSEQ:NP_066278|H-INV:HIT000053327|VEGA:OTTHUMP00000208927 Tax_Id=9606 Gene_Symbol=MST1 hepatocyte growth factor-like protein precursor;>IPI:IPI00925822.2|ENSEMBL:ENSP000003	11	22	22	22	17	20	17	20	17	20	43.3	43.3	43.3	81.998	725	725;273;715;689;264;164;164;195;176;164;40	19	25	5.66e-242	37646	35150	37	19269	21164	37	34593	34475	37	36292	36796	37	32381	32870	38	24751	25875	37	32146	30590	37	45243	41673	37	17823
H-INV:HIT000053464;ENSEMBL:ENSP00000422298	H-INV:HIT000053464;ENSEMBL:ENSP00000422298	11;11	9;9	9;9	>IPI:IPI00328550.3|SWISS-PROT:P35443|TREMBL:B7Z832|ENSEMBL:ENSP00000339730|REFSEQ:NP_003239|H-INV:HIT000053464|VEGA:OTTHUMP00000135313 Tax_Id=9606 Gene_Symbol=THBS4 Thrombospondin-4;>IPI:IPI00966406.1|TREMBL:E7ES19|ENSEMBL:ENSP00000422298|VEGA:OTTHUMP00000	2	11	9	9	10	8	8	7	8	7	17.2	14.5	14.5	105.87	961	961;870	10	8	4.5e-156	13875	13021	17	14123	14346	17	13564	13762	17	9208.7	9764.5	17	12682	13045	17	17468	17440	17	13549	13006	17	12054	11103	16	7528.2
H-INV:HIT000053628;ENSEMBL:ENSP00000433907;ENSEMBL:ENSP00000387413;CON__P00735	H-INV:HIT000053628;ENSEMBL:ENSP00000433907	30;28;12;7	30;28;12;7	30;28;12;7	>IPI:IPI00019568.1|SWISS-PROT:P00734|TREMBL:B4DDT3;Q69EZ7;Q69EZ8|ENSEMBL:ENSP00000308541|REFSEQ:NP_000497|H-INV:HIT000053628|VEGA:OTTHUMP00000197117 Tax_Id=9606 Gene_Symbol=F2 Prothrombin (Fragment);>IPI:IPI00975497.1|TREMBL:E9PIT3;Q15253;Q86WA1;Q8TD58|ENS	4	30	30	30	30	28	30	28	30	28	56.3	56.3	56.3	70.036	622	622;583;324;625	79	73	0	137430	128190	138	56398	64255	130	128920	128350	138	163180	163050	138	119120	120900	137	66806	71340	130	96978	92287	134	193710	178430	139	71025
H-INV:HIT000053735;ENSEMBL:ENSP00000413178;ENSP00000441566;TREMBL:B7Z3Y2;Q584P1;ENSEMBL:ENSP00000264441;ENSEMBL:ENSP00000408751;ENSEMBL:ENSP00000404327	H-INV:HIT000053735;ENSEMBL:ENSP00000413178;ENSP00000441566;TREMBL:B7Z3Y2;Q584P1	7;7;7;3;2;2	7;7;7;3;2;2	7;7;7;3;2;2	>IPI:IPI00384280.5|SWISS-PROT:Q9UHG3|TREMBL:B7Z8A2|ENSEMBL:ENSP00000387654|REFSEQ:NP_057381|H-INV:HIT000053735|VEGA:OTTHUMP00000160077 Tax_Id=9606 Gene_Symbol=PCYOX1 Prenylcysteine oxidase 1;>IPI:IPI00924611.2|TREMBL:B7Z9P8;C9K055|ENSEMBL:ENSP00000413178;E	6	7	7	7	5	4	5	4	5	4	16.4	16.4	16.4	56.639	505	505;428;427;293;154;130	5	6	2.01e-48	5928.8	5535.5	8	3008.4	3306.6	8	5333.6	5369.4	8	7413.4	7382.5	8	5373.3	5510.8	8	4156.8	4353.2	8	5551.1	5279.8	8	7692.6	7085.6	8	2439.6
H-INV:HIT000053797;TREMBL:B4DRR8;TREMBL:B4DQV1;Q05BT9	H-INV:HIT000053797;TREMBL:B4DRR8;TREMBL:B4DQV1;Q05BT9	1;1;1	1;1;1	1;1;1	>IPI:IPI00291136.4|SWISS-PROT:P12109|TREMBL:Q8TBN2|ENSEMBL:ENSP00000355180|REFSEQ:NP_001839|H-INV:HIT000053797|VEGA:OTTHUMP00000115501 Tax_Id=9606 Gene_Symbol=COL6A1 Collagen alpha-1(VI) chain;>IPI:IPI01009421.1|TREMBL:B4DRR8|ENSEMBL:ENSP00000446304 Tax_Id	3	1	1	1	1	0	1	0	1	0	1.4	1.4	1.4	108.53	1028	1028;589;404	1		0.0049751	0	0	0	0	0	0	0	0	0	0	0	0	0	0	0	0	0	0	0	0	0	0	0	0	0
H-INV:HIT000054108	H-INV:HIT000054108	3	3	3	>IPI:IPI00292532.6|SWISS-PROT:P49913|ENSEMBL:ENSP00000296435|REFSEQ:NP_004336|H-INV:HIT000054108|VEGA:OTTHUMP00000164805 Tax_Id=9606 Gene_Symbol=CAMP Cathelicidin antimicrobial peptide precursor	1	3	3	3	2	2	2	2	2	2	16.2	16.2	16.2	19.591	173	173	2	2	2.47e-06	3960.8	3698.9	3	2103.5	2290.2	3	3243.6	3268.6	3	4022.2	4034.9	3	3206	3292.3	3	2913.3	2979.3	3	2923.9	2794.8	3	4153.3	3825.6	3	2063.3
H-INV:HIT000054169;SWISS-PROT:P43121-2	H-INV:HIT000054169;SWISS-PROT:P43121-2	8;4	8;4	8;4	>IPI:IPI00016334.2|SWISS-PROT:P43121-1|TREMBL:A8K6A6;B2R642;B3KXZ9|ENSEMBL:ENSP00000264036|REFSEQ:NP_006491|H-INV:HIT000054169|VEGA:OTTHUMP00000232151 Tax_Id=9606 Gene_Symbol=MCAM Isoform 1 of Cell surface glycoprotein MUC18;>IPI:IPI00445227.1|SWISS-PROT:P	2	8	8	8	8	6	8	6	8	6	15.8	15.8	15.8	71.607	646	646;527	9	7	1.17e-50	10446	9827.2	14	13231	13175	14	7957.2	8378.1	14	5636.9	6045.3	14	9721.2	10020	14	15084	14811	13	9132.8	8826.9	14	7288.9	6713.8	14	5191.2
H-INV:HIT000054246;REFSEQ:NP_001177932;REFSEQ:NP_001177931	H-INV:HIT000054246;REFSEQ:NP_001177932;REFSEQ:NP_001177931	1;1;1	1;1;1	1;1;1	>IPI:IPI00019755.3|SWISS-PROT:P78417|TREMBL:B2R983|ENSEMBL:ENSP00000358727|REFSEQ:NP_004823|H-INV:HIT000054246|VEGA:OTTHUMP00000020429 Tax_Id=9606 Gene_Symbol=GSTO1 Glutathione S-transferase omega-1;>IPI:IPI00642936.2|TREMBL:D3DRA3;Q5TA02|ENSEMBL:ENSP00000	3	1	1	1	1	1	1	1	1	1	5.4	5.4	5.4	27.566	241	241;213;208	1	1	3.2e-15	1151.3	1079.4	2	1057.9	1090.9	2	1471.7	1455.1	2	677.01	746.88	2	1089.7	1095.9	2	1057.4	1084.4	2	1163.1	1107.1	2	610.47	562.31	2	259.19
H-INV:HIT000054798;H-INV:HIT000056674	H-INV:HIT000054798;H-INV:HIT000056674	1;1	1;1	1;1	>IPI:IPI00176221.7|SWISS-PROT:Q7Z3B1|ENSEMBL:ENSP00000350364|REFSEQ:NP_776169|H-INV:HIT000054798|VEGA:OTTHUMP00000011267 Tax_Id=9606 Gene_Symbol=NEGR1 Neuronal growth regulator 1;>IPI:IPI00645710.1|TREMBL:B4DI94;Q68DZ8;Q8N440|ENSEMBL:ENSP00000305938;ENSP00	2	1	1	1	0	1	0	1	0	1	3.7	3.7	3.7	38.719	354	354;226		1	0.00024502	403.76	377.76	1	287.99	302.28	1	352.83	356.33	1	343.89	350.91	1	327.27	334.13	1	307.19	319.91	1	416.46	395.44	1	364.67	335.9	1	0
H-INV:HIT000059095;H-INV:HIT000272107;SWISS-PROT:Q9HDC9-2	H-INV:HIT000059095;H-INV:HIT000272107;SWISS-PROT:Q9HDC9-2	2;2;2	2;2;2	2;2;2	>IPI:IPI00031131.4|SWISS-PROT:Q9HDC9-1|ENSEMBL:ENSP00000217456|REFSEQ:NP_065392|H-INV:HIT000059095|VEGA:OTTHUMP00000030464 Tax_Id=9606 Gene_Symbol=C20orf3 Isoform 1 of Adipocyte plasma membrane-associated protein;>IPI:IPI00791304.3|TREMBL:A2A2F9|ENSEMBL:EN	3	2	2	2	2	2	2	2	2	2	6.5	6.5	6.5	46.48	416	416;409;289	2	2	2.33e-15	880.25	821.25	4	381.16	430.81	4	834.11	829.39	4	988.03	986.52	4	628.54	647.91	4	450.31	478.12	4	690.67	655.36	4	849.89	782.83	4	290.2
H-INV:HIT000059130;TREMBL:E7EPJ8;Q4VAI4;Q4VAI5;Q4VAI6;TREMBL:B4DTP0;F5H6D9	H-INV:HIT000059130;TREMBL:E7EPJ8;Q4VAI4;Q4VAI5;Q4VAI6	10;8;3	10;8;3	10;8;3	>IPI:IPI00012792.2|SWISS-PROT:P33151|TREMBL:Q59EA3|ENSEMBL:ENSP00000344115|REFSEQ:NP_001786|H-INV:HIT000059130|VEGA:OTTHUMP00000174777 Tax_Id=9606 Gene_Symbol=CDH5 Cadherin-5;>IPI:IPI00607725.6|TREMBL:E7EPJ8;Q4VAI4;Q4VAI5;Q4VAI6|ENSEMBL:ENSP00000368846 Tax	3	10	10	10	10	8	10	8	10	8	16.1	16.1	16.1	87.527	784	784;669;525	13	10	8.17e-185	27685	25917	22	21410	22299	22	25519	25687	21	20809	21663	21	25371	25893	21	28759	29062	22	26129	24993	22	24654	22709	21	15448
H-INV:HIT000059471	H-INV:HIT000059471	6	6	6	>IPI:IPI00307446.4|SWISS-PROT:Q9BYE9|TREMBL:A1L3U4|ENSEMBL:ENSP00000261944;ENSP00000421078;ENSP00000424565|REFSEQ:NP_001165447;NP_060145|H-INV:HIT000059471|VEGA:OTTHUMP00000223383;OTTHUMP00000223384;OTTHUMP00000223385 Tax_Id=9606 Gene_Symbol=CDHR2 Cadherin	1	6	6	6	5	3	5	3	5	3	5.4	5.4	5.4	141.54	1310	1310	6	3	2.05e-53	6642.5	6266.6	6	10250	10076	6	4538.6	4909.5	6	2131.4	2466.8	6	6127.4	6352.1	6	11446	11226	6	6479.4	6270.3	6	2903.8	2674.7	6	5114.7
H-INV:HIT000061172;REFSEQ:NP_620596;REFSEQ:NP_620595;TREMBL:Q6QNA4;Q6QNA6;Q9UGQ1	H-INV:HIT000061172;REFSEQ:NP_620596;REFSEQ:NP_620595;TREMBL:Q6QNA4;Q6QNA6;Q9UGQ1	3;3;3;2	3;3;3;2	3;3;3;2	>IPI:IPI00449028.2|SWISS-PROT:Q76LX8-1|ENSEMBL:ENSP00000360997|REFSEQ:NP_620594|H-INV:HIT000061172|VEGA:OTTHUMP00000022496 Tax_Id=9606 Gene_Symbol=ADAMTS13 Isoform 1 of A disintegrin and metalloproteinase with thrombospondin motifs 13;>IPI:IPI00453457.2|SW	4	3	3	3	2	3	2	3	2	3	3.5	3.5	3.5	153.6	1427	1427;1371;1340;364	2	3	2.98e-38	2610	2443.6	4	2036	2124.9	4	2745.8	2758.9	4	2657.9	2694.7	4	2058.3	2124.2	4	2015.8	2049.2	4	1890.3	1811.3	4	3398.5	3130.4	4	1546.6
H-INV:HIT000061501	H-INV:HIT000061501	17	17	17	>IPI:IPI00019581.2|SWISS-PROT:P00748|TREMBL:Q1JR85;Q8IZZ5;Q96EF3|ENSEMBL:ENSP00000253496|REFSEQ:NP_000496|H-INV:HIT000061501|VEGA:OTTHUMP00000223845 Tax_Id=9606 Gene_Symbol=F12 Coagulation factor XII	1	17	17	17	15	16	15	16	15	16	34.5	34.5	34.5	67.791	615	615	23	20	1.27e-230	43730	40839	41	23223	25326	41	38105	38025	41	37426	38055	41	32830	33640	41	31142	31977	41	34329	32768	41	53389	49177	41	23168
H-INV:HIT000061682;ENSEMBL:ENSP00000380628;ENSEMBL:ENSP00000397445;ENSEMBL:ENSP00000413628;ENSEMBL:ENSP00000390440;ENSEMBL:ENSP00000403311	H-INV:HIT000061682;ENSEMBL:ENSP00000380628	7;7;3;2;2;1	7;7;3;2;2;1	7;7;3;2;2;1	>IPI:IPI00299059.7|SWISS-PROT:O00533-2|ENSEMBL:ENSP00000256509|REFSEQ:NP_006605|H-INV:HIT000061682|VEGA:OTTHUMP00000115720 Tax_Id=9606 Gene_Symbol=CHL1 Isoform 2 of Neural cell adhesion molecule L1-like protein;>IPI:IPI00783390.3|SWISS-PROT:O00533-1|TREMBL	6	7	7	7	4	6	4	6	4	6	7.5	7.5	7.5	136.7	1224	1224;1208;181;96;85;66	4	6	1.4e-29	4986.1	4675.8	6	4702.9	4797.7	6	4279.7	4382.5	6	3757.9	3906.1	6	4807	4898.4	6	5433.1	5499.6	6	5093.5	4867.8	6	4412.7	4064.5	6	2924.2
H-INV:HIT000070696;TREMBL:Q7KYQ5;Q7KYY4;Q8IZZ8;Q8IZZ9;Q8J000;Q8J001;Q8TCE1;Q9UBW9;CON__P41361	H-INV:HIT000070696	25;12;7	25;12;7	25;12;7	>IPI:IPI00032179.3|SWISS-PROT:P01008|TREMBL:Q9UE54|ENSEMBL:ENSP00000356671|REFSEQ:NP_000479|H-INV:HIT000070696|VEGA:OTTHUMP00000035393 Tax_Id=9606 Gene_Symbol=SERPINC1 Antithrombin-III	3	25	25	25	24	23	24	23	24	23	50.6	50.6	50.6	52.602	464	464;259;465	93	83	0	128810	120200	148	58811	65876	145	124750	124330	149	154100	154560	149	123840	124610	148	59045	65920	148	126430	119580	150	174780	160990	145	73830
H-INV:HIT000076231;ENSEMBL:ENSP00000376264;ENSP00000446240;REFSEQ:NP_001027019;ENSEMBL:ENSP00000376262;ENSEMBL:ENSP00000376267;TREMBL:Q9NSY8	H-INV:HIT000076231;ENSEMBL:ENSP00000376264;ENSP00000446240;REFSEQ:NP_001027019;ENSEMBL:ENSP00000376262	18;17;11;11;4;1	17;16;10;10;3;1	6;6;0;0;0;1	>IPI:IPI00290283.6|SWISS-PROT:P48740-2|ENSEMBL:ENSP00000296280|REFSEQ:NP_624302|H-INV:HIT000076231|VEGA:OTTHUMP00000209928 Tax_Id=9606 Gene_Symbol=MASP1 Isoform 2 of Mannan-binding lectin serine protease 1;>IPI:IPI00924973.1|SWISS-PROT:P48740-4|TREMBL:F5H2	6	18	17	6	15	16	14	15	5	6	36	34.9	13.6	81.859	728	728;615;380;354;205;82	18	21	5.8e-189	40670	38069	33	30950	32174	33	31303	32123	33	36740	37228	33	36155	37142	33	40436	40667	32	33611	32223	33	35133	32361	33	17245
H-INV:HIT000076328;ENSEMBL:ENSP00000376266;REFSEQ:NP_757365;REFSEQ:NP_705719;NP_757380;REFSEQ:NP_757363;TREMBL:B4DV02;REFSEQ:NP_705720;REFSEQ:NP_757364;ENSEMBL:ENSP00000384591	H-INV:HIT000076328;ENSEMBL:ENSP00000376266;REFSEQ:NP_757365;REFSEQ:NP_705719;NP_757380;REFSEQ:NP_757363;TREMBL:B4DV02;REFSEQ:NP_705720;REFSEQ:NP_757364;ENSEMBL:ENSP00000384591	1;1;1;1;1;1;1;1;1	1;1;1;1;1;1;1;1;1	1;1;1;1;1;1;1;1;1	>IPI:IPI00290239.3|SWISS-PROT:Q96RR4-1|ENSEMBL:ENSP00000312741;ENSP00000384600|REFSEQ:NP_006540|H-INV:HIT000076328|VEGA:OTTHUMP00000240239;OTTHUMP00000240242 Tax_Id=9606 Gene_Symbol=CAMKK2 Isoform 1 of Calcium/calmodulin-dependent protein kinase kinase 2;>	9	1	1	1	0	1	0	1	0	1	2.4	2.4	2.4	64.745	588	588;556;545;541;533;524;498;490;267		2	0.00042707	3060.3	2850.9	1	875.13	1082.1	1	3051.7	2990.9	1	3163.2	3196.7	1	2551.1	2572.2	1	1325.9	1451.6	1	2448.9	2319.9	1	3475.7	3201.4	1	0
H-INV:HIT000077141;TREMBL:Q6IQ50;TREMBL:D2WEZ3;ENSEMBL:ENSP00000344557;REFSEQ:NP_982283;TREMBL:F8WA92	H-INV:HIT000077141;TREMBL:Q6IQ50;TREMBL:D2WEZ3;ENSEMBL:ENSP00000344557;REFSEQ:NP_982283;TREMBL:F8WA92	2;1;1;1;1;1	2;1;1;1;1;1	2;1;1;1;1;1	>IPI:IPI00297655.4|SWISS-PROT:Q04721|TREMBL:Q13560;Q96JU8;Q9UFD5|ENSEMBL:ENSP00000256646|REFSEQ:NP_077719|H-INV:HIT000077141|VEGA:OTTHUMP00000014035 Tax_Id=9606 Gene_Symbol=NOTCH2 Neurogenic locus notch homolog protein 2;>IPI:IPI00981408.1|TREMBL:Q6IQ50|RE	6	2	2	2	0	2	0	2	0	2	1.1	1.1	1.1	265.4	2471	2471;1235;863;238;236;236		2	0.00037188	1621.6	1520.3	2	1487.9	1524.1	2	1520.4	1541.3	2	1182.7	1230.4	2	1316.1	1355.3	2	1653.5	1658.9	2	1361.9	1305.2	2	1146.4	1056	2	0
H-INV:HIT000078083;TREMBL:A6NJE8;ENSEMBL:ENSP00000357173;ENSP00000357174	H-INV:HIT000078083;TREMBL:A6NJE8;ENSEMBL:ENSP00000357173;ENSP00000357174	1;1;1	1;1;1	1;1;1	>IPI:IPI00290135.8|SWISS-PROT:Q96RD9-1|ENSEMBL:ENSP00000354691|REFSEQ:NP_112571|H-INV:HIT000078083|VEGA:OTTHUMP00000018869 Tax_Id=9606 Gene_Symbol=FCRL5 Isoform 1 of Fc receptor-like protein 5;>IPI:IPI00641062.3|TREMBL:A6NJE8|ENSEMBL:ENSP00000349434 Tax_Id	3	1	1	1	0	1	0	1	0	1	1.7	1.7	1.7	106.44	977	977;977;759		1	9.78e-07	174.92	163.73	1	132.53	138.67	1	178.91	179.25	1	153.5	159.57	1	194.53	197.29	1	199.11	202.51	1	194.18	185.63	1	245.34	225.98	1	0
H-INV:HIT000078719;TREMBL:B7ZM33;CON__ENSEMBL:ENSBTAP00000016285	H-INV:HIT000078719;TREMBL:B7ZM33	9;7;1	9;7;1	9;7;1	>IPI:IPI00163207.1|SWISS-PROT:Q96PD5-1|TREMBL:A8K050|ENSEMBL:ENSP00000345968|REFSEQ:NP_443122|H-INV:HIT000078719|VEGA:OTTHUMP00000198257 Tax_Id=9606 Gene_Symbol=PGLYRP2 Isoform 1 of N-acetylmuramoyl-L-alanine amidase;>IPI:IPI00394992.1|SWISS-PROT:Q96PD5-2|	3	9	9	9	7	9	7	9	7	9	19.6	19.6	19.6	62.216	576	576;634;591	12	13	1.16e-183	21598	20142	24	8512.8	9796	23	21650	21428	24	25031	25125	24	18850	19030	24	8951.5	9955.2	24	18397	17419	24	30180	27799	24	10856
H-INV:HIT000079049;CON__Q95121	H-INV:HIT000079049	18;6	18;6	18;6	>IPI:IPI00006114.5|SWISS-PROT:P36955|TREMBL:F1T092|ENSEMBL:ENSP00000254722|REFSEQ:NP_002606|H-INV:HIT000079049|VEGA:OTTHUMP00000115682 Tax_Id=9606 Gene_Symbol=SERPINF1 Pigment epithelium-derived factor	2	18	18	18	15	17	15	17	15	17	49.3	49.3	49.3	46.312	418	418;416	28	29	3.98e-195	49157	45911	51	26594	28840	50	39061	39465	51	49248	49478	51	42182	42786	51	30127	31607	50	39728	37813	51	62663	57719	51	21215
H-INV:HIT000081410;SWISS-PROT:Q86YW5-2	H-INV:HIT000081410;SWISS-PROT:Q86YW5-2	1;1	1;1	1;1	>IPI:IPI00410333.2|SWISS-PROT:Q86YW5-1|ENSEMBL:ENSP00000362219|REFSEQ:NP_835468|H-INV:HIT000081410|VEGA:OTTHUMP00000017858 Tax_Id=9606 Gene_Symbol=TREML1 Isoform 1 of Trem-like transcript 1 protein;>IPI:IPI00795384.1|SWISS-PROT:Q86YW5-2|ENSEMBL:ENSP0000040	2	1	1	1	1	0	1	0	1	0	5.1	5.1	5.1	32.678	311	311;199	1		2.93e-05	581.43	544.42	1	459.71	477.25	1	513.54	522.22	1	545.23	549.39	1	390.85	415.43	1	608.88	593.94	1	249.15	246.74	1	1021	940.48	1	581.43
H-INV:HIT000082590	H-INV:HIT000082590	3	3	3	>IPI:IPI00171411.4|SWISS-PROT:Q8NBJ4-1|TREMBL:B3KNK9;Q5VZE3|ENSEMBL:ENSP00000373363;ENSP00000373364|REFSEQ:NP_057632;NP_808800|H-INV:HIT000082590|VEGA:OTTHUMP00000021582;OTTHUMP00000021583 Tax_Id=9606 Gene_Symbol=GOLM1 Golgi membrane protein 1	1	3	3	3	1	3	1	3	1	3	7.8	7.8	7.8	46.273	410	410	1	3	1.8e-07	1883.7	1777.2	2	2918.7	2868.8	2	1309.5	1438.7	2	1477.1	1527.8	2	2075.6	2203.4	2	4368.7	4234.9	2	1716.1	1686.8	2	1126.3	1037.5	2	1374.6
H-INV:HIT000082599;TREMBL:F8W7M9;REFSEQ:NP_006476;REFSEQ:NP_006478;CON__ENSEMBL:ENSBTAP00000016046;ENSEMBL:ENSP00000415289;ENSEMBL:ENSP00000414584;ENSEMBL:ENSP00000401077;ENSEMBL:ENSP00000415160;ENSEMBL:ENSP00000402963;ENSEMBL:ENSP00000404024;ENSEMBL:ENSP00000396084;ENSEMBL:ENSP00000395329	H-INV:HIT000082599;TREMBL:F8W7M9;REFSEQ:NP_006476;REFSEQ:NP_006478	19;17;14;14;9;5;5;4;3;3;2;1;1	19;17;14;14;9;5;5;4;3;3;2;1;1	5;3;0;0;3;0;0;0;0;0;0;0;0	>IPI:IPI00296534.2|SWISS-PROT:P23142-1|TREMBL:Q8NBH6|ENSEMBL:ENSP00000331544|REFSEQ:NP_006477|H-INV:HIT000082599|VEGA:OTTHUMP00000199864 Tax_Id=9606 Gene_Symbol=FBLN1 Isoform D of Fibulin-1;>IPI:IPI01025069.1|TREMBL:F8W7M9|ENSEMBL:ENSP00000262723 Tax_Id=96	13	19	19	5	15	17	15	17	3	4	37.4	37.4	8.8	77.213	703	703;703;601;566;706;189;139;183;181;172;65;70;26	21	28	0	43755	40990	47	36764	37963	47	40301	40627	47	28779	30176	46	36721	37499	47	42978	43385	47	38873	37195	47	39560	36439	47	15001
H-INV:HIT000083484;ENSEMBL:ENSP00000292901;ENSEMBL:ENSP00000393810	H-INV:HIT000083484;ENSEMBL:ENSP00000292901;ENSEMBL:ENSP00000393810	5;4;3	1;1;1	1;1;1	>IPI:IPI00473011.3|SWISS-PROT:P02042|TREMBL:A0N071;Q9UE58|ENSEMBL:ENSP00000369654|REFSEQ:NP_000510|H-INV:HIT000083484|VEGA:OTTHUMP00000069639 Tax_Id=9606 Gene_Symbol=HBD Hemoglobin subunit delta;>IPI:IPI00657660.1|TREMBL:B2M1S8;D1MGQ0;E9PFT6;Q4F786|ENSEMBL	3	5	1	1	5	4	1	0	1	0	40.8	8.8	8.8	16.055	147	147;141;104	1		2.89e-40	1791.3	1681.9	1	1911.1	1923	1	1181.2	1242.8	1	895.25	957.19	1	1521.2	1688.4	1	4926.8	4684.3	1	745.15	790.71	1	978.32	901.13	1	1791.3
H-INV:HIT000083593	H-INV:HIT000083593	11	9	9	>IPI:IPI00029168.1|SWISS-PROT:P08519|TREMBL:Q1HP67;Q8N696;Q9UIR5;Q9UIR6;Q9UIR8;Q9UKJ7|ENSEMBL:ENSP00000321334;ENSP00000395608|REFSEQ:NP_005568|H-INV:HIT000083593|VEGA:OTTHUMP00000017543 Tax_Id=9606 Gene_Symbol=LPA Apolipoprotein(a)	1	11	9	9	8	10	7	8	7	8	17.6	17.2	17.2	501.31	4548	4548	7	8	9.56e-56	11784	10989	12	4539.8	5165.3	11	10486	10356	12	10298	10544	12	11118	11072	12	5700.6	6444	12	14077	13305	12	22108	20364	12	5201.4
H-INV:HIT000091043	H-INV:HIT000091043	1	1	1	>IPI:IPI00884105.2|SWISS-PROT:P11279|TREMBL:B3KRY3|ENSEMBL:ENSP00000333298|REFSEQ:NP_005552|H-INV:HIT000091043|VEGA:OTTHUMP00000018748 Tax_Id=9606 Gene_Symbol=LAMP1 Lysosome-associated membrane glycoprotein 1	1	1	1	1	0	1	0	1	0	1	2.2	2.2	2.2	44.882	417	417		1	0.0018794	0	0	0	0	0	0	0	0	0	0	0	0	0	0	0	0	0	0	0	0	0	0	0	0	0
H-INV:HIT000092405	H-INV:HIT000092405	16	16	16	>IPI:IPI00479116.2|SWISS-PROT:P22792|ENSEMBL:ENSP00000319464;ENSP00000402232|REFSEQ:NP_001073982|H-INV:HIT000092405|VEGA:OTTHUMP00000209122;OTTHUMP00000209123 Tax_Id=9606 Gene_Symbol=CPN2 Carboxypeptidase N subunit 2	1	16	16	16	16	14	16	14	16	14	34.9	34.9	34.9	60.556	545	545	25	21	1.88e-149	33667	31415	39	15247	16992	39	26594	26773	40	36087	36052	39	28604	28966	40	17248	18322	39	24802	23617	40	53791	49547	40	18433
H-INV:HIT000100531	H-INV:HIT000100531	12	12	1	>IPI:IPI00029193.1|SWISS-PROT:Q04756|ENSEMBL:ENSP00000372224|REFSEQ:NP_001519|H-INV:HIT000100531|VEGA:OTTHUMP00000115316 Tax_Id=9606 Gene_Symbol=HGFAC Hepatocyte growth factor activator	1	12	12	1	10	12	10	12	1	1	23.5	23.5	1.4	70.681	655	655	12	13	4.94e-120	27179	25379	23	14087	15436	23	24567	24618	23	29635	29748	23	23474	23858	23	15843	16805	23	23394	22231	23	36795	33892	23	12832
H-INV:HIT000101492	H-INV:HIT000101492	2	2	2	>IPI:IPI00020019.1|SWISS-PROT:Q15848|TREMBL:A8K660;B2R773|ENSEMBL:ENSP00000320709;ENSP00000389814;ENSP00000405611|REFSEQ:NP_001171271;NP_004788|H-INV:HIT000101492|VEGA:OTTHUMP00000210047;OTTHUMP00000210048 Tax_Id=9606 Gene_Symbol=ADIPOQ Adiponectin	1	2	2	2	2	2	2	2	2	2	12.3	12.3	12.3	26.413	244	244	2	3	5.19e-43	6100.9	5745.1	5	8290.5	8194.2	5	3385.3	3714.4	5	2005	2243.6	5	4961.9	5164.4	5	9512.2	9258.3	5	4191.5	4100.8	5	3692.5	3401.2	5	4020.9
H-INV:HIT000101503;ENSEMBL:ENSP00000291741	H-INV:HIT000101503;ENSEMBL:ENSP00000291741	4;3	4;3	4;3	>IPI:IPI00871650.1|SWISS-PROT:Q15485-1|TREMBL:A8MT47;Q14CE6|ENSEMBL:ENSP00000291744|REFSEQ:NP_004099|H-INV:HIT000101503|VEGA:OTTHUMP00000022518 Tax_Id=9606 Gene_Symbol=FCN2 Uncharacterized protein;>IPI:IPI00025052.2|SWISS-PROT:Q15485-2|ENSEMBL:ENSP00000291	2	4	4	4	4	3	4	3	4	3	17	17	17	35.262	323	323;275	4	3	1.61e-40	6210	5783	7	1546.4	1922.2	7	2987.5	3060.8	7	6056	5996.4	7	5306.7	5334.8	7	2948.1	3156.5	7	4386	4183.6	7	12850	11836	7	3218.2
H-INV:HIT000101528;ENSEMBL:ENSP00000443283;TREMBL:B7Z8Q5	H-INV:HIT000101528;ENSEMBL:ENSP00000443283	14;14;5	14;14;5	14;14;5	>IPI:IPI00746623.2|SWISS-PROT:Q14520|TREMBL:B7Z8U5|ENSEMBL:ENSP00000277903|REFSEQ:NP_004123|H-INV:HIT000101528|VEGA:OTTHUMP00000020505 Tax_Id=9606 Gene_Symbol=HABP2 Hyaluronan-binding protein 2;>IPI:IPI00964994.1|TREMBL:F5H5M6|ENSEMBL:ENSP00000443283|REFSE	3	14	14	14	14	10	14	10	14	10	30	30	30	62.671	560	560;534;280	21	17	2.81e-159	30748	28724	32	17287	18651	32	24214	24678	32	36351	36178	32	28202	28703	32	19500	20394	32	24002	22882	32	42425	39078	32	14108
H-INV:HIT000101696	H-INV:HIT000101696	1	1	1	>IPI:IPI00003802.2|SWISS-PROT:Q16706|TREMBL:A5PKX5;Q49A69|ENSEMBL:ENSP00000261483|REFSEQ:NP_002363|H-INV:HIT000101696|VEGA:OTTHUMP00000222794 Tax_Id=9606 Gene_Symbol=MAN2A1 Alpha-mannosidase 2	1	1	1	1	0	1	0	1	0	1	0.9	0.9	0.9	131.14	1144	1144		1	3.72e-05	0	0	0	0	0	0	0	0	0	0	0	0	0	0	0	0	0	0	0	0	0	0	0	0	0
H-INV:HIT000191244;SWISS-PROT:P12821-2;TREMBL:B4DKH4;B4DU66;F5H1K1;Q16425;ENSEMBL:ENSP00000290863;ENSEMBL:ENSP00000392247;TREMBL:B4DXK6;F6X3S4;Q3KRI5	H-INV:HIT000191244;SWISS-PROT:P12821-2;TREMBL:B4DKH4;B4DU66;F5H1K1;Q16425	4;4;2;1;1;1	4;4;2;1;1;1	4;4;2;1;1;1	>IPI:IPI00437751.1|SWISS-PROT:P12821-1|ENSEMBL:ENSP00000290866|REFSEQ:NP_000780|H-INV:HIT000191244|VEGA:OTTHUMP00000206956 Tax_Id=9606 Gene_Symbol=ACE Isoform Somatic-1 of Angiotensin-converting enzyme;>IPI:IPI00877100.1|SWISS-PROT:P12821-2|ENSEMBL:ENSP000	6	4	4	4	1	3	1	3	1	3	4.4	4.4	4.4	149.71	1306	1306;1145;475;732;691;511	1	3	7.89e-30	1615.1	1518.7	3	1966.1	1971.5	3	1690.4	1732.9	3	1362.6	1410.7	3	1405.8	1453.2	3	1803.9	1802.9	3	1379.4	1325.5	3	1562.3	1439	3	163.77
H-INV:HIT000191311	H-INV:HIT000191311	1	1	1	>IPI:IPI00027509.5|SWISS-PROT:P14780|TREMBL:B7Z507;B7Z747;B7Z8A9;F5GY52;Q9Y354|ENSEMBL:ENSP00000361405|REFSEQ:NP_004985|H-INV:HIT000191311|VEGA:OTTHUMP00000031674 Tax_Id=9606 Gene_Symbol=MMP9 Matrix metalloproteinase-9	1	1	1	1	1	0	1	0	1	0	2.3	2.3	2.3	78.457	707	707	1		9.45e-05	761.65	715.1	1	809.64	817.39	1	635.75	655.51	1	483.67	510.69	1	697.58	729.37	1	1240.9	1204.8	1	466.24	460.51	1	753.04	693.63	1	761.65
H-INV:HIT000191381;TREMBL:B4DE80;E7EUC5	H-INV:HIT000191381;TREMBL:B4DE80;E7EUC5	10;5	10;5	10;5	>IPI:IPI00032220.3|SWISS-PROT:P01019|TREMBL:A7L3A3;A7L3A4;A7L3A5;B0ZBE2;B2R5S1;B4E1B3;Q53GY3;Q53YY1;Q59EP2;Q86U78|ENSEMBL:ENSP00000355627|REFSEQ:NP_000020|H-INV:HIT000191381|VEGA:OTTHUMP00000035878 Tax_Id=9606 Gene_Symbol=AGT Angiotensinogen;>IPI:IPI009083	2	10	10	10	10	10	10	10	10	10	23.1	23.1	23.1	53.154	485	485;403	26	24	1.98e-137	43487	40630	44	25026	26917	45	34384	35079	45	52006	51681	46	38599	39345	45	26097	27324	45	32199	30706	44	63689	58664	45	22635
H-INV:HIT000191391;CON__Q2UVX4;H-INV:HIT000288695	H-INV:HIT000191391	136;14;2	136;14;2	136;14;2	>IPI:IPI00783987.2|SWISS-PROT:P01024|TREMBL:B4DR57;B4E216;Q6LDJ0|ENSEMBL:ENSP00000245907|REFSEQ:NP_000055|H-INV:HIT000191391|VEGA:OTTHUMP00000197086 Tax_Id=9606 Gene_Symbol=C3 Complement C3 (Fragment)	3	136	136	136	128	129	128	129	128	129	79.9	79.9	79.9	187.15	1663	1663;1662;372	596	634	0	886180	827780	1051	489990	531750	1033	813130	817510	1045	1037600	1035800	1046	737890	757470	1050	573400	595890	1045	687380	655380	1045	1145000	1054700	1053	436690
H-INV:HIT000191975;ENSEMBL:ENSP00000295874	H-INV:HIT000191975;ENSEMBL:ENSP00000295874	3;3	3;3	3;3	>IPI:IPI00011651.3|SWISS-PROT:P23470-1|ENSEMBL:ENSP00000418112|REFSEQ:NP_002832|H-INV:HIT000191975|VEGA:OTTHUMP00000213232 Tax_Id=9606 Gene_Symbol=PTPRG Isoform 1 of Receptor-type tyrosine-protein phosphatase gamma;>IPI:IPI00796281.3|SWISS-PROT:P23470-2|TR	2	3	3	3	2	2	2	2	2	2	2.6	2.6	2.6	162	1445	1445;1416	2	2	1.15e-40	4377.8	4117.2	4	5395.3	5376.9	4	3064.2	3251.8	4	2413.1	2565.1	4	4008	4151.5	4	6597.5	6459.6	4	3280.2	3194	4	3138.7	2891.1	4	2700.4
H-INV:HIT000192048	H-INV:HIT000192048	1	1	1	>IPI:IPI00027410.1|SWISS-PROT:P40197|TREMBL:D1MER9|ENSEMBL:ENSP00000319286;ENSP00000383931|REFSEQ:NP_004479|H-INV:HIT000192048|VEGA:OTTHUMP00000197119 Tax_Id=9606 Gene_Symbol=GP5 Platelet glycoprotein V	1	1	1	1	1	0	1	0	1	0	2.1	2.1	2.1	60.958	560	560	1		1.76e-05	955.53	891.56	1	422.6	475.46	1	883.52	915.89	1	2325.1	2247	1	920.53	1005.9	1	1150.9	1157	1	968.72	932.19	1	2389.7	2201.1	1	955.53
H-INV:HIT000192082;REFSEQ:NP_803436	H-INV:HIT000192082	17;1	17;1	17;1	>IPI:IPI00299503.2|SWISS-PROT:P80108-1|ENSEMBL:ENSP00000230036|REFSEQ:NP_001494|H-INV:HIT000192082|VEGA:OTTHUMP00000017721 Tax_Id=9606 Gene_Symbol=GPLD1 Isoform 1 of Phosphatidylinositol-glycan-specific phospholipase D	2	17	17	17	15	15	15	15	15	15	24.4	24.4	24.4	92.335	840	840;176	24	25	2.97e-210	40276	37544	45	14895	17317	44	37275	37100	45	49811	49685	46	36886	37249	46	17129	19116	43	36247	34307	46	57842	53279	45	19577
H-INV:HIT000192365;ENSEMBL:ENSP00000388833;ENSEMBL:ENSP00000412067;ENSEMBL:ENSP00000401382	H-INV:HIT000192365;ENSEMBL:ENSP00000388833;ENSEMBL:ENSP00000412067;ENSEMBL:ENSP00000401382	1;1;1;1	1;1;1;1	1;1;1;1	>IPI:IPI00028911.2|SWISS-PROT:Q14118|ENSEMBL:ENSP00000312435;ENSP00000438421;ENSP00000439334;ENSP00000440590;ENSP00000440705;ENSP00000442600|REFSEQ:NP_001159400;NP_001171105;NP_001171106;NP_001171107;NP_001171108;NP_001171109;NP_001171110;NP_001171111;NP_0	4	1	1	1	1	1	1	1	1	1	1.8	1.8	1.8	97.44	895	895;117;106;96	1	1	3.01e-07	957.07	894.29	2	560.74	602.73	2	813.61	813.83	2	727.68	750.31	2	813.43	821.48	2	680.12	715.15	2	998.71	947.05	2	803.65	740.24	2	289.22
H-INV:HIT000194108;TREMBL:Q14316;Q19UG1;Q19UG2;Q19UG3;Q19UG4;Q19UG5;Q19UG6;Q19UG8;Q19UG9;Q19UH5;Q19UH6;Q19UH8;Q19UH9;Q19UI1;Q19UI2;Q19UI3;Q19UI4;Q19UI5;Q19UI6;Q19UJ0;Q19UJ1;Q19UJ4;Q19UJ5;Q19UJ6;Q19UJ7;Q19UK0;Q19UK3;Q19UK4;Q19UK5;Q19UK6;Q19UK8;Q19UK9;Q19UL3;Q19UL5;Q19UL6;Q19UL8;Q19UM0;Q19UM1;Q19UM2;Q5FBE1;Q7Z7N0;Q7Z7N1;Q86XR9	H-INV:HIT000194108;TREMBL:Q14316;Q19UG1;Q19UG2;Q19UG3;Q19UG4;Q19UG5;Q19UG6;Q19UG8;Q19UG9;Q19UH5;Q19UH6;Q19UH8;Q19UH9;Q19UI1;Q19UI2;Q19UI3;Q19UI4;Q19UI5;Q19UI6;Q19UJ0;Q19UJ1;Q19UJ4;Q19UJ5;Q19UJ6;Q19UJ7;Q19UK0;Q19UK3;Q19UK4;Q19UK5;Q19UK6;Q19UK8;Q19UK9;Q19UL3;Q19UL5;Q19UL6;Q19UL8;Q19UM0;Q19UM1;Q19UM2;Q5FBE1;Q7Z7N0;Q7Z7N1;Q86XR9	13;11	13;11	13;11	>IPI:IPI00296176.2|SWISS-PROT:P00740|TREMBL:F2RM35;F2RM36;F2RM37;Q19UL0;Q19UL1|ENSEMBL:ENSP00000218099|REFSEQ:NP_000124|H-INV:HIT000194108|VEGA:OTTHUMP00000024154 Tax_Id=9606 Gene_Symbol=F9 Coagulation factor IX;>IPI:IPI01012693.1|TREMBL:Q14316;Q19UG1;Q19U	2	13	13	13	10	12	10	12	10	12	37.3	37.3	37.3	51.778	461	461;423	11	16	3.41e-140	31681	29539	25	11701	13556	25	26132	26375	25	44756	44175	25	30437	30779	25	12268	13751	25	24630	23354	25	50613	46620	25	14405
H-INV:HIT000194201;ENSEMBL:ENSP00000426629;ENSEMBL:ENSP00000397470;ENSP00000424469;ENSEMBL:ENSP00000412366;ENSEMBL:ENSP00000415563;ENSEMBL:ENSP00000392231;H-INV:HIT000040387;TREMBL:Q6XGZ0	H-INV:HIT000194201;ENSEMBL:ENSP00000426629;ENSEMBL:ENSP00000397470;ENSP00000424469	26;25;17;4;4;3;1;1	26;25;17;4;4;3;1;1	26;25;17;4;4;3;1;1	>IPI:IPI00654888.4|SWISS-PROT:P03952|ENSEMBL:ENSP00000264690|REFSEQ:NP_000883|H-INV:HIT000194201|VEGA:OTTHUMP00000197124 Tax_Id=9606 Gene_Symbol=KLKB1 Plasma kallikrein;>IPI:IPI00966520.1|TREMBL:A8K9A9|ENSEMBL:ENSP00000426629|VEGA:OTTHUMP00000218136 Tax_Id	8	26	26	26	23	22	23	22	23	22	42.6	42.6	42.6	71.369	638	638;638;552;148;141;107;246;115	42	37	2.4e-268	83211	77579	72	30174	34988	72	63494	64304	71	114810	113180	72	78957	79858	72	33327	37006	72	62732	59532	72	132220	121790	72	42392
H-INV:HIT000194205	H-INV:HIT000194205	22	22	22	>IPI:IPI00022371.1|SWISS-PROT:P04196|TREMBL:B2R8I2;Q68DR3|ENSEMBL:ENSP00000232003|REFSEQ:NP_000403|H-INV:HIT000194205|VEGA:OTTHUMP00000210110 Tax_Id=9606 Gene_Symbol=HRG Histidine-rich glycoprotein	1	22	22	22	20	20	20	20	20	20	49.7	49.7	49.7	59.578	525	525	51	50	0	76061	71028	90	39963	43722	87	71876	72460	90	105010	104210	90	71945	73135	90	37261	40769	87	68525	64962	90	113940	104960	90	38407
H-INV:HIT000194212;REFSEQ:NP_062562;ENSEMBL:ENSP00000387669;ENSP00000442051	H-INV:HIT000194212;REFSEQ:NP_062562;ENSEMBL:ENSP00000387669;ENSP00000442051	3;3;3	3;3;3	3;3;3	>IPI:IPI00329555.2|SWISS-PROT:P08709-1|ENSEMBL:ENSP00000364731|REFSEQ:NP_000122|H-INV:HIT000194212|VEGA:OTTHUMP00000018733 Tax_Id=9606 Gene_Symbol=F7 Isoform A of Coagulation factor VII;>IPI:IPI00798065.1|SWISS-PROT:P08709-2|ENSEMBL:ENSP00000329546|REFSEQ:	3	3	3	3	3	2	3	2	3	2	13.5	13.5	13.5	51.593	466	466;444;397	3	2	1.71e-36	1288.9	1203.4	4	650.7	687.11	3	1241.3	1235.7	4	1355.6	1352.2	4	688.71	707.32	3	970.99	982.51	4	982.22	939.57	4	1706.8	1572.1	4	1061.1
H-INV:HIT000194240;ENSEMBL:ENSP00000418773;ENSEMBL:ENSP00000420545;ENSEMBL:ENSP00000420367	H-INV:HIT000194240;ENSEMBL:ENSP00000418773;ENSEMBL:ENSP00000420545	47;43;34;5	47;43;34;5	35;33;29;4	>IPI:IPI00017601.1|SWISS-PROT:P00450|TREMBL:A5PL27;A8K5A4;B3KTA8;Q1L857|ENSEMBL:ENSP00000264613|REFSEQ:NP_000087|H-INV:HIT000194240|VEGA:OTTHUMP00000197026 Tax_Id=9606 Gene_Symbol=CP Ceruloplasmin;>IPI:IPI00947307.1|TREMBL:B7Z5Q2;E9PFZ2;Q6NSB2|ENSEMBL:ENSP	4	47	47	35	46	44	46	44	35	33	50	50	41.7	122.2	1065	1065;946;852;225	182	179	0	281760	264170	309	262930	268340	313	240100	247290	312	264060	267770	313	245770	253240	310	279600	281010	312	226810	217740	312	298070	274550	310	144020
H-INV:HIT000194291;CON__Q2TBQ1	H-INV:HIT000194291	17;1	17;1	17;1	>IPI:IPI00007240.2|SWISS-PROT:P05160|ENSEMBL:ENSP00000356382|REFSEQ:NP_001985|H-INV:HIT000194291|VEGA:OTTHUMP00000034674 Tax_Id=9606 Gene_Symbol=F13B Coagulation factor XIII B chain	2	17	17	17	17	13	17	13	17	13	32.7	32.7	32.7	75.51	661	661;661	28	19	8.5e-249	39125	36546	45	21583	23416	45	34458	34599	45	40157	40436	45	33429	33972	44	25463	26363	45	28440	27154	45	48765	44918	45	21789
H-INV:HIT000194302;REFSEQ:NP_063916	H-INV:HIT000194302;REFSEQ:NP_063916	2;1	2;1	2;1	>IPI:IPI00017603.1|SWISS-PROT:P00451|TREMBL:A0FJ18;A0FJ19;A0FJ20;A5JQJ5;A5JQJ8;A8KA37;B2M0I8;D5H408;E3VWA2;E3VWA4;E3VWA6;F8UV73;Q003U9;Q003V0;Q003V2;Q003V3;Q003V4;Q003V5;Q003V6;Q003V7;Q003V8;Q003V9;Q003W0;Q003W2;Q2VF45;Q71UI6|ENSEMBL:ENSP00000353393|REFSEQ	2	2	2	2	1	1	1	1	1	1	1.3	1.3	1.3	267.01	2351	2351;216	1	1	0.0046661	251.94	237.82	2	403.19	397.87	2	295.06	305.52	2	221.1	232.98	2	305.96	308.04	2	281.55	288.98	2	305.15	290.67	2	214.4	197.48	2	132.51
H-INV:HIT000194458;ENSEMBL:ENSP00000419505;ENSEMBL:ENSP00000419804;ENSEMBL:ENSP00000418325;ENSP00000443583;ENSEMBL:ENSP00000418504;REV__ENSEMBL:ENSP00000361332;ENSP00000387384	H-INV:HIT000194458;ENSEMBL:ENSP00000419505;ENSEMBL:ENSP00000419804	11;9;7;3;2;1	11;9;7;3;2;1	10;8;6;3;2;0	>IPI:IPI00025864.5|SWISS-PROT:P06276|TREMBL:D3DNN4|ENSEMBL:ENSP00000264381|REFSEQ:NP_000046|H-INV:HIT000194458|VEGA:OTTHUMP00000212636 Tax_Id=9606 Gene_Symbol=BCHE Butyrylcholinesterase, isoform CRA_b;>IPI:IPI00946206.1|TREMBL:F8WF14|ENSEMBL:ENSP0000041950	6	11	11	10	11	8	11	8	10	8	21.5	21.5	20.4	72.882	643	643;562;525;64;120;721	15	13	1.92e-68	19923	18593	27	9245.8	10279	25	16777	16858	26	22694	22655	27	17341	17711	26	13100	13565	26	14651	13994	27	27366	25207	27	11594
H-INV:HIT000194504;TREMBL:B7Z550;F5H7G1;TREMBL:F5GY80	H-INV:HIT000194504;TREMBL:B7Z550;F5H7G1;TREMBL:F5GY80	24;23;23	24;23;23	24;23;23	>IPI:IPI00294395.1|SWISS-PROT:P07358|TREMBL:A1L4K7;A8K9M5;B7Z555;B7ZA94;Q05CV3|ENSEMBL:ENSP00000360281|REFSEQ:NP_000057|H-INV:HIT000194504|VEGA:OTTHUMP00000010015 Tax_Id=9606 Gene_Symbol=C8B Complement component C8 beta chain;>IPI:IPI01012234.2|TREMBL:B7Z5	3	24	24	24	23	19	23	19	23	19	51.8	51.8	51.8	67.046	591	591;539;529	36	30	0	68287	63718	59	30494	34215	58	61436	61567	59	84080	83806	59	62182	63067	59	34818	37440	58	54817	52100	57	106070	97701	58	38848
H-INV:HIT000194505	H-INV:HIT000194505	15	15	15	>IPI:IPI00011252.1|SWISS-PROT:P07357|TREMBL:Q05CV2|ENSEMBL:ENSP00000354458|REFSEQ:NP_000553|H-INV:HIT000194505|VEGA:OTTHUMP00000010016 Tax_Id=9606 Gene_Symbol=C8A Complement component C8 alpha chain	1	15	15	15	14	11	14	11	14	11	38	38	38	65.163	584	584	27	18	1.08e-229	30558	28509	42	13242	14890	42	25001	25251	42	39237	38802	42	25713	26143	41	15292	16282	42	21968	20929	42	51435	47377	42	19811
H-INV:HIT000194609;ENSEMBL:ENSP00000360697	H-INV:HIT000194609;ENSEMBL:ENSP00000360697	9;6	9;6	9;6	>IPI:IPI00011261.2|SWISS-PROT:P07360|ENSEMBL:ENSP00000224181|REFSEQ:NP_000597|H-INV:HIT000194609|VEGA:OTTHUMP00000022634 Tax_Id=9606 Gene_Symbol=C8G Complement component C8 gamma chain;>IPI:IPI00513935.1|TREMBL:Q5SQ08|ENSEMBL:ENSP00000360697|VEGA:OTTHUMP00	2	9	9	9	9	8	9	8	9	8	52	52	52	22.277	202	202;164	19	17	1.73e-221	32710	30520	34	14513	16314	35	29976	29957	35	38960	38864	34	27760	28224	34	15933	17008	35	23182	22066	34	48989	45124	35	18306
H-INV:HIT000194832	H-INV:HIT000194832	6	6	6	>IPI:IPI00221224.6|SWISS-PROT:P15144|TREMBL:B4DP01;B4DP96;B4DPH5;B4DV63;Q59E93;Q71E46;Q8IVL7|ENSEMBL:ENSP00000300060|REFSEQ:NP_001141|H-INV:HIT000194832|VEGA:OTTHUMP00000194690 Tax_Id=9606 Gene_Symbol=ANPEP Aminopeptidase N	1	6	6	6	3	4	3	4	3	4	6.4	6.4	6.4	109.54	967	967	3	4	2.3e-20	5216.8	4901.6	4	5925.7	5948.4	4	4150.8	4309.3	4	2843.1	3042.4	4	4608.3	4720.9	4	6394.1	6328.9	4	4013.8	3879.4	4	4869.3	4485.2	4	3878.7
H-INV:HIT000194931;REFSEQ:NP_001129242;REFSEQ:NP_001129240;ENSEMBL:ENSP00000340870	H-INV:HIT000194931;REFSEQ:NP_001129242;REFSEQ:NP_001129240;ENSEMBL:ENSP00000340870	4;4;4;4	4;4;4;4	4;4;4;4	>IPI:IPI00299158.1|SWISS-PROT:P15151-1|TREMBL:A8K4I1;B3KSS4|ENSEMBL:ENSP00000402060|REFSEQ:NP_006496|H-INV:HIT000194931|VEGA:OTTHUMP00000200165 Tax_Id=9606 Gene_Symbol=PVR Isoform Alpha of Poliovirus receptor;>IPI:IPI00219427.1|SWISS-PROT:P15151-4|ENSEMBL:	4	4	4	4	3	2	3	2	3	2	9.8	9.8	9.8	45.302	417	417;392;372;364	3	2	1.34e-14	2178.1	2037.8	2	1546.9	1627	2	2035.6	2036.3	2	1544.2	1612.9	2	1860.8	1865	2	1348.3	1446.2	2	2354.9	2228.5	2	1957.6	1803.2	2	1475.1
H-INV:HIT000195020	H-INV:HIT000195020	4	1	1	>IPI:IPI00022446.1|SWISS-PROT:P02776|ENSEMBL:ENSP00000296029|REFSEQ:NP_002610|H-INV:HIT000195020|VEGA:OTTHUMP00000160478 Tax_Id=9606 Gene_Symbol=PF4 Platelet factor 4	1	4	1	1	4	4	1	1	1	1	42.6	10.9	10.9	10.845	101	101	2	2	1.02e-37	2101.5	1957.7	4	604.04	723.01	4	875.82	966.61	4	3885.3	3742.1	4	2027.2	2063.2	4	386.86	480.49	4	1031.3	982.36	4	4658.2	4290.7	4	678.47
H-INV:HIT000195360;ENSEMBL:ENSP00000355554	H-INV:HIT000195360;ENSEMBL:ENSP00000355554	3;3	3;3	3;3	>IPI:IPI00026944.3|SWISS-PROT:P14543-1|ENSEMBL:ENSP00000264187|REFSEQ:NP_002499|H-INV:HIT000195360|VEGA:OTTHUMP00000037970 Tax_Id=9606 Gene_Symbol=NID1 Isoform 1 of Nidogen-1;>IPI:IPI00384542.4|SWISS-PROT:P14543-2|ENSEMBL:ENSP00000355554|VEGA:OTTHUMP000000	2	3	3	3	3	1	3	1	3	1	2.8	2.8	2.8	136.38	1247	1247;1114	3	1	2.91e-10	8380.4	7863.5	4	8392.1	8514.1	4	7020.6	7232.5	4	6279.6	6491.6	4	7226.1	7450.6	4	9504.9	9479.4	4	7012.4	6744.6	4	7843.3	7224.5	4	6426.6
H-INV:HIT000195446;REFSEQ:NP_067674;ENSEMBL:ENSP00000441156;ENSEMBL:ENSP00000440148	H-INV:HIT000195446;REFSEQ:NP_067674;ENSEMBL:ENSP00000441156;ENSEMBL:ENSP00000440148	1;1;1;1	1;1;1;1	1;1;1;1	>IPI:IPI00023505.4|SWISS-PROT:P12318-1|ENSEMBL:ENSP00000271450|REFSEQ:NP_001129691|H-INV:HIT000195446|VEGA:OTTHUMP00000032376 Tax_Id=9606 Gene_Symbol=FCGR2A Isoform 1 of Low affinity immunoglobulin gamma Fc region receptor II-a;>IPI:IPI00646445.2|SWISS-PRO	4	1	1	1	1	1	1	1	1	1	6.9	6.9	6.9	35	317	317;316;137;136	1	1	3.1e-13	140.53	132.21	2	177.64	176.93	2	108.58	112.93	2	34.787	41.876	2	94.538	104.5	2	313.35	298.62	2	61.009	61.156	1	50.363	46.389	1	102.24
H-INV:HIT000195810;REFSEQ:NP_003882	H-INV:HIT000195810;REFSEQ:NP_003882	7;7	7;7	7;7	>IPI:IPI00216065.3|SWISS-PROT:P22891-2|TREMBL:B0YJC6|ENSEMBL:ENSP00000344458|H-INV:HIT000195810|VEGA:OTTHUMP00000018739 Tax_Id=9606 Gene_Symbol=PROZ Isoform 2 of Vitamin K-dependent protein Z;>IPI:IPI00027843.1|SWISS-PROT:P22891-1|ENSEMBL:ENSP00000364697|R	2	7	7	7	6	4	6	4	6	4	15.6	15.6	15.6	47.053	422	422;400	7	5	3.71e-26	11453	10697	10	6197.5	6721.9	10	8997.3	9159.6	10	13625	13547	10	10317	10531	10	7517.5	7789.4	10	8258.7	7894.1	10	16652	15338	10	7055
H-INV:HIT000195817;ENSEMBL:ENSP00000370694	H-INV:HIT000195817;ENSEMBL:ENSP00000370694	2;1	2;1	2;1	>IPI:IPI00297124.2|SWISS-PROT:P40189-1|TREMBL:Q17RA0|ENSEMBL:ENSP00000338799;ENSP00000370698|REFSEQ:NP_002175|H-INV:HIT000195817|VEGA:OTTHUMP00000122545 Tax_Id=9606 Gene_Symbol=IL6ST Isoform 1 of Interleukin-6 receptor subunit beta;>IPI:IPI00554518.1|TREMB	2	2	2	2	1	2	1	2	1	2	4.8	4.8	4.8	103.54	918	918;857	1	3	2.23e-15	984.57	922.23	3	913.29	933.85	4	885.86	899.31	4	633.51	666.43	4	793.41	827.42	4	1283	1270.3	4	877.03	845.2	4	941.46	867.18	4	411.64
H-INV:HIT000195837;TREMBL:Q59GS8;CON__Q1A7A4	H-INV:HIT000195837;TREMBL:Q59GS8	66;35;11	66;35;11	66;35;11	>IPI:IPI00032291.2|SWISS-PROT:P01031|ENSEMBL:ENSP00000223642|REFSEQ:NP_001726|H-INV:HIT000195837|VEGA:OTTHUMP00000022001 Tax_Id=9606 Gene_Symbol=C5 Complement C5;>IPI:IPI00816741.1|TREMBL:Q59GS8|ENSEMBL:ENSP00000394199 Tax_Id=9606 Gene_Symbol=C5 Complement	3	66	66	66	59	58	59	58	59	58	45	45	45	188.3	1676	1676;1106;1677	107	100	0	188160	175740	181	104350	113210	182	170530	171000	183	195810	197760	183	175270	177410	182	124390	131080	183	173390	164820	183	242460	223330	183	98598
H-INV:HIT000196466	H-INV:HIT000196466	6	6	6	>IPI:IPI00019399.2|SWISS-PROT:P35542|TREMBL:B2R5G8|ENSEMBL:ENSP00000278222|REFSEQ:NP_006503|H-INV:HIT000196466|VEGA:OTTHUMP00000233012 Tax_Id=9606 Gene_Symbol=SAA4 Serum amyloid A-4 protein	1	6	6	6	6	5	6	5	6	5	44.6	44.6	44.6	14.746	130	130	10	13	3.64e-72	29212	27219	20	8903.1	10833	20	28736	28333	20	34355	34425	20	25757	25927	20	10551	11947	20	23585	22316	20	39047	35966	20	10549
H-INV:HIT000196537;REFSEQ:NP_001122312;REFSEQ:NP_001122311	H-INV:HIT000196537;REFSEQ:NP_001122312;REFSEQ:NP_001122311	2;2;2	2;2;2	2;2;2	>IPI:IPI00216354.4|SWISS-PROT:Q01668-2|ENSEMBL:ENSP00000288139|REFSEQ:NP_000711|H-INV:HIT000196537|VEGA:OTTHUMP00000212730 Tax_Id=9606 Gene_Symbol=CACNA1D Isoform Beta-cell-type of Voltage-dependent L-type calcium channel subunit alpha-1D;>IPI:IPI00009008.	3	2	2	2	1	2	1	2	1	2	0.6	0.6	0.6	247.56	2181	2181;2161;2137	1	2	0.0052586	0	0	0	0	0	0	0	0	0	0	0	0	0	0	0	0	0	0	0	0	0	0	0	0	0
H-INV:HIT000196540;ENSEMBL:ENSP00000366204;ENSEMBL:ENSP00000418258;ENSEMBL:ENSP00000420336	H-INV:HIT000196540;ENSEMBL:ENSP00000366204	7;5;2;1	7;5;2;1	7;5;2;1	>IPI:IPI00021364.1|SWISS-PROT:P27918|ENSEMBL:ENSP00000247153;ENSP00000380189|REFSEQ:NP_001138724;NP_002612|H-INV:HIT000196540|VEGA:OTTHUMP00000023223 Tax_Id=9606 Gene_Symbol=CFP Properdin;>IPI:IPI00946489.1|TREMBL:B3KVK6;E9PAQ1|ENSEMBL:ENSP00000366204|VEGA	4	7	7	7	6	6	6	6	6	6	23.2	23.2	23.2	51.276	469	469;415;167;98	9	9	1.68e-156	19949	18685	17	16410	16957	17	17097	17435	17	17461	17806	17	17232	17687	17	18988	19018	17	13946	13426	17	19775	18214	17	8941
H-INV:HIT000196616	H-INV:HIT000196616	6	6	6	>IPI:IPI00024284.6|SWISS-PROT:P98160|TREMBL:B6EU51;Q2VPA1;Q59EG0|ENSEMBL:ENSP00000363827;ENSP00000416385|REFSEQ:NP_005520|H-INV:HIT000196616|VEGA:OTTHUMP00000002765 Tax_Id=9606 Gene_Symbol=HSPG2 Basement membrane-specific heparan sulfate proteoglycan core	1	6	6	6	4	2	4	2	4	2	1.9	1.9	1.9	468.83	4391	4391	4	2	6.03e-15	1871.9	1757	3	1941.5	1959.6	3	1329.2	1399.4	3	1484.6	1525.7	3	1899.2	1941.4	3	2294.2	2290.9	3	1664.4	1601.3	3	1780.5	1640	3	1222.7
H-INV:HIT000215590;ENSEMBL:ENSP00000382312	H-INV:HIT000215590;ENSEMBL:ENSP00000382312	1;1	1;1	1;1	>IPI:IPI00290085.2|SWISS-PROT:P19022|ENSEMBL:ENSP00000269141|REFSEQ:NP_001783|H-INV:HIT000215590|VEGA:OTTHUMP00000066304 Tax_Id=9606 Gene_Symbol=CDH2 Cadherin-2;>IPI:IPI00658202.1|TREMBL:A8MWK3|ENSEMBL:ENSP00000382312|VEGA:OTTHUMP00000067378 Tax_Id=9606 Ge	2	1	1	1	1	0	1	0	1	0	2.9	2.9	2.9	99.808	906	906;875	1		0.00055603	343.85	322.37	1	315.68	320.91	1	193.74	205.28	1	187.58	197.14	1	317.03	321.46	1	377.73	377.94	1	285.8	274.5	1	243.02	223.85	1	343.85
H-INV:HIT000216072;TREMBL:B4DX19;F5H4W9;ENSEMBL:ENSP00000407359	H-INV:HIT000216072;TREMBL:B4DX19;F5H4W9	11;9;1	11;9;1	11;9;1	>IPI:IPI00218732.4|SWISS-PROT:P27169|TREMBL:B1PWC6;Q96P89;Q96P91|ENSEMBL:ENSP00000222381|REFSEQ:NP_000437|H-INV:HIT000216072|VEGA:OTTHUMP00000204571 Tax_Id=9606 Gene_Symbol=PON1 Serum paraoxonase/arylesterase 1;>IPI:IPI01010259.1|TREMBL:B4DX19;F5H4W9|ENSEM	3	11	11	11	11	11	11	11	11	11	48.7	48.7	48.7	39.731	355	355;355;77	26	27	6.09e-253	36443	33965	50	11942	14250	48	34325	34147	50	48851	48562	50	34990	35072	50	9401.8	11706	50	33390	31509	50	62774	57821	50	19988
H-INV:HIT000217260;ENSEMBL:ENSP00000264998;ENSP00000419338;ENSEMBL:ENSP00000419714;ENSEMBL:ENSP00000418396;ENSEMBL:ENSP00000401505;ENSEMBL:ENSP00000418716;ENSEMBL:ENSP00000417468	H-INV:HIT000217260;ENSEMBL:ENSP00000264998;ENSP00000419338	25;21;4;2;2;1;1	25;21;4;2;2;1;1	25;21;4;2;2;1;1	>IPI:IPI00022463.2|SWISS-PROT:P02787|TREMBL:A0PJA6;B4DEX9;B4DI57;B4E1B2;Q06AH7;Q53H26|ENSEMBL:ENSP00000385834|REFSEQ:NP_001054|H-INV:HIT000217260|VEGA:OTTHUMP00000197155 Tax_Id=9606 Gene_Symbol=TF Serotransferrin;>IPI:IPI00945626.2|TREMBL:B4DHZ6;C9JVG0|ENS	7	25	25	25	19	25	19	25	19	25	42.3	42.3	42.3	77.063	698	698;571;143;120;115;102;76	26	33	0	51127	47663	48	18227	21442	48	51504	51893	48	96299	94147	48	48111	49757	48	21513	23677	47	38232	36229	48	52541	48396	48	26807
H-INV:HIT000217824;ENSEMBL:ENSP00000387277;TREMBL:F8WED1	H-INV:HIT000217824;ENSEMBL:ENSP00000387277;TREMBL:F8WED1	1;1;1	1;1;1	1;1;1	>IPI:IPI00029756.2|SWISS-PROT:Q12866|TREMBL:B2RE75;Q1RMG3;Q53QW0|ENSEMBL:ENSP00000295408;ENSP00000389152|REFSEQ:NP_006334|H-INV:HIT000217824|VEGA:OTTHUMP00000161952 Tax_Id=9606 Gene_Symbol=MERTK Tyrosine-protein kinase Mer;>IPI:IPI00917839.1|TREMBL:B4DFQ0;	3	1	1	1	0	1	0	1	0	1	1.1	1.1	1.1	110.25	999	999;823;556		1	0.0054778	376.56	352.89	1	329.85	339.72	1	372.81	377.28	1	341.78	350.05	1	321.42	343.49	1	625.59	612.21	1	334.16	324.38	1	275.64	253.9	1	0
H-INV:HIT000217896;ENSEMBL:ENSP00000411391	H-INV:HIT000217896;ENSEMBL:ENSP00000411391	3;3	2;2	2;2	>IPI:IPI00295461.4|SWISS-PROT:Q12884-1|TREMBL:B2RD89|ENSEMBL:ENSP00000188790|REFSEQ:NP_004451|H-INV:HIT000217896|VEGA:OTTHUMP00000204566 Tax_Id=9606 Gene_Symbol=FAP Isoform 1 of Seprase;>IPI:IPI00375396.4|SWISS-PROT:Q12884-2|TREMBL:B4DLR2|ENSEMBL:ENSP00000	2	3	2	2	2	2	1	1	1	1	6.1	5.1	5.1	87.711	760	760;735	1	1	3.09e-07	0	0	0	0	0	0	0	0	0	0	0	0	0	0	0	0	0	0	0	0	0	0	0	0	0
H-INV:HIT000218018;REFSEQ:NP_001091973;TREMBL:Q9NPR5	H-INV:HIT000218018;REFSEQ:NP_001091973;TREMBL:Q9NPR5	5;5;5	5;5;5	5;5;5	>IPI:IPI00290328.3|SWISS-PROT:Q12913|ENSEMBL:ENSP00000400010|REFSEQ:NP_002834|H-INV:HIT000218018|VEGA:OTTHUMP00000233525 Tax_Id=9606 Gene_Symbol=PTPRJ Receptor-type tyrosine-protein phosphatase eta precursor;>IPI:IPI00847732.1|TREMBL:Q6P4H4|ENSEMBL:ENSP000	3	5	5	5	5	4	5	4	5	4	5.3	5.3	5.3	151.86	1392	1392;539;425	6	4	8.15e-85	7256.3	6810.1	9	7420.5	7507.9	9	5681.2	5887	9	4925.8	5140.9	9	6646.3	6863.4	9	9699.1	9587.4	9	6031.3	5826.7	9	5664.4	5217.5	9	4120.9
H-INV:HIT000218544;TREMBL:F5GYY6;TREMBL:B4DLM5	H-INV:HIT000218544;TREMBL:F5GYY6;TREMBL:B4DLM5	3;3;3	3;3;3	3;3;3	>IPI:IPI00011588.3|SWISS-PROT:Q13093|TREMBL:A8K2W6;B4DG88|ENSEMBL:ENSP00000274793;ENSP00000445666|REFSEQ:NP_001161829;NP_005075|H-INV:HIT000218544|VEGA:OTTHUMP00000016555 Tax_Id=9606 Gene_Symbol=PLA2G7 Platelet-activating factor acetylhydrolase;>IPI:IPI010	3	3	3	3	0	3	0	3	0	3	9.1	9.1	9.1	50.077	441	441;219;137		3	2.55e-12	4211.6	3953.5	2	4391.2	4425.5	2	2738.4	2876.2	2	1975.7	2125.1	2	3616.6	3774.4	2	6716	6550.5	2	3137	3060.7	2	2467.1	2272.4	2	0
H-INV:HIT000219736;REFSEQ:NP_003209;ENSEMBL:ENSP00000430121;ENSP00000438102	H-INV:HIT000219736;REFSEQ:NP_003209;ENSEMBL:ENSP00000430121;ENSP00000438102	1;1;1	1;1;1	1;1;1	>IPI:IPI00005539.4|SWISS-PROT:P54274-1|TREMBL:A8K914|ENSEMBL:ENSP00000276603|REFSEQ:NP_059523|H-INV:HIT000219736|VEGA:OTTHUMP00000226889 Tax_Id=9606 Gene_Symbol=TERF1 Isoform 1 of Telomeric repeat-binding factor 1;>IPI:IPI00220583.4|SWISS-PROT:P54274-2|ENS	3	1	1	1	0	1	0	1	0	1	2.3	2.3	2.3	50.245	439	439;419;186		1	0.00019324	2804	2619.8	1	1617.2	1758.8	1	3275.5	3215.9	1	2224.4	2326.7	1	2355.3	2365.4	1	1607	1668.3	1	1755.1	1674.2	1	2203.6	2029.7	1	0
H-INV:HIT000220888;TREMBL:B3KXH0;B7Z766;ENSEMBL:ENSP00000433397;ENSP00000437313;ENSP00000444795;TREMBL:F5H4X7;Q68D25;ENSEMBL:ENSP00000433960;ENSP00000440647	H-INV:HIT000220888;TREMBL:B3KXH0;B7Z766;ENSEMBL:ENSP00000433397;ENSP00000437313;ENSP00000444795;TREMBL:F5H4X7;Q68D25;ENSEMBL:ENSP00000433960;ENSP00000440647	1;1;1;1;1	1;1;1;1;1	1;1;1;1;1	>IPI:IPI00000877.1|SWISS-PROT:Q9Y4L1|TREMBL:A8C1Z0;Q6IN67|ENSEMBL:ENSP00000384144|REFSEQ:NP_001124463;NP_006380|H-INV:HIT000220888|VEGA:OTTHUMP00000232709 Tax_Id=9606 Gene_Symbol=HYOU1 Hypoxia up-regulated protein 1;>IPI:IPI01011324.1|TREMBL:B3KXH0;B7Z766|	5	1	1	1	1	1	1	1	1	1	1.5	1.5	1.5	111.33	999	999;991;981;848;656	1	1	8.17e-09	728.26	681.61	2	545.92	570.02	2	645.79	657.5	2	780.01	781.21	2	556.55	585.87	2	738.82	738.15	2	567.22	545.08	2	670.93	617.99	2	270.54
H-INV:HIT000221174;ENSEMBL:ENSP00000369171;ENSEMBL:ENSP00000341198	H-INV:HIT000221174;ENSEMBL:ENSP00000369171;ENSEMBL:ENSP00000341198	3;3;3	3;3;3	3;3;3	>IPI:IPI00023814.2|SWISS-PROT:Q92859-1|ENSEMBL:ENSP00000261908|REFSEQ:NP_002490|H-INV:HIT000221174|VEGA:OTTHUMP00000164776 Tax_Id=9606 Gene_Symbol=NEO1 Isoform 1 of Neogenin;>IPI:IPI00556554.4|TREMBL:B7ZKN0;E7EUX3;Q59FP8|ENSEMBL:ENSP00000369171|REFSEQ:NP_0	3	3	3	3	2	2	2	2	2	2	2.6	2.6	2.6	160.01	1461	1461;1450;1408	2	2	5.53e-09	0	0	0	0	0	0	0	0	0	0	0	0	0	0	0	0	0	0	0	0	0	0	0	0	0
H-INV:HIT000221785	H-INV:HIT000221785	13	13	13	>IPI:IPI00025204.1|SWISS-PROT:O43866|ENSEMBL:ENSP00000357156|REFSEQ:NP_005885|H-INV:HIT000221785|VEGA:OTTHUMP00000024057 Tax_Id=9606 Gene_Symbol=CD5L CD5 antigen-like	1	13	13	13	11	11	11	11	11	11	45.5	45.5	45.5	38.087	347	347	12	15	4.03e-193	23077	21678	21	25716	25837	21	17623	18388	21	14093	14801	21	19596	20035	21	24711	24574	21	16602	16015	21	20740	19104	21	10075
H-INV:HIT000222878;REFSEQ:NP_001004128	H-INV:HIT000222878;REFSEQ:NP_001004128	2;2	2;2	2;2	>IPI:IPI00003590.2|SWISS-PROT:O00391-1|TREMBL:A8K477;A8K4C2|ENSEMBL:ENSP00000356574|REFSEQ:NP_002817|H-INV:HIT000222878|VEGA:OTTHUMP00000033189 Tax_Id=9606 Gene_Symbol=QSOX1 Isoform 1 of Sulfhydryl oxidase 1;>IPI:IPI00465016.7|SWISS-PROT:O00391-2|ENSEMBL:E	2	2	2	2	1	2	1	2	1	2	2.9	2.9	2.9	82.577	747	747;604	1	2	2.39e-07	6283.4	5876.1	3	4197.2	4430.5	3	5009.4	5021.2	3	3277.5	3470.5	3	4205.7	4313.6	3	5332.7	5348.9	3	4399.1	4219.5	3	5024.5	4628.1	3	3346.2
H-INV:HIT000243747;ENSEMBL:ENSP00000371571;ENSEMBL:ENSP00000371569;ENSEMBL:ENSP00000396581;ENSP00000443704;ENSEMBL:ENSP00000393851;ENSEMBL:ENSP00000405438	H-INV:HIT000243747;ENSEMBL:ENSP00000371571;ENSEMBL:ENSP00000371569;ENSEMBL:ENSP00000396581;ENSP00000443704	10;8;7;6;2;1	10;8;7;6;2;1	10;8;7;6;2;1	>IPI:IPI00743766.2|SWISS-PROT:Q9UGM5|ENSEMBL:ENSP00000265029;ENSP00000404288|REFSEQ:NP_055190|H-INV:HIT000243747|VEGA:OTTHUMP00000210120;OTTHUMP00000210121 Tax_Id=9606 Gene_Symbol=FETUB Fetuin-B;>IPI:IPI00552199.4|TREMBL:E9PG06;Q5J876|ENSEMBL:ENSP000003715	6	10	10	10	10	7	10	7	10	7	28	28	28	42.054	382	382;345;317;234;119;92	12	8	3.8e-99	19102	17824	15	8461.5	9517.1	15	17643	17602	15	22010	22083	15	18056	18178	15	9222.6	10106	15	17025	16144	15	29978	27613	15	11034
H-INV:HIT000244668;ENSEMBL:ENSP00000438024;ENSP00000440594;ENSEMBL:ENSP00000444491	H-INV:HIT000244668	5;1;1	5;1;1	5;1;1	>IPI:IPI00030871.2|SWISS-PROT:O95497|TREMBL:B2RAN2|ENSEMBL:ENSP00000356905|REFSEQ:NP_004657|H-INV:HIT000244668|VEGA:OTTHUMP00000017227 Tax_Id=9606 Gene_Symbol=VNN1 Pantetheinase	3	5	5	5	5	3	5	3	5	3	14.8	14.8	14.8	57.011	513	513;274;207	5	3	1.43e-66	5193.4	4867.1	7	4569.5	4710.1	7	5462	5486.1	7	4121.4	4286.9	7	4384.6	4528.1	7	5615.2	5654.3	7	5034.5	4818.4	7	5244.5	4830.7	7	2858.7
H-INV:HIT000245910	H-INV:HIT000245910	5	5	5	>IPI:IPI00218795.1|SWISS-PROT:P14151|TREMBL:B4DQA0;Q6ULR8;Q8WW79;Q9UJ43|ENSEMBL:ENSP00000236147|REFSEQ:NP_000646|H-INV:HIT000245910|VEGA:OTTHUMP00000032696 Tax_Id=9606 Gene_Symbol=SELL L-selectin precursor	1	5	5	5	5	4	5	4	5	4	12.2	12.2	12.2	43.617	385	385	9	6	1.11e-59	13782	12976	15	18533	18344	15	8465.4	9214.6	15	7087.1	7573.3	15	13353	13778	15	21658	21253	15	11513	11175	15	8380.2	7719	15	6588.7
H-INV:HIT000246286;REFSEQ:NP_001193457;ENSEMBL:ENSP00000298819;ENSP00000408445	H-INV:HIT000246286;REFSEQ:NP_001193457;ENSEMBL:ENSP00000298819;ENSP00000408445	10;10;10	10;10;10	10;10;10	>IPI:IPI00451624.1|SWISS-PROT:Q9NQ79-1|ENSEMBL:ENSP00000359629|REFSEQ:NP_060528|H-INV:HIT000246286|VEGA:OTTHUMP00000020233 Tax_Id=9606 Gene_Symbol=CRTAC1 Isoform 1 of Cartilage acidic protein 1;>IPI:IPI00451625.1|SWISS-PROT:Q9NQ79-2|ENSEMBL:ENSP00000310810	3	10	10	10	10	8	10	8	10	8	23.3	23.3	23.3	71.42	661	661;645;628	10	9	2.82e-150	13320	12483	17	11736	12040	16	11476	11697	17	10002	10340	17	12420	12607	18	12779	12949	17	11667	11172	17	16195	14917	18	9924.9
H-INV:HIT000246662;TREMBL:C9J3S5	H-INV:HIT000246662;TREMBL:C9J3S5	2;1	2;1	2;1	>IPI:IPI00007127.4|SWISS-PROT:Q9H4A9-1|ENSEMBL:ENSP00000377430;ENSP00000412549|REFSEQ:NP_071750|H-INV:HIT000246662|VEGA:OTTHUMP00000174846 Tax_Id=9606 Gene_Symbol=DPEP2 Isoform 1 of Dipeptidase 2;>IPI:IPI00953503.1|TREMBL:C9J3S5|ENSEMBL:ENSP00000314702 Tax	2	2	2	2	2	1	2	1	2	1	5.6	5.6	5.6	53.305	486	486;399	2	1	1.87e-34	1174.5	1104.7	3	1457.3	1452.3	3	854.83	903.38	3	646.97	683.45	3	921.96	962.68	3	1592.9	1573	3	1051.1	1012.9	3	730.97	673.3	3	550.5
H-INV:HIT000246978;ENSEMBL:ENSP00000417036	H-INV:HIT000246978;ENSEMBL:ENSP00000417036	4;2	4;2	4;2	>IPI:IPI00011832.1|SWISS-PROT:Q13103|ENSEMBL:ENSP00000168148;ENSP00000362466|REFSEQ:NP_008875|H-INV:HIT000246978|VEGA:OTTHUMP00000065381;OTTHUMP00000065382 Tax_Id=9606 Gene_Symbol=SPP2 Secreted phosphoprotein 24;>IPI:IPI00916734.1|TREMBL:C9J6K0|ENSEMBL:ENS	2	4	4	4	2	3	2	3	2	3	20.9	20.9	20.9	24.337	211	211;131	2	4	3.55e-51	1580.7	1474.5	2	650.81	743.74	2	1573.6	1554.4	2	1647	1666.1	2	1380.7	1392.4	2	770.05	850.63	2	1609.6	1523.8	2	2621.9	2415	2	1063.9
H-INV:HIT000248611;ENSEMBL:ENSP00000400773;ENSEMBL:ENSP00000384613	H-INV:HIT000248611;ENSEMBL:ENSP00000400773;ENSEMBL:ENSP00000384613	1;1;1	1;1;1	1;1;1	>IPI:IPI00002441.2|SWISS-PROT:P18827|ENSEMBL:ENSP00000254351;ENSP00000370542|REFSEQ:NP_001006947;NP_002988|H-INV:HIT000248611|VEGA:OTTHUMP00000115942 Tax_Id=9606 Gene_Symbol=SDC1 Syndecan-1;>IPI:IPI00893400.1|ENSEMBL:ENSP00000400773|VEGA:OTTHUMP00000200551	3	1	1	1	1	1	1	1	1	1	5.5	5.5	5.5	32.461	310	310;215;169	1	2	5.24e-55	290.69	275.05	1	535.4	519.17	1	64.77	93.614	1	32.156	44.979	1	275.81	289.04	1	642.03	614.13	1	124.08	128.21	1	123.94	114.16	1	290.69
H-INV:HIT000250648;ENSEMBL:ENSP00000441835;ENSP00000442282	H-INV:HIT000250648;ENSEMBL:ENSP00000441835;ENSP00000442282	1;1	1;1	1;1	>IPI:IPI00031104.5|SWISS-PROT:Q9BT92|ENSEMBL:ENSP00000324404;ENSP00000384520;ENSP00000440838|REFSEQ:NP_001137324;NP_115676|H-INV:HIT000250648|VEGA:OTTHUMP00000240671;OTTHUMP00000240672;OTTHUMP00000240673 Tax_Id=9606 Gene_Symbol=TCHP Trichoplein keratin fil	2	1	1	1	0	1	0	1	0	1	1.4	1.4	1.4	61.071	498	498;220		1	9.23e-06	0	0	0	0	0	0	0	0	0	0	0	0	0	0	0	0	0	0	0	0	0	0	0	0	0
H-INV:HIT000250873	H-INV:HIT000250873	6	6	6	>IPI:IPI00395488.2|SWISS-PROT:Q6EMK4|ENSEMBL:ENSP00000306864|REFSEQ:NP_612449|H-INV:HIT000250873|VEGA:OTTHUMP00000159843 Tax_Id=9606 Gene_Symbol=VASN Vasorin	1	6	6	6	5	5	5	5	5	5	11.9	11.9	11.9	71.712	673	673	8	7	9.57e-70	8063.5	7544.8	12	5807.8	6088.1	12	6979.7	7002.7	12	4928.3	5191.5	12	6329.7	6527.3	12	8812.1	8733.9	12	5737.9	5538.8	12	6642.1	6118	12	2699.1
H-INV:HIT000250949;ENSEMBL:ENSP00000264838;ENSP00000264839;ENSEMBL:ENSP00000430101;TREMBL:C9JNW6;ENSEMBL:ENSP00000275037;ENSP00000429959;ENSEMBL:ENSP00000326638;ENSP00000430408;ENSEMBL:ENSP00000430502;ENSEMBL:ENSP00000264837;ENSP00000430932;REFSEQ:NP_001161879;ENSEMBL:ENSP00000430359;REFSEQ:NP_001161882;REFSEQ:NP_001161880;REFSEQ:NP_001161881;ENSEMBL:ENSP00000389503	H-INV:HIT000250949;ENSEMBL:ENSP00000264838;ENSP00000264839;ENSEMBL:ENSP00000430101;TREMBL:C9JNW6;ENSEMBL:ENSP00000275037;ENSP00000429959;ENSEMBL:ENSP00000326638;ENSP00000430408;ENSEMBL:ENSP00000430502;ENSEMBL:ENSP00000264837;ENSP00000430932;REFSEQ:NP_001161879;ENSEMBL:ENSP00000430359;REFSEQ:NP_001161882;REFSEQ:NP_001161880;REFSEQ:NP_001161881;ENSEMBL:ENSP00000389503	1;1;1;1;1;1;1;1;1;1;1;1;1;1	1;1;1;1;1;1;1;1;1;1;1;1;1;1	1;1;1;1;1;1;1;1;1;1;1;1;1;1	>IPI:IPI00387015.1|SWISS-PROT:Q86UR5-1|ENSEMBL:ENSP00000428417|REFSEQ:NP_055804|H-INV:HIT000250949|VEGA:OTTHUMP00000224638 Tax_Id=9606 Gene_Symbol=RIMS1 Isoform 1 of Regulating synaptic membrane exocytosis protein 1;>IPI:IPI00339392.1|SWISS-PROT:Q86UR5-4|T	14	1	1	1	1	1	1	1	1	1	0.5	0.5	0.5	189.07	1692	1692;1541;1481;1481;1475;1371;1342;1291;1012;980;826;817;760;753	1	2	0.0021074	6211	5863.4	3	10001	9767.1	3	2056	2560.3	3	1367.1	1624.8	3	5830.8	6229	3	15523	14773	3	2096.3	2251.7	3	1249.9	1151.3	3	1298.7
H-INV:HIT000252317	H-INV:HIT000252317	5	5	5	>IPI:IPI00004957.1|SWISS-PROT:Q9Y5C1|TREMBL:A0JLS0;A8K061;B1ALJ0;B2RCW1|ENSEMBL:ENSP00000360170|REFSEQ:NP_055310|H-INV:HIT000252317|VEGA:OTTHUMP00000010719 Tax_Id=9606 Gene_Symbol=ANGPTL3 Angiopoietin-related protein 3	1	5	5	5	3	3	3	3	3	3	10.9	10.9	10.9	53.637	460	460	3	3	1.01e-12	5097	4773.4	4	4128.6	4280	4	4744.4	4764.7	4	3172	3353.7	4	4103.1	4135.4	4	3663.8	3807.2	4	4729.9	4500	4	6191	5702.6	4	4643.6
H-INV:HIT000252466;SWISS-PROT:Q6UXB8-2;TREMBL:B4DXZ3;B4E1P4	H-INV:HIT000252466;SWISS-PROT:Q6UXB8-2	6;5;1	6;5;1	6;5;1	>IPI:IPI00301143.5|SWISS-PROT:Q6UXB8-1|TREMBL:B2R701|ENSEMBL:ENSP00000362778|REFSEQ:NP_001186088;NP_699201|H-INV:HIT000252466|VEGA:OTTHUMP00000016309 Tax_Id=9606 Gene_Symbol=PI16 Isoform 1 of Peptidase inhibitor 16;>IPI:IPI00845506.1|SWISS-PROT:Q6UXB8-2|EN	3	6	6	6	5	5	5	5	5	5	16.8	16.8	16.8	49.471	463	463;270;315	6	8	1.34e-62	8662.6	8089.2	11	4515.3	4939.9	9	8099.5	8074.2	11	8570	8699.8	11	8024.6	8108.3	11	5701.3	6013.4	11	8054.5	7651.2	11	9890.3	9110	10	2301.1
H-INV:HIT000252530;ENSEMBL:ENSP00000366446;ENSP00000444716;ENSEMBL:ENSP00000366450	H-INV:HIT000252530;ENSEMBL:ENSP00000366446;ENSP00000444716	3;3;1	3;3;1	3;3;1	>IPI:IPI00044369.2|SWISS-PROT:Q6UX71-1|TREMBL:B4E367|ENSEMBL:ENSP00000366460|REFSEQ:NP_116201|H-INV:HIT000252530|VEGA:OTTHUMP00000019264 Tax_Id=9606 Gene_Symbol=PLXDC2 Isoform 1 of Plexin domain-containing protein 2;>IPI:IPI00640599.2|SWISS-PROT:Q6UX71-3|T	3	3	3	3	3	1	3	1	3	1	6.4	6.4	6.4	59.582	529	529;515;480	3	1	7.13e-08	1225.7	1149.1	2	1116.2	1140.3	2	948.36	978.04	2	913.16	939.32	2	1034	1050.9	2	1027	1040.9	2	920.22	882.12	2	1468.5	1352.6	2	1225.7
H-INV:HIT000252595	H-INV:HIT000252595	2	2	2	>IPI:IPI00012440.8|SWISS-PROT:Q9BTY2|ENSEMBL:ENSP00000002165|REFSEQ:NP_114409|H-INV:HIT000252595|VEGA:OTTHUMP00000017331 Tax_Id=9606 Gene_Symbol=FUCA2 Plasma alpha-L-fucosidase	1	2	2	2	0	2	0	2	0	2	4.7	4.7	4.7	54.066	467	467		2	1.59e-13	1606.4	1510.1	2	1904.2	1905.8	2	1287.3	1346.3	2	1092.3	1140.9	2	1442.3	1510.6	2	2531.3	2487.5	2	1465.7	1418.2	2	971.05	894.43	2	0
H-INV:HIT000252800	H-INV:HIT000252800	12	12	12	>IPI:IPI00064667.5|SWISS-PROT:Q96KN2|TREMBL:A8K1K1;B4E180;E7EX03|ENSEMBL:ENSP00000351682|REFSEQ:NP_116038|H-INV:HIT000252800|VEGA:OTTHUMP00000163751 Tax_Id=9606 Gene_Symbol=CNDP1 Beta-Ala-His dipeptidase	1	12	12	12	10	10	10	10	10	10	29.2	29.2	29.2	56.705	507	507	12	12	2.04e-115	15550	14488	19	4716.5	5646.6	19	10049	10203	19	18661	18325	19	11303	11555	19	5575.4	5943.4	19	7099.6	6783.6	19	19521	17980	19	6036.4
H-INV:HIT000252969	H-INV:HIT000252969	4	4	4	>IPI:IPI00290856.4|SWISS-PROT:Q9Y5Y7|TREMBL:B2R672|ENSEMBL:ENSP00000256178|REFSEQ:NP_006682|H-INV:HIT000252969|VEGA:OTTHUMP00000230796 Tax_Id=9606 Gene_Symbol=LYVE1 Lymphatic vessel endothelial hyaluronic acid receptor 1	1	4	4	4	4	4	4	4	4	4	11.5	11.5	11.5	35.213	322	322	6	7	1.92e-15	13422	12591	10	13146	13318	10	8902	9311.4	10	7442.9	7796.2	9	11517	11933	10	18558	18262	10	10717	10374	10	8318.8	7662.4	10	4662.7
H-INV:HIT000254976;TREMBL:E9PBS6;TREMBL:B4DLD2;B4DTV3;TREMBL:F5GWK9;TREMBL:Q4G0K7	H-INV:HIT000254976;TREMBL:E9PBS6;TREMBL:B4DLD2;B4DTV3;TREMBL:F5GWK9;TREMBL:Q4G0K7	2;2;2;1;1	2;2;2;1;1	2;2;2;1;1	>IPI:IPI00437186.2|SWISS-PROT:Q8IZF2-1|TREMBL:A8K0D8|ENSEMBL:ENSP00000265417;ENSP00000283296;ENSP00000394590|REFSEQ:NP_001091988;NP_056049|H-INV:HIT000254976|VEGA:OTTHUMP00000016557 Tax_Id=9606 Gene_Symbol=GPR116 Isoform 1 of Probable G-protein coupled rec	5	2	2	2	0	2	0	2	0	2	2.2	2.2	2.2	149.46	1346	1346;1326;1204;770;717		2	3.22e-05	1810.4	1698.4	2	1779.8	1806.5	2	1414.5	1460.8	2	1198.1	1249	2	1539.1	1593.6	2	2289.1	2255.7	2	1313.5	1272	2	1129.3	1040.2	2	0
H-INV:HIT000259628;TREMBL:A6NG18;ENSEMBL:ENSP00000384171;ENSEMBL:ENSP00000397921;ENSEMBL:ENSP00000442298;ENSEMBL:ENSP00000384464	H-INV:HIT000259628;TREMBL:A6NG18;ENSEMBL:ENSP00000384171	22;20;20;8;6;2	22;20;20;8;6;2	21;19;20;7;6;1	>IPI:IPI00017696.1|SWISS-PROT:P09871|TREMBL:A8K2N0;B3KNX0|ENSEMBL:ENSP00000328173;ENSP00000354057;ENSP00000385035|REFSEQ:NP_001725;NP_958850|H-INV:HIT000259628|VEGA:OTTHUMP00000197019;OTTHUMP00000197021;OTTHUMP00000197022 Tax_Id=9606 Gene_Symbol=C1S Comple	6	22	22	21	21	21	21	21	20	20	38.8	38.8	37.6	76.684	688	688;682;521;355;157;168	41	49	0	61544	57536	78	39154	41692	77	55657	55967	77	59027	59930	76	55503	56408	77	46857	48377	78	55075	52479	76	74476	68600	77	28555
H-INV:HIT000259799;REFSEQ:NP_001160096;TREMBL:A8K9N7;Q5DVJ7;ENSEMBL:ENSP00000440468;REFSEQ:NP_001188480;REFSEQ:NP_006675;ENSEMBL:ENSP00000356397;ENSP00000436258;TREMBL:B1AKF8;F5H414;Q8WW96	H-INV:HIT000259799;REFSEQ:NP_001160096;TREMBL:A8K9N7;Q5DVJ7;ENSEMBL:ENSP00000440468;REFSEQ:NP_001188480;REFSEQ:NP_006675;ENSEMBL:ENSP00000356397;ENSP00000436258;TREMBL:B1AKF8;F5H414;Q8WW96	4;4;2;2;2;2;2;2	3;3;2;2;2;2;1;1	3;3;2;2;2;2;1;1	>IPI:IPI00027507.1|SWISS-PROT:Q02985|ENSEMBL:ENSP00000356395|REFSEQ:NP_066303|H-INV:HIT000259799|VEGA:OTTHUMP00000034107 Tax_Id=9606 Gene_Symbol=CFHR3 Complement factor H-related protein 3;>IPI:IPI00908535.1|TREMBL:B4DPR0|ENSEMBL:ENSP00000375845|REFSEQ:NP_	8	4	3	3	4	3	3	2	3	2	11.5	8.5	8.5	37.323	330	330;269;578;331;331;331;232;195	3	2	9.15e-14	4081.8	3808.6	4	1801	2021.4	4	3468.9	3474.9	4	4514.2	4517.1	4	3582	3606.4	4	1723.7	1878.8	4	2897.4	2753.5	4	6285.8	5789.8	4	2566.2
H-INV:HIT000261227;TREMBL:Q05CI3	H-INV:HIT000261227	41;13	41;13	21;8	>IPI:IPI00296608.6|SWISS-PROT:P10643|TREMBL:A8K2T4;B2R6W1|ENSEMBL:ENSP00000322061|REFSEQ:NP_000578|H-INV:HIT000261227|VEGA:OTTHUMP00000197104 Tax_Id=9606 Gene_Symbol=C7 Complement component C7	2	41	41	21	38	37	38	37	18	19	63.1	63.1	33.5	93.517	843	843;343	95	91	0	142880	134160	164	152500	153730	166	109790	113830	163	78716	83932	161	127230	130760	165	186150	184560	166	125810	121200	166	105260	96959	161	77948
H-INV:HIT000262230;TREMBL:B4E1N2	H-INV:HIT000262230;TREMBL:B4E1N2	2;2	2;2	2;2	>IPI:IPI00016915.1|SWISS-PROT:Q16270|TREMBL:B7Z9W7|ENSEMBL:ENSP00000295666|REFSEQ:NP_001544|H-INV:HIT000262230|VEGA:OTTHUMP00000158974 Tax_Id=9606 Gene_Symbol=IGFBP7 Insulin-like growth factor-binding protein 7;>IPI:IPI01011823.1|TREMBL:B4E1N2|ENSEMBL:ENSP	2	2	2	2	2	1	2	1	2	1	8.9	8.9	8.9	29.13	282	282;279	2	1	3.44e-14	3802.8	3572.3	3	4236.9	4266.9	3	3433.3	3511.9	3	1936.3	2098.7	3	3046.5	3134.3	3	4444	4394.8	3	2802.5	2707.2	3	2994	2757.7	3	3412.1
H-INV:HIT000263047;REFSEQ:NP_001186763;REFSEQ:NP_542413;ENSEMBL:ENSP00000359133	H-INV:HIT000263047;REFSEQ:NP_001186763;REFSEQ:NP_542413;ENSEMBL:ENSP00000359133	20;20;18;15	20;20;18;15	20;20;18;15	>IPI:IPI00018136.1|SWISS-PROT:P19320-1|TREMBL:Q53FL7|ENSEMBL:ENSP00000294728|REFSEQ:NP_001069|H-INV:HIT000263047|VEGA:OTTHUMP00000012650 Tax_Id=9606 Gene_Symbol=VCAM1 Isoform 1 of Vascular cell adhesion protein 1;>IPI:IPI00643090.1|TREMBL:B4DKS4;E9PDD1;F2Y	4	20	20	20	17	13	17	13	17	13	32.3	32.3	32.3	81.275	739	739;677;647;540	24	16	3.18e-93	32531	30542	31	34441	34732	31	24510	25298	31	12564	14047	30	27498	28525	30	49392	48356	31	25851	25054	30	17655	16262	31	19606
H-INV:HIT000263615;TREMBL:F5H7E1;ENSEMBL:ENSP00000443973;ENSEMBL:ENSP00000417340;REFSEQ:NP_001159907;NP_001159908;CON__Q0VCM5;ENSEMBL:ENSP00000419957	H-INV:HIT000263615;TREMBL:F5H7E1;ENSEMBL:ENSP00000443973	27;26;18;12;11;4;1	27;26;18;12;11;4;1	27;26;18;12;11;4;1	>IPI:IPI00292530.1|SWISS-PROT:P19827|TREMBL:B7Z539;B7Z549;B7Z558|ENSEMBL:ENSP00000273283|REFSEQ:NP_002206|H-INV:HIT000263615|VEGA:OTTHUMP00000197035 Tax_Id=9606 Gene_Symbol=ITIH1 Inter-alpha-trypsin inhibitor heavy chain H1;>IPI:IPI01014157.2|TREMBL:F5H7E1	7	27	27	27	25	24	25	24	25	24	39.1	39.1	39.1	101.39	911	911;645;769;213;623;906;74	98	92	0	117900	109970	172	47947	54524	166	98331	98569	172	138420	137840	171	102830	104380	168	61765	65962	168	93233	88641	166	174090	160360	172	54353
H-INV:HIT000264415	H-INV:HIT000264415	1	1	1	>IPI:IPI00027166.1|SWISS-PROT:P16035|ENSEMBL:ENSP00000262768|REFSEQ:NP_003246|H-INV:HIT000264415|VEGA:OTTHUMP00000205879 Tax_Id=9606 Gene_Symbol=TIMP2 Metalloproteinase inhibitor 2	1	1	1	1	1	0	1	0	1	0	6.4	6.4	6.4	24.399	220	220	1		5.54e-08	423.45	397.28	1	418.5	426.27	1	419.54	432.71	1	570.76	573.53	1	526.71	537.53	1	483.99	494.76	1	486.53	465.21	1	750.26	691.06	1	423.45
H-INV:HIT000264901;ENSEMBL:ENSP00000440127;ENSEMBL:ENSP00000428119	H-INV:HIT000264901;ENSEMBL:ENSP00000440127;ENSEMBL:ENSP00000428119	9;7;5	9;7;5	9;7;5	>IPI:IPI00014572.2|SWISS-PROT:P09486|TREMBL:B2RDL6;B4DRV4;D3DQH8|ENSEMBL:ENSP00000231061|REFSEQ:NP_003109|H-INV:HIT000264901|VEGA:OTTHUMP00000160617 Tax_Id=9606 Gene_Symbol=SPARC Secreted protein, acidic, cysteine-rich (Osteonectin), isoform CRA_a;>IPI:IPI	3	9	9	9	8	6	8	6	8	6	29.5	29.5	29.5	36.051	315	315;149;115	9	6	8.13e-102	10957	10255	13	8272.8	8604.3	13	8284	8607	13	13279	13198	13	10401	10719	13	10137	10291	13	9236.1	8847	13	13466	12403	13	7951.5
H-INV:HIT000266264	H-INV:HIT000266264	11	11	4	>IPI:IPI00973474.2|SWISS-PROT:P01860|TREMBL:Q5EBM2|ENSEMBL:ENSP00000374993|H-INV:HIT000266264|VEGA:OTTHUMP00000201900 Tax_Id=9606 Gene_Symbol=IGHG3 Putative uncharacterized protein	1	11	11	4	8	9	8	9	3	3	29.5	29.5	14.5	56.813	519	519	12	12	8.65e-89	20453	19189	22	20177	20432	22	13728	14410	22	13511	13996	22	17886	18500	22	26502	26242	22	17405	16785	22	15659	14423	22	9533.6
H-INV:HIT000266938;ENSEMBL:ENSP00000386094;ENSP00000452169;TREMBL:A6YP93;C5J0G2;Q2L9S7;Q3I0J7	H-INV:HIT000266938;ENSEMBL:ENSP00000386094;ENSP00000452169;TREMBL:A6YP93;C5J0G2;Q2L9S7;Q3I0J7	2;2;2	2;2;2	2;2;2	>IPI:IPI00553177.1|SWISS-PROT:P01009-1|TREMBL:E9KL23|ENSEMBL:ENSP00000348068;ENSP00000376802;ENSP00000376803;ENSP00000385960;ENSP00000390299;ENSP00000408474;ENSP00000416066;ENSP00000416354|REFSEQ:NP_000286;NP_001002235;NP_001002236;NP_001121172;NP_00112117	3	2	2	2	2	2	2	2	2	2	7.4	7.4	7.4	46.736	418	418;359;306	2	2	1.32e-28	3665	3441.8	4	3975.1	4008.4	4	3139.9	3268.4	4	3538.5	3598.6	4	3611.9	3726.5	4	4447.2	4512.6	4	4522.7	4313.2	4	3161	2911.6	4	2732.8
H-INV:HIT000267351;TREMBL:B4DHM2;B4E3Q4;REFSEQ:NP_803124	H-INV:HIT000267351;TREMBL:B4DHM2;B4E3Q4;REFSEQ:NP_803124	3;3;3	3;3;3	3;3;3	>IPI:IPI00303071.4|SWISS-PROT:Q9NZK5-1|TREMBL:B2RAS2|ENSEMBL:ENSP00000262607;ENSP00000382731;ENSP00000382733|REFSEQ:NP_059120|H-INV:HIT000267351|VEGA:OTTHUMP00000196142;OTTHUMP00000196143 Tax_Id=9606 Gene_Symbol=CECR1 Isoform 1 of Adenosine deaminase CECR1	3	3	3	3	2	2	2	2	2	2	6.8	6.8	6.8	58.933	511	511;469;270	2	2	2.71e-33	3096.7	2902.3	3	2735.6	2795.4	3	2016.2	2080.7	3	1195.5	1305.3	3	2256.9	2302.7	3	3081.9	3081.2	3	2462.9	2360	3	1264.9	1165.1	3	1474.3
H-INV:HIT000267658;REFSEQ:NP_775628;ENSEMBL:ENSP00000420809	H-INV:HIT000267658;REFSEQ:NP_775628	13;12;5	13;12;5	13;12;5	>IPI:IPI00293925.2|SWISS-PROT:O75636-1|ENSEMBL:ENSP00000270879|REFSEQ:NP_003656|H-INV:HIT000267658|VEGA:OTTHUMP00000006338 Tax_Id=9606 Gene_Symbol=FCN3 Isoform 1 of Ficolin-3;>IPI:IPI00419744.4|SWISS-PROT:O75636-2|TREMBL:Q6UXM4;Q6UY50|ENSEMBL:ENSP000003470	3	13	13	13	12	11	12	11	12	11	57.9	57.9	57.9	32.903	299	299;288;99	22	18	2.23e-250	32230	30173	39	24977	25954	39	26882	27640	39	37072	37027	39	29053	29669	39	22277	23403	39	30938	29385	39	33962	31282	39	14655
H-INV:HIT000270327;ENSEMBL:ENSP00000417669	H-INV:HIT000270327;ENSEMBL:ENSP00000417669	3;2	3;2	3;2	>IPI:IPI00019176.3|SWISS-PROT:Q99969|TREMBL:Q7LE02|ENSEMBL:ENSP00000223271;ENSP00000418009;ENSP00000418483|REFSEQ:NP_002880|H-INV:HIT000270327|VEGA:OTTHUMP00000212797;OTTHUMP00000212798;OTTHUMP00000212799 Tax_Id=9606 Gene_Symbol=RARRES2 Retinoic acid recep	2	3	3	3	2	2	2	2	2	2	21.5	21.5	21.5	18.617	163	163;159	2	2	3.18e-13	1969.3	1838.1	3	933.39	1039.6	3	1905.2	1899	3	2287.8	2288.3	3	1598	1621.2	3	791.49	869.88	3	1477.7	1400.7	3	2462.7	2268.4	3	720.94
H-INV:HIT000271035;TREMBL:E7ESH8;Q7Z524;ENSEMBL:ENSP00000370449	H-INV:HIT000271035;TREMBL:E7ESH8;Q7Z524;ENSEMBL:ENSP00000370449	1;1;1	1;1;1	1;1;1	>IPI:IPI01019005.1|SWISS-PROT:Q9UBB4|ENSEMBL:ENSP00000252934|REFSEQ:NP_037368|H-INV:HIT000271035|VEGA:OTTHUMP00000197383 Tax_Id=9606 Gene_Symbol=ATXN10 Ataxin-10;>IPI:IPI00940340.2|TREMBL:E7ESH8;Q7Z524|ENSEMBL:ENSP00000379332 Tax_Id=9606 Gene_Symbol=ATXN10	3	1	1	1	1	1	1	1	1	1	3.4	3.4	3.4	53.488	475	475;453;411	1	1	0.0033716	4321.4	4056.9	2	4550.5	4580.5	2	2700.5	2823.8	2	1043.4	1225.1	2	2797.1	3043.8	2	8246.4	7884.3	2	1899.1	1931.2	2	1359.8	1252.5	2	2410.5
H-INV:HIT000271674;TREMBL:B4DXJ9;TREMBL:B4DQR4	H-INV:HIT000271674;TREMBL:B4DXJ9;TREMBL:B4DQR4	1;1;1	1;1;1	1;1;1	>IPI:IPI00029623.1|SWISS-PROT:P60900|ENSEMBL:ENSP00000261479|REFSEQ:NP_002782|H-INV:HIT000271674|VEGA:OTTHUMP00000178843 Tax_Id=9606 Gene_Symbol=PSMA6 Proteasome subunit alpha type-6;>IPI:IPI00867679.2|TREMBL:B4DXJ9|ENSEMBL:ENSP00000444844 Tax_Id=9606 Gene	3	1	1	1	1	0	1	0	1	0	7.3	7.3	7.3	27.399	246	246;227;167	1		9.81e-09	91.018	85.901	1	144.03	140.79	1	30.425	37.096	1	0	0	0	110.23	107.24	1	82.716	99.656	1	340.84	319.78	1	45.064	41.508	1	91.018
H-INV:HIT000272677;CON__ENSEMBL:ENSBTAP00000018574	H-INV:HIT000272677	18;2	18;2	18;2	>IPI:IPI00879573.1|SWISS-PROT:P05546|TREMBL:Q8IVC0|ENSEMBL:ENSP00000215727;ENSP00000384050|REFSEQ:NP_000176|H-INV:HIT000272677|VEGA:OTTHUMP00000198450;OTTHUMP00000198451 Tax_Id=9606 Gene_Symbol=SERPIND1 Heparin cofactor 2	2	18	18	18	17	13	17	13	17	13	37.9	37.9	37.9	57.07	499	499;496	25	21	2.36e-200	59610	55495	43	13108	17102	41	43307	43682	42	85908	84131	43	50372	51148	42	15244	17630	41	33912	32219	42	104580	96332	43	29712
H-INV:HIT000273650	H-INV:HIT000273650	8	8	3	>IPI:IPI00410714.5|SWISS-PROT:P69905|TREMBL:D1MGQ2;E1B2D1;E9LUX2;E9M4D4;Q4ZGM8;Q7Z6G4;Q7Z7B4;Q86YQ5;Q96T46;Q9BX83|ENSEMBL:ENSP00000251595;ENSP00000322421|REFSEQ:NP_000508;NP_000549|H-INV:HIT000273650|VEGA:OTTHUMP00000066291;OTTHUMP00000066501 Tax_Id=9606 G	1	8	8	3	6	7	6	7	2	2	69.7	69.7	18.3	15.257	142	142	19	19	3.85e-183	24883	23274	34	17022	17800	34	13540	13922	32	8756.6	9657.5	31	20190	22488	34	69656	66258	34	11791	12342	34	10298	9485.7	30	13167
H-INV:HIT000274226	H-INV:HIT000274226	2	2	2	>IPI:IPI00027827.2|SWISS-PROT:P08294|TREMBL:B2R9V7;Q16867|ENSEMBL:ENSP00000371554|REFSEQ:NP_003093|H-INV:HIT000274226|VEGA:OTTHUMP00000158715 Tax_Id=9606 Gene_Symbol=SOD3 Extracellular superoxide dismutase [Cu-Zn]	1	2	2	2	1	2	1	2	1	2	10	10	10	25.851	240	240	1	2	4.56e-11	1841.9	1731	3	2128.3	2137.9	3	1680.1	1732.1	3	1312.4	1371.4	3	1612	1644.5	3	1812.2	1840.4	3	1801.9	1720.2	3	1650	1519.8	3	463.45
H-INV:HIT000274879;ENSEMBL:ENSP00000404606;ENSEMBL:ENSP00000426317	H-INV:HIT000274879;ENSEMBL:ENSP00000404606	6;6;2	6;6;2	6;6;2	>IPI:IPI00477992.1|SWISS-PROT:P02746|TREMBL:D6R934;Q5T960|ENSEMBL:ENSP00000313967;ENSP00000423689|REFSEQ:NP_000482|H-INV:HIT000274879|VEGA:OTTHUMP00000002940 Tax_Id=9606 Gene_Symbol=C1QB Complement C1q subcomponent subunit B;>IPI:IPI00643948.3|TREMBL:D6RA0	3	6	6	6	6	6	6	6	6	6	29.2	29.2	29.2	26.721	253	253;229;153	27	22	3.1e-99	39690	37215	39	36901	37613	39	29814	30714	39	23686	24808	39	31084	31898	38	42655	42317	39	28273	27290	39	37132	34202	39	21402
H-INV:HIT000275580	H-INV:HIT000275580	4	4	4	>IPI:IPI00299738.1|SWISS-PROT:Q15113|TREMBL:A4D2D2|ENSEMBL:ENSP00000223061|REFSEQ:NP_002584|H-INV:HIT000275580|VEGA:OTTHUMP00000210409 Tax_Id=9606 Gene_Symbol=PCOLCE Procollagen C-endopeptidase enhancer 1	1	4	4	4	4	3	4	3	4	3	11.6	11.6	11.6	47.972	449	449	4	3	1.45e-23	1759.7	1648.3	4	1460.3	1507.4	4	1497.2	1513.8	4	1023.8	1075.4	4	1169.3	1202.4	4	1460.2	1452.3	4	977.05	943.26	4	1454.1	1339.4	4	951.22
H-INV:HIT000276737;ENSEMBL:ENSP00000435349;ENSEMBL:ENSP00000434413	H-INV:HIT000276737;ENSEMBL:ENSP00000435349;ENSEMBL:ENSP00000434413	2;1;1	2;1;1	2;1;1	>IPI:IPI00000137.1|SWISS-PROT:Q9UJJ9|TREMBL:A2VDJ4|ENSEMBL:ENSP00000204679|REFSEQ:NP_115909|H-INV:HIT000276737|VEGA:OTTHUMP00000045503 Tax_Id=9606 Gene_Symbol=GNPTG N-acetylglucosamine-1-phosphotransferase subunit gamma;>IPI:IPI00977899.1|ENSEMBL:ENSP00000	3	2	2	2	1	1	1	1	1	1	9.8	9.8	9.8	33.973	305	305;185;76	1	1	5.63e-05	1022.5	959.47	2	1027.9	1040.4	2	742.38	769.83	2	534.5	571.79	2	916.72	930.89	2	1117.3	1128.9	2	1050.9	1004.1	2	848.29	781.36	2	877.39
H-INV:HIT000277909;ENSEMBL:ENSP00000334063;ENSEMBL:ENSP00000408905	H-INV:HIT000277909;ENSEMBL:ENSP00000334063	3;3;1	3;3;1	3;3;1	>IPI:IPI00027350.3|SWISS-PROT:P32119|ENSEMBL:ENSP00000301522|REFSEQ:NP_005800|H-INV:HIT000277909|VEGA:OTTHUMP00000165823 Tax_Id=9606 Gene_Symbol=PRDX2 Peroxiredoxin-2;>IPI:IPI00794777.1|TREMBL:A6NIW5|ENSEMBL:ENSP00000334063|VEGA:OTTHUMP00000165825 Tax_Id=9	3	3	3	3	2	2	2	2	2	2	14.1	14.1	14.1	21.892	198	198;136;142	2	2	3.29e-25	1439.7	1346.6	3	986.33	1043.8	3	1451.8	1442	3	990.1	1048.8	3	1387.6	1384.2	3	999.07	1076.5	3	1828.9	1728.7	3	1106	1018.8	3	728.63
H-INV:HIT000278435;ENSEMBL:ENSP00000427377;ENSP00000445179;ENSEMBL:ENSP00000423998;ENSEMBL:ENSP00000425229;ENSEMBL:ENSP00000424132	H-INV:HIT000278435;ENSEMBL:ENSP00000427377;ENSP00000445179;ENSEMBL:ENSP00000423998;ENSEMBL:ENSP00000425229;ENSEMBL:ENSP00000424132	2;2;1;1;1	2;2;1;1;1	2;2;1;1;1	>IPI:IPI00009950.1|SWISS-PROT:Q12907|TREMBL:A8K7T4|ENSEMBL:ENSP00000303366|REFSEQ:NP_006807|H-INV:HIT000278435|VEGA:OTTHUMP00000161453 Tax_Id=9606 Gene_Symbol=LMAN2 Vesicular integral-membrane protein VIP36;>IPI:IPI00966202.2|TREMBL:B4DWN1;D6RIU4|ENSEMBL:E	5	2	2	2	2	1	2	1	2	1	6.7	6.7	6.7	40.228	356	356;285;325;288;203	2	1	7.91e-21	2819.7	2640.3	3	2235	2326	3	2829.4	2831.6	3	2026.2	2133.6	3	2659.2	2697.3	3	2765	2837.1	3	3160.1	3008.2	3	2568.1	2365.4	3	1539.3
H-INV:HIT000278841;TREMBL:B4DMZ5;F4YZX8;Q5TZS4;Q8IWL9;Q9H4L8	H-INV:HIT000278841;TREMBL:B4DMZ5;F4YZX8;Q5TZS4;Q8IWL9;Q9H4L8	1;1	1;1	1;1	>IPI:IPI00006173.3|SWISS-PROT:P11597-1|TREMBL:A8K6C1|ENSEMBL:ENSP00000200676|REFSEQ:NP_000069|H-INV:HIT000278841|VEGA:OTTHUMP00000164380 Tax_Id=9606 Gene_Symbol=CETP Isoform 1 of Cholesteryl ester transfer protein;>IPI:IPI00641481.2|SWISS-PROT:P11597-2|TRE	2	1	1	1	1	1	1	1	1	1	3	3	3	54.756	493	493;433	1	1	0.0013937	274.44	256.06	2	120.23	126.29	1	215.32	216.98	2	306.86	304.9	2	212	217.79	2	158.72	168.68	2	251.69	238.97	2	403.11	371.3	2	183.42
H-INV:HIT000279016	H-INV:HIT000279016	35	35	33	>IPI:IPI00304273.2|SWISS-PROT:P06727|TREMBL:Q13784|ENSEMBL:ENSP00000350425|REFSEQ:NP_000473|H-INV:HIT000279016|VEGA:OTTHUMP00000043267 Tax_Id=9606 Gene_Symbol=APOA4 Apolipoprotein A-IV	1	35	35	33	34	32	34	32	32	30	75.8	75.8	72.7	45.398	396	396	94	88	0	175040	163870	167	136740	141590	165	127940	132950	168	186480	186440	167	160280	164570	167	158950	160720	167	135050	129580	166	208480	192030	168	89613
H-INV:HIT000279617;ENSEMBL:ENSP00000440618	H-INV:HIT000279617;ENSEMBL:ENSP00000440618	2;1	2;1	2;1	>IPI:IPI00291922.2|SWISS-PROT:P28066|TREMBL:Q5U0A0|ENSEMBL:ENSP00000271308|REFSEQ:NP_002781|H-INV:HIT000279617|VEGA:OTTHUMP00000013792 Tax_Id=9606 Gene_Symbol=PSMA5 Proteasome subunit alpha type-5;>IPI:IPI00983632.1|TREMBL:B4E2V4|ENSEMBL:ENSP00000440618|RE	2	2	2	2	2	1	2	1	2	1	12	12	12	26.411	241	241;183	2	1	4.49e-07	3345.4	3134.2	2	2837	2931.4	2	3323.2	3311	2	1419	1597	2	2765.3	2787.6	2	3034.8	3166.6	2	4485.4	4248.9	2	2100.3	1934.6	2	1063.6
H-INV:HIT000279813;TREMBL:Q53XA7	H-INV:HIT000279813;TREMBL:Q53XA7	5;5	5;5	5;5	>IPI:IPI00031708.1|SWISS-PROT:P16930|ENSEMBL:ENSP00000261755;ENSP00000385080|REFSEQ:NP_000128|H-INV:HIT000279813|VEGA:OTTHUMP00000185572 Tax_Id=9606 Gene_Symbol=FAH Fumarylacetoacetase;>IPI:IPI01013601.1|TREMBL:Q53XA7|ENSEMBL:ENSP00000439429 Tax_Id=9606 Ge	2	5	5	5	4	3	4	3	4	3	11.9	11.9	11.9	46.374	419	419;349	4	3	6.43e-35	9028.3	8488.9	5	10906	10888	5	6564.7	6871.5	5	3211.9	3626.3	5	7571.5	7631.2	5	8821.7	9279.4	5	14606	13811	5	4899	4512.5	5	7355.1
H-INV:HIT000280471	H-INV:HIT000280471	2	2	2	>IPI:IPI00009276.2|SWISS-PROT:Q9UNN8|ENSEMBL:ENSP00000216968;ENSP00000363601|REFSEQ:NP_006395|H-INV:HIT000280471|VEGA:OTTHUMP00000030729 Tax_Id=9606 Gene_Symbol=PROCR Endothelial protein C receptor precursor	1	2	2	2	2	2	2	2	2	2	8	8	8	30.715	275	275	2	2	4.63e-18	2057.7	1931.3	3	2113.2	2137.6	3	1626.3	1680	3	1250.7	1322.3	3	1871.8	1951.4	3	3227.8	3178.5	3	1970.2	1905.3	3	2178.8	2006.9	3	1713.1
H-INV:HIT000281477	H-INV:HIT000281477	2	2	2	>IPI:IPI00007778.1|SWISS-PROT:Q01459|TREMBL:B2RBF5;B3KQS3;B4DQ98;Q5VX50;Q5VX51;Q8TC97|ENSEMBL:ENSP00000359664|REFSEQ:NP_004379|H-INV:HIT000281477|VEGA:OTTHUMP00000011569 Tax_Id=9606 Gene_Symbol=CTBS Di-N-acetylchitobiase	1	2	2	2	1	2	1	2	1	2	6	6	6	43.759	385	385	1	2	2.08e-11	498.61	465.79	1	280.32	305.25	1	542.2	537.65	1	526.72	534.74	1	431.44	450.67	1	559.04	565.56	1	548.93	523.87	1	386.74	356.22	1	0
H-INV:HIT000282577;TREMBL:B4E351	H-INV:HIT000282577;TREMBL:B4E351	3;3	3;3	3;3	>IPI:IPI00305380.3|SWISS-PROT:P22692|ENSEMBL:ENSP00000269593|REFSEQ:NP_001543|H-INV:HIT000282577|VEGA:OTTHUMP00000164451 Tax_Id=9606 Gene_Symbol=IGFBP4 Insulin-like growth factor-binding protein 4;>IPI:IPI01009723.1|TREMBL:B4E351|ENSEMBL:ENSP00000437734 Ta	2	3	3	3	3	3	3	3	3	3	9.3	9.3	9.3	27.934	258	258;158	3	3	7.74e-14	4371.1	4085.9	5	2712.9	2906.1	5	4359.5	4357.1	5	4457.6	4511	5	3579.9	3691.1	5	3583.7	3630.7	5	3182.6	3051.1	5	4963.1	4571.5	5	1751.9
H-INV:HIT000285605;TREMBL:B4DPP8;REFSEQ:NP_001159923;CON__P01044-1;CON__Q2KJ62;CON__P01045-1	H-INV:HIT000285605;TREMBL:B4DPP8;REFSEQ:NP_001159923	28;28;26;1;1;1	28;28;26;1;1;1	4;4;4;0;0;0	>IPI:IPI00215894.1|SWISS-PROT:P01042-2|TREMBL:D3DNU8|ENSEMBL:ENSP00000287611|REFSEQ:NP_000884|H-INV:HIT000285605|VEGA:OTTHUMP00000197128 Tax_Id=9606 Gene_Symbol=KNG1 Isoform LMW of Kininogen-1;>IPI:IPI01012492.1|TREMBL:B4DPP8|ENSEMBL:ENSP00000393745 Tax_Id	6	28	28	4	27	24	27	24	4	3	55.5	55.5	6.3	47.883	427	427;415;391;621;621;619	59	58	0	108200	101040	100	55933	61251	98	95608	96257	100	128750	128490	100	96916	98337	100	56812	61192	100	93521	88746	100	146320	134780	100	53151
H-INV:HIT000291102;TREMBL:Q9BS19	H-INV:HIT000291102;TREMBL:Q9BS19	35;21	35;21	35;21	>IPI:IPI00022488.1|SWISS-PROT:P02790|ENSEMBL:ENSP00000265983|REFSEQ:NP_000604|H-INV:HIT000291102|VEGA:OTTHUMP00000164583 Tax_Id=9606 Gene_Symbol=HPX Hemopexin;>IPI:IPI01015184.1|TREMBL:Q9BS19|ENSEMBL:ENSP00000439442 Tax_Id=9606 Gene_Symbol=HPX Uncharacteri	2	35	35	35	31	30	31	30	31	30	70.3	70.3	70.3	51.676	462	462;254	140	127	0	197550	184320	236	87147	98078	223	191930	191810	235	262770	260880	237	167990	171100	233	82943	90947	224	154990	146960	236	281950	259700	235	104870
H-INV:HIT000292604;ENSEMBL:ENSP00000428947;ENSEMBL:ENSP00000428443	H-INV:HIT000292604;ENSEMBL:ENSP00000428947;ENSEMBL:ENSP00000428443	1;1;1	1;1;1	1;1;1	>IPI:IPI00218414.5|SWISS-PROT:P00918|TREMBL:Q6LD99|ENSEMBL:ENSP00000285379|REFSEQ:NP_000058|H-INV:HIT000292604|VEGA:OTTHUMP00000227991 Tax_Id=9606 Gene_Symbol=CA2 Carbonic anhydrase 2;>IPI:IPI00790885.1|TREMBL:E5RK37|ENSEMBL:ENSP00000428947|VEGA:OTTHUMP000	3	1	1	1	1	1	1	1	1	1	7.3	7.3	7.3	29.246	260	260;101;97	1	1	1.8e-13	985.87	931.75	2	1699.3	1663.5	2	810.98	870.45	2	435.44	484.62	2	934.2	946.95	2	1183.5	1208.3	2	1353.7	1287	2	516.6	475.84	2	336.7
H-INV:HIT000292605;ENSEMBL:ENSP00000415036;ENSEMBL:ENSP00000404902;ENSEMBL:ENSP00000415840;ENSEMBL:ENSP00000356164;ENSEMBL:ENSP00000402586	H-INV:HIT000292605;ENSEMBL:ENSP00000415036;ENSEMBL:ENSP00000404902;ENSEMBL:ENSP00000415840;ENSEMBL:ENSP00000356164	6;5;5;3;3;1	6;5;5;3;3;1	6;5;5;3;3;1	>IPI:IPI00011229.1|SWISS-PROT:P07339|ENSEMBL:ENSP00000236671|REFSEQ:NP_001900|H-INV:HIT000292605|VEGA:OTTHUMP00000042282 Tax_Id=9606 Gene_Symbol=CTSD Cathepsin D;>IPI:IPI00852597.1|TREMBL:C9JH19|ENSEMBL:ENSP00000415036|VEGA:OTTHUMP00000196039 Tax_Id=9606 G	6	6	6	6	5	2	5	2	5	2	20.4	20.4	20.4	44.552	412	412;299;276;379;199;189	5	2	8.23e-26	5709	5365.7	6	6661.1	6666.8	6	4181.8	4387.2	6	2997.8	3206.7	6	5056.4	5174.9	6	6975.3	6988.9	6	5862.1	5613	6	3969.6	3656.4	6	4752.7
H-INV:HIT000293133;TREMBL:Q8TCF0	H-INV:HIT000293133;TREMBL:Q8TCF0	2;2	2;2	2;2	>IPI:IPI00032311.4|SWISS-PROT:P18428|ENSEMBL:ENSP00000217407|REFSEQ:NP_004130|H-INV:HIT000293133|VEGA:OTTHUMP00000030965 Tax_Id=9606 Gene_Symbol=LBP Lipopolysaccharide-binding protein;>IPI:IPI01009486.1|TREMBL:Q8TCF0|ENSEMBL:ENSP00000441450 Tax_Id=9606 Gen	2	2	2	2	2	0	2	0	2	0	6	6	6	53.383	481	481;477	2		2.59e-10	0	0	0	0	0	0	0	0	0	0	0	0	0	0	0	0	0	0	0	0	0	0	0	0	0
H-INV:HIT000293210;H-INV:HIT000295266	H-INV:HIT000293210;H-INV:HIT000295266	5;4	5;4	5;4	>IPI:IPI00029260.2|SWISS-PROT:P08571|TREMBL:B2R888;F1C4A7|ENSEMBL:ENSP00000304236;ENSP00000385519|REFSEQ:NP_000582;NP_001035110;NP_001167575;NP_001167576|H-INV:HIT000293210|VEGA:OTTHUMP00000159892 Tax_Id=9606 Gene_Symbol=CD14 Monocyte differentiation antig	2	5	5	5	5	4	5	4	5	4	18.9	18.9	18.9	40.076	375	375;294	8	6	2.52e-99	10425	9748.3	12	6826.3	7259.8	12	10269	10242	12	8787.1	9084.5	12	9901.9	9952.2	12	7322.2	7806.2	12	12045	11410	12	11480	10596	13	4946
H-INV:HIT000294012;TREMBL:B3KUJ8;F5H2P9;ENSEMBL:ENSP00000435367;ENSEMBL:ENSP00000441827	H-INV:HIT000294012;TREMBL:B3KUJ8;F5H2P9;ENSEMBL:ENSP00000435367;ENSEMBL:ENSP00000441827	1;1;1;1	1;1;1;1	1;1;1;1	>IPI:IPI00295741.4|SWISS-PROT:P07858|TREMBL:A8K2H4;Q6LAF9|ENSEMBL:ENSP00000342070;ENSP00000345672;ENSP00000409917;ENSP00000415889;ENSP00000432244;ENSP00000433215;ENSP00000434217;ENSP00000435105|REFSEQ:NP_001899;NP_680090;NP_680091;NP_680092;NP_680093|H-INV	4	1	1	1	1	0	1	0	1	0	5	5	5	37.821	339	339;276;273;245	1		1.23e-09	491.69	460.17	1	366.41	381.44	1	361.99	369.22	1	327.13	337.01	1	355.54	364.57	1	406.9	414.7	1	433.03	413.23	1	532.9	490.85	1	491.69
H-INV:HIT000294693	H-INV:HIT000294693	2	2	2	>IPI:IPI00025019.3|SWISS-PROT:P20618|TREMBL:Q53FT8|ENSEMBL:ENSP00000262193|REFSEQ:NP_002784|H-INV:HIT000294693|VEGA:OTTHUMP00000017708 Tax_Id=9606 Gene_Symbol=PSMB1 Proteasome subunit beta type-1	1	2	2	2	2	0	2	0	2	0	8.7	8.7	8.7	26.489	241	241	2		1.14e-17	1631.1	1532.3	2	1826.2	1836.9	2	1391.5	1428.3	2	729.03	796.39	2	1179.2	1202.8	2	1450	1574.4	2	3299.8	3111	2	1506.9	1388	2	1631.1
H-INV:HIT000294840	H-INV:HIT000294840	5	5	5	>IPI:IPI00022394.2|SWISS-PROT:P02747|ENSEMBL:ENSP00000363768;ENSP00000363770;ENSP00000363771|REFSEQ:NP_001107573;NP_758957|H-INV:HIT000294840|VEGA:OTTHUMP00000002932;OTTHUMP00000002933;OTTHUMP00000037922 Tax_Id=9606 Gene_Symbol=C1QC Complement C1q subcompo	1	5	5	5	5	5	5	5	5	5	25.3	25.3	25.3	25.773	245	245	15	15	8.72e-39	28840	27018	28	24357	25110	28	25010	25426	28	22062	22700	28	22498	23104	28	25508	25644	28	20790	19958	28	27805	25611	28	14803
H-INV:HIT000295767;REFSEQ:NP_001171670;CON__P02676	H-INV:HIT000295767;REFSEQ:NP_001171670	11;9;3	11;9;3	11;9;3	>IPI:IPI00298497.3|SWISS-PROT:P02675|TREMBL:Q32Q65|ENSEMBL:ENSP00000306099|REFSEQ:NP_005132|H-INV:HIT000295767|VEGA:OTTHUMP00000197066 Tax_Id=9606 Gene_Symbol=FGB Fibrinogen beta chain;>IPI:IPI00965713.3|TREMBL:B4E1D3;D3DP13;D6REL8|ENSEMBL:ENSP00000426757;	3	11	11	11	7	9	7	9	7	9	25.3	25.3	25.3	55.928	491	491;432;495	8	9	1.1e-90	14715	13814	15	15393	15539	15	11117	11571	15	9601.4	10009	15	12560	13002	15	18763	18494	15	10885	10545	15	12230	11265	14	6407.7
H-INV:HIT000296502;REFSEQ:NP_001159393;ENSEMBL:ENSP00000402286;ENSEMBL:ENSP00000402056;CON__P28800	H-INV:HIT000296502;REFSEQ:NP_001159393;ENSEMBL:ENSP00000402286	21;18;12;8;4	21;18;12;8;4	21;18;12;8;4	>IPI:IPI00879231.1|SWISS-PROT:P08697|ENSEMBL:ENSP00000321853;ENSP00000371493|REFSEQ:NP_000925;NP_001159392|H-INV:HIT000296502|VEGA:OTTHUMP00000115656 Tax_Id=9606 Gene_Symbol=SERPINF2 Alpha-2-antiplasmin;>IPI:IPI00879608.2|TREMBL:B4E1B7;C9JY78|ENSEMBL:ENSP0	5	21	21	21	19	15	19	15	19	15	45.4	45.4	45.4	54.565	491	491;427;255;264;492	41	31	1e-280	61622	57524	68	30122	33386	68	59943	59633	68	66242	66887	68	56313	57045	68	37943	40311	68	57145	54266	68	81792	75397	69	34223
H-INV:HIT000298438;TREMBL:B7Z7E9;TREMBL:B7Z1I2	H-INV:HIT000298438;TREMBL:B7Z7E9;TREMBL:B7Z1I2	8;7;6	8;7;6	8;7;6	>IPI:IPI00219029.3|SWISS-PROT:P17174|TREMBL:Q2TU84|ENSEMBL:ENSP00000359539|REFSEQ:NP_002070|H-INV:HIT000298438|VEGA:OTTHUMP00000020254 Tax_Id=9606 Gene_Symbol=GOT1 Aspartate aminotransferase, cytoplasmic;>IPI:IPI01014476.1|TREMBL:B7Z7E9|ENSEMBL:ENSP0000044	3	8	8	8	3	7	3	7	3	7	27.4	27.4	27.4	46.247	413	413;392;366	3	8	1.64e-40	8407.9	7875.5	10	6953.9	7191.1	10	7695.4	7664.8	10	2347	2818.9	9	6314.5	6476.3	10	10168	9973.2	10	5315.6	5158.9	10	2505.4	2307.7	9	492.71
H-INV:HIT000301402	H-INV:HIT000301402	3	3	3	>IPI:IPI00029699.1|SWISS-PROT:P34096|TREMBL:Q53XB4|ENSEMBL:ENSP00000307096;ENSP00000381081;ENSP00000381085;ENSP00000381087;ENSP00000451624;ENSP00000452245|REFSEQ:NP_002928;NP_919412|H-INV:HIT000301402|VEGA:OTTHUMP00000164022;OTTHUMP00000164024 Tax_Id=9606	1	3	3	3	1	3	1	3	1	3	19.7	19.7	19.7	16.84	147	147	1	3	7.07e-11	483.58	454.35	2	548.45	553.41	2	533.5	543.3	2	451.45	470.85	2	597.9	602.61	2	554.44	558.06	2	408.61	393.29	2	559.18	515.06	2	339.46
H-INV:HIT000301899;ENSEMBL:ENSP00000429314;ENSEMBL:ENSP00000430743;ENSEMBL:ENSP00000427873	H-INV:HIT000301899	7;3;1;1	7;3;1;1	7;3;1;1	>IPI:IPI00026199.2|SWISS-PROT:P22352|ENSEMBL:ENSP00000373477|REFSEQ:NP_002075|H-INV:HIT000301899|VEGA:OTTHUMP00000224545 Tax_Id=9606 Gene_Symbol=GPX3 Glutathione peroxidase 3	4	7	7	7	6	7	6	7	6	7	32.3	32.3	32.3	25.505	226	226;79;174;139	10	10	2.51e-79	25453	23876	17	24734	25079	17	17143	17875	17	13594	14371	17	20958	21718	17	33862	33216	17	17714	17219	17	18632	17162	17	12914
H-INV:HIT000304267;ENSEMBL:ENSP00000440439;CON__Q3ZBS7	H-INV:HIT000304267	26;5;2	26;5;2	26;5;2	>IPI:IPI00298971.1|SWISS-PROT:P04004|TREMBL:D9ZGG2|ENSEMBL:ENSP00000226218|REFSEQ:NP_000629|H-INV:HIT000304267|VEGA:OTTHUMP00000163323 Tax_Id=9606 Gene_Symbol=VTN Vitronectin	3	26	26	26	24	24	24	24	24	24	56.7	56.7	56.7	54.305	478	478;118;484	56	64	0	88330	82477	110	45470	49822	106	78016	78010	108	86803	87482	110	69814	71081	109	50963	53336	107	65759	62616	109	109680	101030	110	40093
H-INV:HIT000304494	H-INV:HIT000304494	1	1	1	>IPI:IPI00479877.4|SWISS-PROT:P49189|TREMBL:B4DE91;B4DX14;B9EKV4|ENSEMBL:ENSP00000346827|REFSEQ:NP_000687|H-INV:HIT000304494|VEGA:OTTHUMP00000032604 Tax_Id=9606 Gene_Symbol=ALDH9A1 4-trimethylaminobutyraldehyde dehydrogenase	1	1	1	1	1	0	1	0	1	0	2.1	2.1	2.1	56.291	518	518	1		0.0004943	0	0	0	0	0	0	0	0	0	0	0	0	0	0	0	0	0	0	0	0	0	0	0	0	0
H-INV:HIT000305766;REFSEQ:NP_001020115;REFSEQ:NP_001020117;TREMBL:B4DU69;Q6XYD2;ENSEMBL:ENSP00000354710	H-INV:HIT000305766;REFSEQ:NP_001020115;REFSEQ:NP_001020117;TREMBL:B4DU69;Q6XYD2;ENSEMBL:ENSP00000354710	7;7;6;6;4	7;7;6;6;4	7;7;6;6;4	>IPI:IPI00220267.7|SWISS-PROT:P04424|ENSEMBL:ENSP00000307188;ENSP00000378741|REFSEQ:NP_000039;NP_001020114|H-INV:HIT000305766|VEGA:OTTHUMP00000159903;OTTHUMP00000210325 Tax_Id=9606 Gene_Symbol=ASL Argininosuccinate lyase;>IPI:IPI00607562.1|TREMBL:E7EMI0|EN	5	7	7	7	6	4	6	4	6	4	18.1	18.1	18.1	51.657	464	464;444;438;217;242	6	4	4.46e-16	7436.2	6962.6	6	5854.1	6060.4	6	5518.3	5610.2	6	3774.6	4016	6	5634.8	5704.5	6	6022.2	6244.8	6	8126.2	7709.5	6	4466.1	4113.7	6	3411.9
H-INV:HIT000306019	H-INV:HIT000306019	1	1	1	>IPI:IPI00007067.5|SWISS-PROT:Q9H4G4|TREMBL:D3DRP5|ENSEMBL:ENSP00000367196|REFSEQ:NP_071738|H-INV:HIT000306019|VEGA:OTTHUMP00000021371 Tax_Id=9606 Gene_Symbol=GLIPR2 Golgi-associated plant pathogenesis-related protein 1	1	1	1	1	1	0	1	0	1	0	11	11	11	17.218	154	154	1		0.00049963	0	0	0	0	0	0	0	0	0	0	0	0	0	0	0	0	0	0	0	0	0	0	0	0	0
H-INV:HIT000306546	H-INV:HIT000306546	1	1	1	>IPI:IPI00004573.2|SWISS-PROT:P01833|ENSEMBL:ENSP00000348888|REFSEQ:NP_002635|H-INV:HIT000306546|VEGA:OTTHUMP00000034748 Tax_Id=9606 Gene_Symbol=PIGR Polymeric immunoglobulin receptor	1	1	1	1	1	1	1	1	1	1	2.5	2.5	2.5	83.283	764	764	1	1	0.00024774	437.86	409.43	1	288.11	301.79	1	195.93	205.72	1	181.8	191.66	1	307.5	323.01	1	608.96	584.4	1	126.04	129.35	1	98.597	90.818	1	0
H-INV:HIT000320941;TREMBL:C9J4K3;Q8NHT3;ENSEMBL:ENSP00000363986;H-INV:HIT000289368;ENSEMBL:ENSP00000378729;ENSEMBL:ENSP00000398976	H-INV:HIT000320941;TREMBL:C9J4K3;Q8NHT3;ENSEMBL:ENSP00000363986	8;7;5;2;2;2	8;7;5;2;2;2	8;7;5;2;2;2	>IPI:IPI00218407.6|SWISS-PROT:P05062|TREMBL:A8K430|ENSEMBL:ENSP00000363988|REFSEQ:NP_000026|H-INV:HIT000320941|VEGA:OTTHUMP00000021803 Tax_Id=9606 Gene_Symbol=ALDOB Fructose-bisphosphate aldolase B;>IPI:IPI00942961.2|TREMBL:C9J4K3;Q8NHT3|ENSEMBL:ENSP000003	6	8	8	8	7	7	7	7	7	7	28	28	28	39.473	364	364;316;223;451;336;149	8	8	8.38e-230	23803	22276	16	17553	18509	16	28989	28311	16	7650	9411.7	16	21703	21390	16	16013	18076	16	44210	41591	16	10507	9678.4	16	12196
H-INV:HIT000321009	H-INV:HIT000321009	5	5	5	>IPI:IPI00465436.4|SWISS-PROT:P04040|TREMBL:B4DWK8;Q8TAK2|ENSEMBL:ENSP00000241052|REFSEQ:NP_001743|H-INV:HIT000321009|VEGA:OTTHUMP00000041455 Tax_Id=9606 Gene_Symbol=CAT Catalase	1	5	5	5	5	5	5	5	5	5	12.1	12.1	12.1	59.755	527	527	5	6	2.08e-58	14440	13539	11	13401	13719	11	13915	13961	11	6167.9	6903.5	11	11643	11772	11	13487	13754	11	14634	13932	11	7664.4	7059.7	11	7057
H-INV:HIT000321031	H-INV:HIT000321031	57	57	57	>IPI:IPI00023014.3|SWISS-PROT:P04275|TREMBL:A8K7V7;A8MZH7;B4DMS3|ENSEMBL:ENSP00000261405|REFSEQ:NP_000543|H-INV:HIT000321031|VEGA:OTTHUMP00000238431 Tax_Id=9606 Gene_Symbol=VWF von Willebrand factor	1	57	57	57	42	44	42	44	42	44	25.1	25.1	25.1	309.26	2813	2813	51	58	0	80109	75150	93	78409	79592	93	61288	63267	93	47912	50523	93	70048	72336	93	105250	104350	92	72157	69497	93	64251	59182	93	36397
H-INV:HIT000321047;TREMBL:A8K479;E1B4S6;E1B4S7;E1B4S8;F5H109;P78482;Q13789;Q13828;Q9UE52;Q9UE53;ENSEMBL:ENSP00000382200;CON__ENSEMBL:ENSBTAP00000032840	H-INV:HIT000321047;TREMBL:A8K479;E1B4S6;E1B4S7;E1B4S8;F5H109;P78482;Q13789;Q13828;Q9UE52;Q9UE53	244;231;49;4	244;231;49;4	244;231;49;4	>IPI:IPI00022229.2|SWISS-PROT:P04114|TREMBL:C0JYY2;E1A689;E1B4S9;Q59HB3;Q9UE51|ENSEMBL:ENSP00000233242|REFSEQ:NP_000375|H-INV:HIT000321047|VEGA:OTTHUMP00000115994 Tax_Id=9606 Gene_Symbol=APOB Apolipoprotein B-100;>IPI:IPI01014270.2|TREMBL:A8K479;E1B4S6;E1B	4	244	244	244	226	228	226	228	226	228	56.8	56.8	56.8	515.6	4563	4563;4344;828;825	542	533	0	904060	847040	978	772460	792140	976	619100	645590	975	749250	761340	971	817640	837390	974	928960	932920	978	741770	712310	968	990160	912040	971	432600
H-INV:HIT000321118;TREMBL:Q68DS2;ENSEMBL:ENSP00000389424;REFSEQ:NP_001161810;CON__P06868;TREMBL:Q9UE70;H-INV:HIT000039452;HIT000338897;ENSEMBL:ENSP00000416351	H-INV:HIT000321118	46;11;9;9;5;2;1;1	46;11;9;9;5;2;1;1	44;9;9;9;3;2;1;1	>IPI:IPI00019580.1|SWISS-PROT:P00747|TREMBL:B2R7F8;B4DPH4;Q9UMI2|ENSEMBL:ENSP00000308938|REFSEQ:NP_000292|H-INV:HIT000321118|VEGA:OTTHUMP00000017544 Tax_Id=9606 Gene_Symbol=PLG Plasminogen	8	46	46	44	42	42	42	42	41	40	62.8	62.8	60.7	90.568	810	810;210;166;136;812;68;96;93	111	107	0	157750	147270	191	78216	86099	185	136620	137600	189	189330	188710	191	141780	143930	191	84265	89836	188	123550	117490	190	223030	205430	191	74863
H-INV:HIT000321163;REFSEQ:NP_001087241;TREMBL:F5H8F8	H-INV:HIT000321163;REFSEQ:NP_001087241;TREMBL:F5H8F8	1;1;1	1;1;1	1;1;1	>IPI:IPI00022296.1|SWISS-PROT:P10721-1|TREMBL:D5M931;D5MAV9;Q14708;Q6IQ28;Q8TCG9|ENSEMBL:ENSP00000288135|REFSEQ:NP_000213|H-INV:HIT000321163|VEGA:OTTHUMP00000158901 Tax_Id=9606 Gene_Symbol=KIT Isoform 1 of Mast/stem cell growth factor receptor;>IPI:IPI0084	3	1	1	1	0	1	0	1	0	1	1.2	1.2	1.2	109.86	976	976;972;413		1	0.00066967	1158.9	1085.7	1	979.91	1011.6	1	1086.7	1101	1	998.07	1021.1	1	927.8	956.95	1	1062.1	1074.2	1	983.06	939.64	1	808.14	744.38	1	0
H-INV:HIT000321462;CON__Q28194;ENSEMBL:ENSP00000380720;H-INV:HIT000192170	H-INV:HIT000321462;CON__Q28194	32;24;4;2	32;24;4;2	32;24;4;2	>IPI:IPI00296099.6|SWISS-PROT:P07996|TREMBL:A0PJG0;B4E3J7;Q59E99;Q7KYY3|ENSEMBL:ENSP00000260356|REFSEQ:NP_003237|H-INV:HIT000321462|VEGA:OTTHUMP00000165029 Tax_Id=9606 Gene_Symbol=THBS1 Thrombospondin-1;>Q28194 TREMBL:Q28194 (Bos taurus) Thrombospondin-1	4	32	32	32	27	21	27	21	27	21	35.2	35.2	35.2	129.38	1170	1170;1170;94;1172	30	26	0	55438	51728	53	24694	27333	53	29136	31071	52	82868	80598	53	49488	50708	53	26032	27927	53	37995	36181	53	85442	78700	53	25799
H-INV:HIT000321505	H-INV:HIT000321505	8	8	8	>IPI:IPI00004373.1|SWISS-PROT:P11226|TREMBL:B1PN75;Q5SQS3;Q9HCS8|ENSEMBL:ENSP00000363079|REFSEQ:NP_000233|H-INV:HIT000321505|VEGA:OTTHUMP00000019622 Tax_Id=9606 Gene_Symbol=MBL2 Mannose-binding protein C	1	8	8	8	6	8	6	8	6	8	33.1	33.1	33.1	26.143	248	248	9	11	7.21e-57	18016	16837	15	10886	11632	15	14153	14209	15	12020	12468	15	14290	14611	15	16475	16493	14	14403	13795	15	16019	14755	15	7238.7
H-INV:HIT000321715;REFSEQ:NP_476506;ENSEMBL:ENSP00000295546;ENSP00000389539;TREMBL:E7ENL6;REFSEQ:NP_476508;REFSEQ:NP_476507;REFSEQ:NP_476505	H-INV:HIT000321715;REFSEQ:NP_476506;ENSEMBL:ENSP00000295546;ENSP00000389539;TREMBL:E7ENL6;REFSEQ:NP_476508;REFSEQ:NP_476507	4;4;4;4;4;4;1	4;4;4;4;4;4;1	4;4;4;4;4;4;1	>IPI:IPI00022200.4|SWISS-PROT:P12111-1|TREMBL:D9ZGF2|ENSEMBL:ENSP00000295550|REFSEQ:NP_004360|H-INV:HIT000321715|VEGA:OTTHUMP00000195994 Tax_Id=9606 Gene_Symbol=COL6A3 Isoform 1 of Collagen alpha-3(VI) chain;>IPI:IPI00941465.1|TREMBL:E7EVT9;E9PGQ9;Q63HQ4|E	7	4	4	4	3	3	3	3	3	3	1.5	1.5	1.5	343.67	3177	3177;3010;2977;2976;2971;2570;1036	3	3	7.56e-11	3331.9	3131.6	4	3895.8	3898	4	2409.7	2524.8	4	1484.9	1627.2	4	3013.4	3146	4	5769.6	5582.7	4	1956.8	1939.4	4	1740.5	1603.2	4	1583.4
H-INV:HIT000321889;SWISS-PROT:P20742-2;ENSEMBL:ENSP00000440811	H-INV:HIT000321889;SWISS-PROT:P20742-2	28;26;1	19;17;1	19;17;1	>IPI:IPI00025426.3|SWISS-PROT:P20742-1|TREMBL:B2R950|ENSEMBL:ENSP00000261336|REFSEQ:NP_002855|H-INV:HIT000321889|VEGA:OTTHUMP00000206936 Tax_Id=9606 Gene_Symbol=PZP Isoform 1 of Pregnancy zone protein;>IPI:IPI00884981.2|SWISS-PROT:P20742-2|ENSEMBL:ENSP0000	3	28	19	19	24	26	15	17	15	17	24	16.7	16.7	163.86	1482	1482;1268;144	18	21	0	18910	17617	33	5471.7	6625.7	31	15961	15985	33	26517	26133	33	16409	16754	33	8028.7	8711.7	31	13296	12651	33	33850	31180	33	10143
H-INV:HIT000322238;ENSEMBL:ENSP00000390282;ENSEMBL:ENSP00000388708;SWISS-PROT:Q95604;ENSEMBL:ENSP00000407431;ENSEMBL:ENSP00000413189;H-INV:HIT000194915;SWISS-PROT:P30508;SWISS-PROT:P30510;ENSEMBL:ENSP00000390851;H-INV:HIT000195055;SWISS-PROT:Q07000;H-INV:HIT000049408;SWISS-PROT:P10319;SWISS-PROT:P18464;SWISS-PROT:P30484;SWISS-PROT:P30490;SWISS-PROT:P30492;SWISS-PROT:P30493;SWISS-PROT:P30495;SWISS…	H-INV:HIT000322238;ENSEMBL:ENSP00000390282;ENSEMBL:ENSP00000388708;SWISS-PROT:Q95604;ENSEMBL:ENSP00000407431;ENSEMBL:ENSP00000413189;H-INV:HIT000194915;SWISS-PROT:P30508;SWISS-PROT:P30510;ENSEMBL:ENSP00000390851;H-INV:HIT000195055;SWISS-PROT:Q07000;H-INV:HIT000049408;SWISS-PROT:P10319;SWISS-PROT:P18464;SWISS-PROT:P30484;SWISS-PROT:P30490;SWISS-PROT:P30492;SWISS-PROT:P30493;SWISS-PROT:P30495;SWISS…	2;2;2;2;2;2;2;2;2;2;2;2;2;2;2;2;2;2;2;2;2;2;2;2;2;2;2;2;2;1;1;1;1;1;1;1;1;1;1;1;1;1;1;1;1;1;1;1;1;1;1;1;1;1;1;1;1;1;1;1;1;1;1;1;1	1;1;1;1;1;1;1;1;1;1;1;1;1;1;1;1;1;1;1;1;1;1;1;1;1;1;1;1;1;1;1;1;1;1;1;1;1;1;1;1;1;1;1;1;1;1;1;1;1;1;1;1;1;1;1;1;1;1;1;1;1;1;1;1;1	1;1;1;1;1;1;1;1;1;1;1;1;1;1;1;1;1;1;1;1;1;1;1;1;1;1;1;1;1;1;1;1;1;1;1;1;1;1;1;1;1;1;1;1;1;1;1;1;1;1;1;1;1;1;1;1;1;1;1;1;1;1;1;1;1	>IPI:IPI00795906.1|SWISS-PROT:P30504;Q9TNN7|TREMBL:A2BCW2;A2BCX0;A2BCY5;A6H582;A6Q0R4;A6YS07;A7MA45;A7MAN2;A7MAP6;A8YQF4;A9JPG2;A9QUT9;B0BK81;B0BKZ5;B0FZC9;B1PC45;B1PL06;B1PMU8;B2G4X1;B3W6H1;B5AFW1;B5AH69;B5AU43;B5B2D3;B6ETP9;B6VPZ4;B8Y6A9;B9WPQ7;C0KJX2;C0	65	2	1	1	2	1	1	0	1	0	5.8	2.3	2.3	44.36	398	398;397;372;372;372;368;366;366;366;366;366;366;362;362;362;362;362;362;362;362;362;355;261;261;246;224;206;131;131;403;397;397;397;372;372;372;368;368;366;366;366;363;362;362;362;362;362;362;362;362;362;362;261;261;261;246;246;224;224;224;224;206;131;131;131	1		6.96e-11	742.21	696.09	1	707.69	723.79	1	771.28	775.52	1	480.67	509.92	1	596.94	601.09	1	503.3	526.72	1	698.18	663.54	1	913.46	841.39	1	742.21
H-INV:HIT000322691;H-INV:HIT000306331;CON__Q2KIS7	H-INV:HIT000322691;H-INV:HIT000306331;CON__Q2KIS7	7;7;4	7;7;4	7;7;4	>IPI:IPI00009028.2|SWISS-PROT:P05452|TREMBL:B2R582|ENSEMBL:ENSP00000296130|REFSEQ:NP_003269|H-INV:HIT000322691|VEGA:OTTHUMP00000164117 Tax_Id=9606 Gene_Symbol=CLEC3B Tetranectin;>IPI:IPI00792115.1|TREMBL:E9PHK0;Q68DS3|ENSEMBL:ENSP00000396013|H-INV:HIT00030	3	7	7	7	6	6	6	6	6	6	46	46	46	22.537	202	202;160;202	16	16	1.6e-124	25751	24094	30	18491	19384	30	21939	22198	30	21559	22024	30	21386	21806	29	20702	20999	30	18544	17771	29	28081	25866	29	14377
H-INV:HIT000322854;TREMBL:C9JX84;TREMBL:A8MXF4;TREMBL:F5H6B4;ENSEMBL:ENSP00000413922	H-INV:HIT000322854;TREMBL:C9JX84;TREMBL:A8MXF4;TREMBL:F5H6B4;ENSEMBL:ENSP00000413922	19;19;16;15;14	19;19;16;15;14	15;15;12;12;10	>IPI:IPI00028413.8|SWISS-PROT:Q06033-1|ENSEMBL:ENSP00000415769|REFSEQ:NP_002208|H-INV:HIT000322854|VEGA:OTTHUMP00000213735 Tax_Id=9606 Gene_Symbol=ITIH3 Isoform 1 of Inter-alpha-trypsin inhibitor heavy chain H3;>IPI:IPI00953573.2|TREMBL:C9JX84|ENSEMBL:ENSP	5	19	19	15	18	16	18	16	14	13	29.4	29.4	24.7	99.848	890	890;885;670;658;698	39	32	2.64e-254	55560	51936	63	34734	37081	62	50840	50672	63	40077	41743	63	47803	48296	63	42699	44321	63	54219	51568	63	60270	55515	63	31591
H-INV:HIT000323263;REFSEQ:NP_001165464	H-INV:HIT000323263;REFSEQ:NP_001165464	8;8	8;8	8;8	>IPI:IPI00218297.11|SWISS-PROT:P32754|ENSEMBL:ENSP00000289004|REFSEQ:NP_002141|H-INV:HIT000323263|VEGA:OTTHUMP00000240051 Tax_Id=9606 Gene_Symbol=HPD 4-hydroxyphenylpyruvate dioxygenase;>IPI:IPI00795913.1|TREMBL:B3KQ63|ENSEMBL:ENSP00000437419;ENSP000004416	2	8	8	8	5	5	5	5	5	5	23.7	23.7	23.7	44.934	393	393;354	5	6	1.35e-26	6755.5	6330.5	7	5886.2	6052.4	7	5997.6	6025.2	7	2638.4	3002.3	7	6157.6	6256.1	7	8361.5	8343.6	7	6385.3	6125.5	7	3281.1	3022.2	7	1486.7
H-INV:HIT000323670;ENSEMBL:ENSP00000339553;ENSEMBL:ENSP00000411406;SWISS-PROT:P24821-3;SWISS-PROT:P24821-2;SWISS-PROT:P24821-5;ENSEMBL:ENSP00000345861;ENSP00000443478;ENSEMBL:ENSP00000442242;ENSEMBL:ENSP00000445380	H-INV:HIT000323670;ENSEMBL:ENSP00000339553;ENSEMBL:ENSP00000411406;SWISS-PROT:P24821-3;SWISS-PROT:P24821-2;SWISS-PROT:P24821-5;ENSEMBL:ENSP00000345861;ENSP00000443478;ENSEMBL:ENSP00000442242	9;9;9;9;9;9;9;7;3	9;9;9;9;9;9;9;7;3	4;4;4;4;4;4;4;3;2	>IPI:IPI00031008.2|SWISS-PROT:P24821-1|TREMBL:Q4LE33|ENSEMBL:ENSP00000265131|REFSEQ:NP_002151|H-INV:HIT000323670|VEGA:OTTHUMP00000022738 Tax_Id=9606 Gene_Symbol=TNC Isoform 1 of Tenascin;>IPI:IPI01011141.1|ENSEMBL:ENSP00000339553|VEGA:OTTHUMP00000237669 Ta	9	9	9	4	4	7	4	7	1	3	6.2	6.2	2.5	240.85	2201	2201;2019;1928;1837;1746;1655;1564;1840;615	4	7	1.76e-121	7051.1	6617.2	9	7180.5	7263.2	9	5294	5487.6	9	4084.4	4300.4	9	5654.5	5930.7	9	10268	10046	9	5263.2	5116.1	9	4047.1	3727.8	9	1934.7
H-INV:HIT000323906;ENSEMBL:ENSP00000393839;ENSP00000422903;ENSEMBL:ENSP00000438188;ENSEMBL:ENSP00000406251;ENSEMBL:ENSP00000423483;ENSEMBL:ENSP00000416971	H-INV:HIT000323906;ENSEMBL:ENSP00000393839;ENSP00000422903	5;4;2;2;1;1	5;4;2;2;1;1	5;4;2;2;1;1	>IPI:IPI00296777.4|SWISS-PROT:Q14515|TREMBL:B7ZB68;Q8N4S1|ENSEMBL:ENSP00000282470;ENSP00000414856|REFSEQ:NP_001121782;NP_004675|H-INV:HIT000323906|VEGA:OTTHUMP00000161184 Tax_Id=9606 Gene_Symbol=SPARCL1 SPARC-like protein 1;>IPI:IPI00965611.1|TREMBL:B4E2Z0	6	5	5	5	4	3	4	3	4	3	14.8	14.8	14.8	75.207	664	664;539;519;490;144;141	4	3	3.43e-30	4256.6	3998.8	7	4775.5	4798.8	7	3418.4	3522.2	7	1615.9	1719.4	6	3834.8	3931.3	7	6005.7	5897.7	7	3208	3114.4	6	3498.3	3222.3	7	2167.3
H-INV:HIT000324823	H-INV:HIT000324823	1	1	1	>IPI:IPI00735451.4|TREMBL:A2KLM6|ENSEMBL:ENSP00000375035|H-INV:HIT000324823|VEGA:OTTHUMP00000200867 Tax_Id=9606 Gene_Symbol=- Immunolgoobulin heavy chain	1	1	1	1	0	1	0	1	0	1	13.7	13.7	13.7	12.674	117	117		1	0.004575	46.458	44.183	1	109.43	105.5	1	28.183	34.393	1	56.124	54.526	1	13.125	23.039	1	180.22	172.2	1	63.584	62.731	1	0	0	0	0
H-INV:HIT000325277	H-INV:HIT000325277	3	3	3	>IPI:IPI00289819.5|SWISS-PROT:P11717|TREMBL:A0N9R6;A0N9R7;B4DUY7;Q59EZ3|ENSEMBL:ENSP00000349437|REFSEQ:NP_000867|H-INV:HIT000325277|VEGA:OTTHUMP00000017536 Tax_Id=9606 Gene_Symbol=IGF2R Cation-independent mannose-6-phosphate receptor	1	3	3	3	2	2	2	2	2	2	1.4	1.4	1.4	274.37	2491	2491	2	2	7.71e-08	886.23	833.23	1	1064.9	1063.3	1	630.35	668.43	1	575.12	598.05	1	754.48	777.52	1	1050.9	1047.6	1	791.26	759.62	1	512.58	472.14	1	0
H-INV:HIT000325306;ENSEMBL:ENSP00000385794;ENSEMBL:ENSP00000330021;CON__P07224;ENSEMBL:ENSP00000419616	H-INV:HIT000325306;ENSEMBL:ENSP00000385794	17;15;3;1;1	17;15;3;1;1	17;15;3;1;1	>IPI:IPI00294004.1|SWISS-PROT:P07225|TREMBL:Q16519;Q9NSD0|ENSEMBL:ENSP00000377783|REFSEQ:NP_000304|H-INV:HIT000325306|VEGA:OTTHUMP00000197145 Tax_Id=9606 Gene_Symbol=PROS1 Vitamin K-dependent protein S;>IPI:IPI00878131.1|TREMBL:B4E1L6;Q06F35;Q16441;Q1W146;	5	17	17	17	16	14	16	14	16	14	30.5	30.5	30.5	75.122	676	676;545;231;675;56	24	20	1.03e-267	49906	46596	41	25397	27816	41	40331	40678	41	52795	52852	41	42329	43150	41	32006	33316	41	38714	36902	41	62218	57309	41	30629
H-INV:HIT000326098;REFSEQ:NP_438112	H-INV:HIT000326098;REFSEQ:NP_438112	1;1	1;1	1;1	>IPI:IPI00939148.2|SWISS-PROT:Q9UJV3-1|ENSEMBL:ENSP00000262843|REFSEQ:NP_036348|H-INV:HIT000326098|VEGA:OTTHUMP00000023816 Tax_Id=9606 Gene_Symbol=MID2 Isoform 1 of Probable E3 ubiquitin-protein ligase MID2;>IPI:IPI00943123.2|SWISS-PROT:Q9UJV3-2|TREMBL:Q6G	2	1	1	1	1	0	1	0	1	0	2.4	2.4	2.4	83.209	735	735;705	1		0.0058553	170.95	159.98	1	125.28	132.01	1	197.99	197.54	1	186.94	192.11	1	207.31	209.05	1	165.82	175.03	1	250.52	237.85	1	341.53	314.59	1	170.95
H-INV:HIT000326672;REFSEQ:NP_981961;ENSEMBL:ENSP00000444071;ENSEMBL:ENSP00000379863;ENSEMBL:ENSP00000445438	H-INV:HIT000326672;REFSEQ:NP_981961;ENSEMBL:ENSP00000444071;ENSEMBL:ENSP00000379863	20;20;20;19;1	20;20;20;19;1	20;20;20;19;1	>IPI:IPI00104074.5|SWISS-PROT:Q86VB7-1|ENSEMBL:ENSP00000352071|REFSEQ:NP_004235|H-INV:HIT000326672|VEGA:OTTHUMP00000238617 Tax_Id=9606 Gene_Symbol=CD163 Isoform 1 of Scavenger receptor cysteine-rich type 1 protein M130;>IPI:IPI00513892.2|SWISS-PROT:Q86VB7-	5	20	20	20	16	19	16	19	16	19	25.7	25.7	25.7	125.45	1156	1156;1121;1109;1154;124	19	25	2.86e-217	42215	39656	39	47089	47301	39	31880	33083	39	17893	19694	39	34961	36536	39	66806	65258	38	34405	33422	39	21156	19487	39	19038
H-INV:HIT000326846;CON__P35527;CON__Q99456;H-INV:HIT000101753;TREMBL:B4DJM5;C9JH30	H-INV:HIT000326846;CON__P35527	21;20;1;1;1	20;19;0;0;0	20;19;0;0;0	>IPI:IPI00019359.4|SWISS-PROT:P35527|ENSEMBL:ENSP00000246662|REFSEQ:NP_000217|H-INV:HIT000326846|VEGA:OTTHUMP00000164967 Tax_Id=9606 Gene_Symbol=KRT9 Keratin, type I cytoskeletal 9;>P35527 SWISS-PROT:P35527 Tax_Id=9606 Gene_Symbol=KRT9 Keratin, type I cyto	5	21	20	20	20	17	19	16	19	16	39.8	38.7	38.7	62.064	623	623;623;494;494;177	30	24	5.54e-223	44300	41438	49	30586	32172	49	35904	36142	48	27859	29187	48	36477	37113	48	40125	41473	49	52261	49642	49	41653	38367	49	21923
H-INV:HIT000328510;TREMBL:B5MDC5;B7Z362	H-INV:HIT000328510;TREMBL:B5MDC5;B7Z362	2;1	2;1	2;1	>IPI:IPI00843910.2|SWISS-PROT:P04066|TREMBL:B2RBG3|ENSEMBL:ENSP00000363603|REFSEQ:NP_000138|H-INV:HIT000328510|VEGA:OTTHUMP00000003009 Tax_Id=9606 Gene_Symbol=FUCA1 Tissue alpha-L-fucosidase;>IPI:IPI00385751.6|TREMBL:B5MDC5;B7Z362|ENSEMBL:ENSP00000363599 T	2	2	2	2	1	2	1	2	1	2	4.1	4.1	4.1	53.688	466	466;255	1	2	3.08e-11	1843.2	1732	2	2107.6	2115.8	2	1527.8	1581.5	2	1045.3	1115.8	2	1608.7	1682.6	2	2928.6	2845.7	2	1160.9	1141.6	2	1154.8	1063.7	2	0
H-INV:HIT000328787;ENSEMBL:ENSP00000416295;ENSEMBL:ENSP00000413334;ENSP00000416127	H-INV:HIT000328787	9;2;2	9;2;2	9;2;2	>IPI:IPI00297550.8|SWISS-PROT:P00488|TREMBL:B2R6V9|ENSEMBL:ENSP00000264870|REFSEQ:NP_000120|H-INV:HIT000328787|VEGA:OTTHUMP00000015990 Tax_Id=9606 Gene_Symbol=F13A1 Coagulation factor XIII A chain	3	9	9	9	6	8	6	8	6	8	15.2	15.2	15.2	83.266	732	732;170;138	6	8	2.27e-60	6163.4	5761.3	9	3842.2	4121.1	9	6555.7	6531.5	9	6502.6	6595.3	9	5339.9	5542	9	6205.2	6269.7	9	5664.4	5415.5	9	4530.9	4173.4	9	1221.6
H-INV:HIT000329532	H-INV:HIT000329532	1	1	1	>IPI:IPI00297646.5|SWISS-PROT:P02452|TREMBL:D3DTX7;Q14042;Q6LAN8;Q9UMA6|ENSEMBL:ENSP00000225964|REFSEQ:NP_000079|H-INV:HIT000329532|VEGA:OTTHUMP00000192905 Tax_Id=9606 Gene_Symbol=COL1A1 Collagen alpha-1(I) chain	1	1	1	1	1	1	1	1	1	1	0.8	0.8	0.8	138.94	1464	1464	1	1	0.0032574	949.38	891.56	2	1030.5	1039.1	2	816.51	840.39	2	589.01	626.45	2	921.37	939.04	2	1157.8	1154.7	2	835.85	804	2	790.42	728.05	2	196.54
H-INV:HIT000330190;ENSEMBL:ENSP00000382347;ENSP00000410557	H-INV:HIT000330190;ENSEMBL:ENSP00000382347;ENSP00000410557	1;1	1;1	1;1	>IPI:IPI00657936.2|SWISS-PROT:Q2UY09-1|ENSEMBL:ENSP00000382356|REFSEQ:NP_001032852|H-INV:HIT000330190|VEGA:OTTHUMP00000196066 Tax_Id=9606 Gene_Symbol=COL28A1 Isoform 1 of Collagen alpha-1(XXVIII) chain;>IPI:IPI00235632.10|SWISS-PROT:Q2UY09-2|TREMBL:B5MDS6|	2	1	1	1	1	1	1	1	1	1	0.8	0.8	0.8	116.66	1125	1125;713	2	1	0.0036802	4962.9	4697.3	3	9279.6	9014.8	3	2276	2715.6	3	1243.5	1464.8	3	4502.1	4761.7	3	10756	10341	3	3044.6	3048.3	3	1699.2	1565.1	3	3528.1
H-INV:HIT000331175	H-INV:HIT000331175	1	1	1	>IPI:IPI00073772.6|SWISS-PROT:P09467|TREMBL:A8QID0;B2RE74;Q2TU34|ENSEMBL:ENSP00000364475;ENSP00000408025|REFSEQ:NP_000498;NP_001121100|H-INV:HIT000331175|VEGA:OTTHUMP00000021694 Tax_Id=9606 Gene_Symbol=FBP1 Fructose-1,6-bisphosphatase 1	1	1	1	1	1	0	1	0	1	0	4.7	4.7	4.7	36.842	338	338	1		0.0031013	47.035	44.027	1	35.822	36.555	1	0	0	0	21.943	22.565	1	52.266	54.136	1	93.43	93.591	1	86.241	82.245	1	0	0	0	47.035
H-INV:HIT000336012;TREMBL:B3KS53;E9PGL6;Q53TA7;TREMBL:B4DW75;B4DWH0;ENSEMBL:ENSP00000392055;ENSEMBL:ENSP00000408195;ENSEMBL:ENSP00000398345;ENSEMBL:ENSP00000389319;ENSEMBL:ENSP00000399480	H-INV:HIT000336012;TREMBL:B3KS53;E9PGL6;Q53TA7;TREMBL:B4DW75;B4DWH0	12;10;9;1;1;1;1;1	12;10;9;1;1;1;1;1	12;10;9;1;1;1;1;1	>IPI:IPI00029658.1|SWISS-PROT:Q12805-1|TREMBL:A8KAJ3;B2R6M6;Q59G97|ENSEMBL:ENSP00000347596;ENSP00000378057;ENSP00000378058|REFSEQ:NP_001034437;NP_001034438|H-INV:HIT000336012|VEGA:OTTHUMP00000159697;OTTHUMP00000201001 Tax_Id=9606 Gene_Symbol=EFEMP1 Isoform	8	12	12	12	11	11	11	11	11	11	36.1	36.1	36.1	54.64	493	493;349;355;172;119;106;87;62	12	13	8.08e-134	13392	12549	21	12842	13105	22	12752	12971	22	10692	11131	22	13425	13668	22	14709	14961	22	14848	14180	22	16962	15624	22	5651.1
H-INV:HIT000337133;ENSEMBL:ENSP00000388867;ENSEMBL:ENSP00000393426;TREMBL:B4DYU0;TREMBL:B0FWH5;E9PH59;TREMBL:B0FWH2;B0FWH7;E9PGQ3;CON__Q6T181	H-INV:HIT000337133;ENSEMBL:ENSP00000388867;ENSEMBL:ENSP00000393426;TREMBL:B4DYU0;TREMBL:B0FWH5;E9PH59;TREMBL:B0FWH2;B0FWH7;E9PGQ3	4;4;4;4;3;2;1	4;4;4;4;3;2;1	4;4;4;4;3;2;1	>IPI:IPI00023019.1|SWISS-PROT:P04278-1|ENSEMBL:ENSP00000369816|REFSEQ:NP_001031|H-INV:HIT000337133|VEGA:OTTHUMP00000135293 Tax_Id=9606 Gene_Symbol=SHBG Isoform 1 of Sex hormone-binding globulin;>IPI:IPI00219583.3|TREMBL:F5H5Z8|ENSEMBL:ENSP00000388867|REFSE	7	4	4	4	4	2	4	2	4	2	11.7	11.7	11.7	43.779	402	402;293;287;235;239;140;401	4	2	1.74e-77	9502.9	8864.6	6	3980.3	4542.7	6	9906.7	9677.4	6	6823.2	7119.3	6	7006.5	7010.6	6	3911.6	4421.3	6	9973.1	9408.4	6	9994.7	9206.1	6	5795.4
H-INV:HIT000338277	H-INV:HIT000338277	6	6	3	>IPI:IPI00552578.2|SWISS-PROT:P02735|TREMBL:E9PQD6;Q15423|ENSEMBL:ENSP00000348918;ENSP00000384906;ENSP00000436866|REFSEQ:NP_000322;NP_001171477;NP_954630|H-INV:HIT000338277|VEGA:OTTHUMP00000232000;OTTHUMP00000232001;OTTHUMP00000236629 Tax_Id=9606 Gene_Symb	1	6	6	3	6	5	6	5	3	3	59	59	29.5	13.532	122	122	8	8	8.07e-103	13607	12687	14	4999.6	5854.2	13	14824	14312	14	6188.6	7000.2	14	12987	12791	14	8589.8	8976.2	14	10280	9821.6	14	24529	22594	14	7709.3
H-INV:HIT000339480	H-INV:HIT000339480	4	4	4	>IPI:IPI00032293.1|SWISS-PROT:P01034|TREMBL:E9RH26|ENSEMBL:ENSP00000366124;ENSP00000381446;ENSP00000381448|REFSEQ:NP_000090|H-INV:HIT000339480|VEGA:OTTHUMP00000030440;OTTHUMP00000164181;OTTHUMP00000164182 Tax_Id=9606 Gene_Symbol=CST3 Cystatin-C	1	4	4	4	4	4	4	4	4	4	30.8	30.8	30.8	15.799	146	146	7	9	4.79e-64	11092	10366	13	6663.4	7064.6	12	9802	9796.2	13	8689.6	8956.3	12	9905.5	10104	12	10743	10838	13	9210.8	8827.1	13	10620	9781.9	13	4287.5
H-INV:HIT000342646;TREMBL:Q9H384	H-INV:HIT000342646;TREMBL:Q9H384	1;1	1;1	1;1	>IPI:IPI00007320.3|SWISS-PROT:Q9BQ70|ENSEMBL:ENSP00000263346|REFSEQ:NP_055787|H-INV:HIT000342646|VEGA:OTTHUMP00000176847 Tax_Id=9606 Gene_Symbol=TCF25 Transcription factor 25;>IPI:IPI00023205.3|TREMBL:Q9H384|ENSEMBL:ENSP00000263347 Tax_Id=9606 Gene_Symbol=	2	1	1	1	0	1	0	1	0	1	1	1	1	76.666	676	676;473		1	4.42e-11	0	0	0	0	0	0	0	0	0	0	0	0	0	0	0	0	0	0	0	0	0	0	0	0	0
H-INV:HIT000365135;REFSEQ:NP_068657;TREMBL:E7EMZ6;Q6NSD8;Q86Z09;Q8WW76	H-INV:HIT000365135;REFSEQ:NP_068657	19;17;5	19;17;5	19;17;5	>IPI:IPI00021885.1|SWISS-PROT:P02671-1|TREMBL:A8K3E4|ENSEMBL:ENSP00000306361|REFSEQ:NP_000499|H-INV:HIT000365135|VEGA:OTTHUMP00000197064 Tax_Id=9606 Gene_Symbol=FGA Isoform 1 of Fibrinogen alpha chain;>IPI:IPI00029717.1|SWISS-PROT:P02671-2|ENSEMBL:ENSP0000	3	19	19	19	15	16	15	16	15	16	28.2	28.2	28.2	94.972	866	866;644;289	21	24	0	50083	47012	33	52092	52680	33	41667	43031	33	36144	37600	32	46430	46891	33	44148	44439	33	33165	31931	32	55075	50730	32	23107
H-INV:HIT000387733	H-INV:HIT000387733	1	1	1	>IPI:IPI00739770.3|SWISS-PROT:Q0VFZ6|TREMBL:B4DX81|ENSEMBL:ENSP00000391504|REFSEQ:NP_001078916|H-INV:HIT000387733|VEGA:OTTHUMP00000205101 Tax_Id=9606 Gene_Symbol=C2orf77 Uncharacterized protein C2orf77	1	1	1	1	1	1	1	1	1	1	1.6	1.6	1.6	66.402	552	552	1	1	0.001823	3931.4	3699.9	2	5109.4	5063.5	2	2171.9	2367.5	2	1164.2	1338.1	2	3486.2	3663.3	2	7644.8	7372.6	2	2424.5	2410.4	2	1426.5	1313.9	2	1094.5
H-INV:HIT000387937;ENSEMBL:ENSP00000264692;ENSP00000397401;ENSEMBL:ENSP00000264691;ENSEMBL:ENSP00000424479	H-INV:HIT000387937;ENSEMBL:ENSP00000264692;ENSP00000397401	9;9;4;2	9;9;4;2	9;9;4;2	>IPI:IPI00008556.1|SWISS-PROT:P03951-1|ENSEMBL:ENSP00000384957|REFSEQ:NP_000119|H-INV:HIT000387937|VEGA:OTTHUMP00000197033 Tax_Id=9606 Gene_Symbol=F11 Isoform 1 of Coagulation factor XI;>IPI:IPI00216588.2|SWISS-PROT:P03951-2|TREMBL:E9PGP2;Q9UEG0|ENSEMBL:EN	4	9	9	9	7	8	7	8	7	8	16.3	16.3	16.3	70.108	625	625;573;159;162	8	8	2.29e-49	13685	12774	13	6584.5	7298.9	13	12359	12373	13	15527	15534	13	11619	11819	13	7378.2	7786.4	13	9815.5	9350	13	18684	17209	13	7746.4
H-INV:HIT000390443	H-INV:HIT000390443	4	4	1	>IPI:IPI00022295.1|SWISS-PROT:P10720|ENSEMBL:ENSP00000226524|REFSEQ:NP_002611|H-INV:HIT000390443|VEGA:OTTHUMP00000160680 Tax_Id=9606 Gene_Symbol=PF4V1 Platelet factor 4 variant	1	4	4	1	4	4	4	4	1	1	45.2	45.2	14.4	11.553	104	104	7	8	5.23e-44	11523	10761	13	6174.2	6675.2	13	7407.2	7718.9	12	15813	15514	13	10501	10755	13	6846.5	7185	13	8521.8	8126.1	13	16267	14984	13	4957.4
H-INV:HIT000390740;ENSEMBL:ENSP00000368906;ENSEMBL:ENSP00000388826;CON__Q9TRI1	H-INV:HIT000390740;ENSEMBL:ENSP00000368906	35;34;13;12	35;34;13;12	35;34;13;12	>IPI:IPI00305461.4|SWISS-PROT:P19823|TREMBL:A2RTY6;D3DRR6|ENSEMBL:ENSP00000351190|REFSEQ:NP_002207|H-INV:HIT000390740|VEGA:OTTHUMP00000019058 Tax_Id=9606 Gene_Symbol=ITIH2 Inter-alpha (Globulin) inhibitor H2, isoform CRA_a;>IPI:IPI00645038.1|TREMBL:Q5T985|	4	35	35	35	31	34	31	34	31	34	43.6	43.6	43.6	106.57	947	947;935;237;946	91	105	0	161670	150840	171	71319	80112	171	141090	141260	172	185380	185290	170	143340	145200	171	83474	89328	169	126940	120700	171	240910	221910	172	79975
H-INV:HIT000423353	H-INV:HIT000423353	29	29	26	>IPI:IPI00019943.1|SWISS-PROT:P43652|ENSEMBL:ENSP00000226355|REFSEQ:NP_001124|H-INV:HIT000423353|VEGA:OTTHUMP00000160471 Tax_Id=9606 Gene_Symbol=AFM Afamin	1	29	29	26	26	26	26	26	23	24	45.4	45.4	41.9	69.068	599	599	58	56	8.88e-195	106830	99964	107	77387	80965	107	86948	88762	107	104360	105330	108	95516	97213	107	81179	83889	107	93795	89408	105	130730	120420	106	57520
REFSEQ:NP_000030;ENSEMBL:ENSP00000364478;CON__P15497	REFSEQ:NP_000030;ENSEMBL:ENSP00000364478	51;41;2	51;41;2	51;41;2	>IPI:IPI00021841.1|SWISS-PROT:P02647|TREMBL:Q6LEJ8|ENSEMBL:ENSP00000236850;ENSP00000352471;ENSP00000364469;ENSP00000364472|REFSEQ:NP_000030|VEGA:OTTHUMP00000043268;OTTHUMP00000069346;OTTHUMP00000069347;OTTHUMP00000069348 Tax_Id=9606 Gene_Symbol=APOA1 Apoli	3	51	51	51	46	46	46	46	46	46	91.4	91.4	91.4	30.777	267	267;245;265	325	330	0	506550	472080	577	164470	197560	546	544610	538240	575	712130	707390	578	439020	445860	578	156920	183240	531	427640	404240	577	805410	741860	579	252930
REFSEQ:NP_000032;ENSEMBL:ENSP00000413653;ENSEMBL:ENSP00000410423;ENSEMBL:ENSP00000413135;CON__Q03247	REFSEQ:NP_000032;ENSEMBL:ENSP00000413653;ENSEMBL:ENSP00000410423;ENSEMBL:ENSP00000413135	24;15;13;13;4	24;15;13;13;4	24;15;13;13;4	>IPI:IPI00021842.1|SWISS-PROT:P02649|ENSEMBL:ENSP00000252486|REFSEQ:NP_000032|VEGA:OTTHUMP00000159143 Tax_Id=9606 Gene_Symbol=APOE Apolipoprotein E;>IPI:IPI00878953.1|TREMBL:Q6LBZ1|ENSEMBL:ENSP00000413653|VEGA:OTTHUMP00000197076 Tax_Id=9606 Gene_Symbol=APO	5	24	24	24	21	24	21	24	21	24	73.8	73.8	73.8	36.154	317	317;288;219;216;316	46	45	0	100670	94163	80	70855	74379	79	82773	84522	81	106000	106370	81	88409	90442	81	77308	79430	81	85769	81785	81	107060	98610	81	47562
REFSEQ:NP_000033;CON__P17690	REFSEQ:NP_000033	15;2	15;2	15;2	>IPI:IPI00298828.3|SWISS-PROT:P02749|TREMBL:D9IWP9|ENSEMBL:ENSP00000205948|REFSEQ:NP_000033|H-INV:HIT000270737 Tax_Id=9606 Gene_Symbol=APOH Beta-2-glycoprotein 1	2	15	15	15	13	13	13	13	13	13	53.3	53.3	53.3	38.298	345	345;345	49	50	9.43e-224	83913	78391	96	47272	50837	91	67407	68813	96	107270	106260	96	75625	77113	96	47187	49852	93	63265	60247	95	123730	113970	96	45719
REFSEQ:NP_000054;REFSEQ:NP_001139375;ENSEMBL:ENSP00000418923;ENSP00000446716;ENSP00000446821;ENSP00000447134;ENSP00000448329;ENSP00000449773;ENSP00000449940;REFSEQ:NP_001171534;ENSEMBL:ENSP00000372664;ENSEMBL:ENSP00000372850;ENSP00000372858;ENSP00000391314;ENSP00000398098;ENSP00000400362;ENSP00000416484;ENSEMBL:ENSP00000416001;ENSP00000417482;ENSP00000446553;ENSP00000448258;ENSP00000448282;ENSP00…	REFSEQ:NP_000054;REFSEQ:NP_001139375;ENSEMBL:ENSP00000418923;ENSP00000446716;ENSP00000446821;ENSP00000447134;ENSP00000448329;ENSP00000449773;ENSP00000449940;REFSEQ:NP_001171534;ENSEMBL:ENSP00000372664;ENSEMBL:ENSP00000372850;ENSP00000372858;ENSP00000391314;ENSP00000398098;ENSP00000400362;ENSP00000416484;ENSEMBL:ENSP00000416001;ENSP00000417482;ENSP00000446553;ENSP00000448258;ENSP00000448282;ENSP00…	27;25;24;23;23;23;21;14;7;3	6;5;5;3;3;3;2;3;2;1	6;5;5;3;3;3;2;3;2;1	>IPI:IPI00303963.1|SWISS-PROT:P06681|TREMBL:B4DV20;Q53GZ8;Q53HP3;Q5JP69;Q95IG1|ENSEMBL:ENSP00000299367;ENSP00000364660;ENSP00000372853;ENSP00000392835;ENSP00000402278;ENSP00000405800;ENSP00000407961|REFSEQ:NP_000054|VEGA:OTTHUMP00000014614;OTTHUMP000000292	10	27	6	6	25	26	6	6	6	6	37.2	9.8	9.8	83.267	752	752;723;506;538;526;525;463;353;160;328	11	9	5.56e-285	25897	24216	19	16972	18086	19	27517	27384	19	24416	24982	19	22006	22484	19	20076	20563	19	20789	19849	19	25874	23833	19	8333.4
REFSEQ:NP_000086;TREMBL:B4DN75;TREMBL:B4DKJ3;TREMBL:B4DN90;E9PFW4;CON__ENSEMBL:ENSBTAP00000006074	REFSEQ:NP_000086;TREMBL:B4DN75;TREMBL:B4DKJ3;TREMBL:B4DN90;E9PFW4	18;18;18;17;6	18;18;18;17;6	16;16;16;15;4	>IPI:IPI00028030.4|SWISS-PROT:P49747|TREMBL:A8K3I0;Q53FR6|ENSEMBL:ENSP00000222271|REFSEQ:NP_000086|H-INV:HIT000192873 Tax_Id=9606 Gene_Symbol=COMP Cartilage oligomeric matrix protein;>IPI:IPI00643348.4|TREMBL:B4DN75|ENSEMBL:ENSP00000439156 Tax_Id=9606 Gene	5	18	18	16	17	14	17	14	15	13	35.4	35.4	34.1	82.86	757	757;724;704;744;747	18	17	9.38e-288	23467	22023	31	23889	24161	32	17430	18194	31	17439	17977	31	21373	21978	32	27875	27773	32	20004	19251	31	21568	19867	31	12497
REFSEQ:NP_000129;TREMBL:B4E3I6;F5H2N7;TREMBL:F8W7L2;Q59HB9	REFSEQ:NP_000129;TREMBL:B4E3I6;F5H2N7;TREMBL:F8W7L2;Q59HB9	1;1;1	1;1;1	1;1;1	>IPI:IPI00328113.4|SWISS-PROT:P35555|TREMBL:D2JYH6;Q75N88;Q9NP01|ENSEMBL:ENSP00000325527|REFSEQ:NP_000129|H-INV:HIT000192231 Tax_Id=9606 Gene_Symbol=FBN1 Fibrillin-1;>IPI:IPI01009156.2|TREMBL:B4E3I6;F5H2N7|ENSEMBL:ENSP00000445506 Tax_Id=9606 Gene_Symbol=FB	3	1	1	1	1	0	1	0	1	0	0.3	0.3	0.3	312.24	2871	2871;1149;985	1		2.7e-08	2778.7	2614.4	1	3534.9	3521.1	1	2243.1	2326	1	767.11	893.2	1	1572.2	1675.8	1	3709.8	3597.8	1	1590.5	1559.3	1	1901	1751	1	2778.7
REFSEQ:NP_000168	REFSEQ:NP_000168	32	32	2	>IPI:IPI00026314.1|SWISS-PROT:P06396-1|TREMBL:B7Z6N2;B7Z9A0;Q5T0I2|ENSEMBL:ENSP00000362924|REFSEQ:NP_000168|VEGA:OTTHUMP00000022011 Tax_Id=9606 Gene_Symbol=GSN Isoform 1 of Gelsolin	1	32	32	2	30	26	30	26	1	2	42.5	42.5	3.1	85.696	782	782	64	58	0	110890	103410	103	43896	50280	105	96647	96297	105	120710	121050	104	102510	103060	104	52946	58330	103	106440	100790	105	171120	157620	105	55698
REFSEQ:NP_000177;REFSEQ:NP_001014975;TREMBL:C9JYL1;ENSEMBL:ENSP00000352658	REFSEQ:NP_000177	59;29;29;21	59;29;29;21	53;28;28;20	>IPI:IPI00029739.5|SWISS-PROT:P08603-1|TREMBL:A8K5T0;Q14006|ENSEMBL:ENSP00000356399|REFSEQ:NP_000177|VEGA:OTTHUMP00000033598 Tax_Id=9606 Gene_Symbol=CFH Isoform 1 of Complement factor H	4	59	59	53	59	55	59	55	53	50	55.5	55.5	51.1	139.09	1231	1231;449;449;385	188	167	0	311130	290980	317	209570	221310	317	264550	267830	315	295180	298480	315	267010	272430	315	238840	244990	315	253660	242200	316	362720	334110	316	154720
REFSEQ:NP_000192;TREMBL:B4DW82;E7ESS4	REFSEQ:NP_000192	8;3	8;3	8;3	>IPI:IPI00008494.4|SWISS-PROT:P05362|TREMBL:B4DNT6;O00177;Q15463;Q5NKV8|ENSEMBL:ENSP00000264832|REFSEQ:NP_000192|H-INV:HIT000194922 Tax_Id=9606 Gene_Symbol=ICAM1 Intercellular adhesion molecule 1	2	8	8	8	8	8	8	8	8	8	18	18	18	57.825	532	532;310	10	10	4.32e-140	12909	12180	18	20078	19717	18	8278	9033.4	17	4052.8	4685.4	17	11985	12522	18	24626	23970	18	11326	11048	18	5599.2	5157.4	16	8320.6
REFSEQ:NP_000220	REFSEQ:NP_000220	6	6	6	>IPI:IPI00022331.1|SWISS-PROT:P04180|TREMBL:Q9Y5N3|ENSEMBL:ENSP00000264005|REFSEQ:NP_000220|VEGA:OTTHUMP00000174856 Tax_Id=9606 Gene_Symbol=LCAT Phosphatidylcholine-sterol acyltransferase	1	6	6	6	5	5	5	5	5	5	20	20	20	49.577	440	440	6	6	1.75e-173	11184	10409	9	2171.6	2791.4	8	10524	10455	9	17592	17316	9	10511	10652	9	2921.8	3511.4	9	8299.4	7854.6	9	19944	18370	9	5636.1
REFSEQ:NP_000230;TREMBL:F8VV32	REFSEQ:NP_000230;TREMBL:F8VV32	2;2	2;2	2;2	>IPI:IPI00019038.1|SWISS-PROT:P61626|TREMBL:B2R4C5|ENSEMBL:ENSP00000261267|REFSEQ:NP_000230|H-INV:HIT000049420 Tax_Id=9606 Gene_Symbol=LYZ Lysozyme C;>IPI:IPI01023021.1|TREMBL:F8VV32|ENSEMBL:ENSP00000449969 Tax_Id=9606 Gene_Symbol=LYZ Uncharacterized prote	2	2	2	2	2	1	2	1	2	1	13.5	13.5	13.5	16.537	148	148;104	3	1	1.11e-12	2956.1	2769.7	4	2529.1	2599.5	3	2534.1	2576.4	4	2108.7	2185.8	3	2472.5	2528.7	4	2853.8	2854.9	4	2102.6	2025.7	4	3567.6	3286.2	4	2476.5
REFSEQ:NP_000254	REFSEQ:NP_000254	2	2	2	>IPI:IPI00008787.4|SWISS-PROT:P54802|TREMBL:Q14769|ENSEMBL:ENSP00000225927|REFSEQ:NP_000254|H-INV:HIT000219747 Tax_Id=9606 Gene_Symbol=NAGLU Alpha-N-acetylglucosaminidase	1	2	2	2	2	1	2	1	2	1	4.6	4.6	4.6	82.265	743	743	2	1	1.56e-30	421.41	393.48	2	217	237.99	2	380.02	374.33	2	232.12	246.88	2	298.95	303.67	2	316.38	321.91	2	316.08	301.78	2	310.85	286.32	2	249.89
REFSEQ:NP_000276;ENSEMBL:ENSP00000391890;ENSEMBL:ENSP00000380226	REFSEQ:NP_000276;ENSEMBL:ENSP00000391890;ENSEMBL:ENSP00000380226	9;8;7	9;8;7	9;8;7	>IPI:IPI00257882.7|SWISS-PROT:P12955|TREMBL:A8K3Z1;A8K416;A8K696|ENSEMBL:ENSP00000244137|REFSEQ:NP_000276|H-INV:HIT000036969 Tax_Id=9606 Gene_Symbol=PEPD Xaa-Pro dipeptidase;>IPI:IPI00909399.2|TREMBL:B4DDB7;E9PCE8|ENSEMBL:ENSP00000391890|REFSEQ:NP_00115952	3	9	9	9	8	8	8	8	8	8	23.3	23.3	23.3	54.548	493	493;429;452	9	8	2.62e-116	15559	14602	16	15924	16076	16	10349	10886	16	9441.1	9866	16	13730	14030	16	17491	17514	16	13946	13376	16	11788	10857	15	6552.4
REFSEQ:NP_000377;TREMBL:B4DXF3;E7EMN3	REFSEQ:NP_000377;TREMBL:B4DXF3;E7EMN3	2;2	2;2	2;2	>IPI:IPI00219575.5|SWISS-PROT:Q13867|ENSEMBL:ENSP00000261714|REFSEQ:NP_000377|H-INV:HIT000031645 Tax_Id=9606 Gene_Symbol=BLMH Bleomycin hydrolase;>IPI:IPI00794082.2|TREMBL:B4DXF3;E7EMN3|ENSEMBL:ENSP00000378296 Tax_Id=9606 Gene_Symbol=BLMH cDNA FLJ57650, hi	2	2	2	2	1	1	1	1	1	1	5.5	5.5	5.5	52.562	455	455;368	1	1	9.48e-05	0	0	0	0	0	0	0	0	0	0	0	0	0	0	0	0	0	0	0	0	0	0	0	0	0
REFSEQ:NP_000475;ENSEMBL:ENSP00000351796;H-INV:HIT000261936;ENSEMBL:ENSP00000387483;REFSEQ:NP_001191231;REFSEQ:NP_001129602;SWISS-PROT:P05067-6;ENSEMBL:ENSP00000406539;REFSEQ:NP_958817;REFSEQ:NP_001191232;ENSEMBL:ENSP00000388538;REFSEQ:NP_001129601	REFSEQ:NP_000475;ENSEMBL:ENSP00000351796;H-INV:HIT000261936;ENSEMBL:ENSP00000387483;REFSEQ:NP_001191231;REFSEQ:NP_001129602;SWISS-PROT:P05067-6;ENSEMBL:ENSP00000406539;REFSEQ:NP_958817;REFSEQ:NP_001191232;ENSEMBL:ENSP00000388538;REFSEQ:NP_001129601	3;3;3;3;3;3;2;2;2;2;2;2	3;3;3;3;3;3;2;2;2;2;2;2	3;3;3;3;3;3;2;2;2;2;2;2	>IPI:IPI00006608.1|SWISS-PROT:P05067-1|TREMBL:B4DGD0|ENSEMBL:ENSP00000284981|REFSEQ:NP_000475|VEGA:OTTHUMP00000096098 Tax_Id=9606 Gene_Symbol=APP Isoform APP770 of Amyloid beta A4 protein (Fragment);>IPI:IPI00412681.2|SWISS-PROT:P05067-9|ENSEMBL:ENSP000003	12	3	3	3	2	2	2	2	2	2	5.8	5.8	5.8	86.942	770	770;752;751;746;733;714;714;696;695;677;660;639	2	2	1.15e-13	2598.2	2427.6	4	1502.4	1607.9	4	1684.4	1743.8	4	2820	2802.5	4	2318.2	2363.8	4	1841.9	1895.8	4	1911.1	1826.1	4	2910.4	2680.7	4	637.74
REFSEQ:NP_000558;ENSEMBL:ENSP00000340882;ENSP00000357091;ENSP00000357092;H-INV:HIT000038948	REFSEQ:NP_000558;ENSEMBL:ENSP00000340882;ENSP00000357091;ENSP00000357092;H-INV:HIT000038948	2;1;1	2;1;1	2;1;1	>IPI:IPI00022389.1|SWISS-PROT:P02741-1|ENSEMBL:ENSP00000255030|REFSEQ:NP_000558|VEGA:OTTHUMP00000033307 Tax_Id=9606 Gene_Symbol=CRP Isoform 1 of C-reactive protein;>IPI:IPI00642842.1|TREMBL:Q5VVP7|ENSEMBL:ENSP00000340882;ENSP00000357091;ENSP00000357092|VEG	3	2	2	2	2	2	2	2	2	2	9.4	9.4	9.4	25.038	224	224;102;91	5	3	1.98e-08	4371.7	4126.7	7	7002	6846.4	7	1771.1	2108.2	7	1188.2	1367.7	6	4413.4	4601.6	7	9149.4	8881.5	7	3805.1	3728.2	7	1808	1665.4	7	1857.6
REFSEQ:NP_000560;REFSEQ:NP_001121064;ENSEMBL:ENSP00000433642;ENSEMBL:ENSP00000394204;H-INV:HIT000283861;REFSEQ:NP_001121068;H-INV:HIT000249138	REFSEQ:NP_000560;REFSEQ:NP_001121064;ENSEMBL:ENSP00000433642;ENSEMBL:ENSP00000394204;H-INV:HIT000283861;REFSEQ:NP_001121068;H-INV:HIT000249138	2;2;2;2;2;2;2	2;2;2;2;2;2;2	2;2;2;2;2;2;2	>IPI:IPI00640044.2|ENSEMBL:ENSP00000356946|REFSEQ:NP_000560|VEGA:OTTHUMP00000032374 Tax_Id=9606 Gene_Symbol=FCGR3A low affinity immunoglobulin gamma Fc region receptor III-A isoform a precursor;>IPI:IPI00853533.2|TREMBL:E9PG94|ENSEMBL:ENSP00000392047;ENSP0	7	2	2	2	2	2	2	2	2	2	5.5	5.5	5.5	32.69	290	290;289;269;254;254;253;233	3	3	1.8e-05	8162.6	7686.2	5	11055	10957	5	6054.6	6417	5	3711.6	4046.2	5	6945.3	7185.7	5	11643	11359	5	5152.1	5041	5	5030.5	4633.6	5	3174.4
REFSEQ:NP_000598	REFSEQ:NP_000598	12	12	7	>IPI:IPI00022429.3|SWISS-PROT:P02763|ENSEMBL:ENSP00000259396|REFSEQ:NP_000598|VEGA:OTTHUMP00000022741 Tax_Id=9606 Gene_Symbol=ORM1 Alpha-1-acid glycoprotein 1	1	12	12	7	11	9	11	9	6	6	55.7	55.7	32.8	23.511	201	201	66	71	3.65e-165	119740	112020	130	83672	87936	129	99828	101470	129	120250	120770	130	95068	97529	127	83928	85630	127	79390	76091	127	155250	143000	127	53606
REFSEQ:NP_000599	REFSEQ:NP_000599	11	6	6	>IPI:IPI00020091.1|SWISS-PROT:P19652|ENSEMBL:ENSP00000394936|REFSEQ:NP_000599|VEGA:OTTHUMP00000022746 Tax_Id=9606 Gene_Symbol=ORM2 Alpha-1-acid glycoprotein 2	1	11	6	6	10	9	5	6	5	6	54.2	31.3	31.3	23.602	201	201	37	37	6.39e-205	57674	53948	63	39891	41977	64	48283	49547	64	73730	73054	65	49574	50961	65	36770	38218	63	42954	40965	66	68436	63036	65	30427
REFSEQ:NP_000601;TREMBL:E7EPC6;H-INV:HIT000031897;SWISS-PROT:P16070-6;ENSEMBL:ENSP00000403990;ENSP00000436980;REFSEQ:NP_001001390;REFSEQ:NP_001189484;ENSEMBL:ENSP00000278385;SWISS-PROT:P16070-14;REFSEQ:NP_001001391;REFSEQ:NP_001189485;REFSEQ:NP_001189486;ENSEMBL:ENSP00000279452;ENSEMBL:ENSP00000432405;ENSEMBL:ENSP00000434465;ENSEMBL:ENSP00000432704;ENSEMBL:ENSP00000434530;ENSEMBL:ENSP00000432718;…	REFSEQ:NP_000601;TREMBL:E7EPC6;H-INV:HIT000031897;SWISS-PROT:P16070-6;ENSEMBL:ENSP00000403990;ENSP00000436980;REFSEQ:NP_001001390;REFSEQ:NP_001189484;ENSEMBL:ENSP00000278385;SWISS-PROT:P16070-14;REFSEQ:NP_001001391;REFSEQ:NP_001189485;REFSEQ:NP_001189486;ENSEMBL:ENSP00000279452;ENSEMBL:ENSP00000432405;ENSEMBL:ENSP00000434465;ENSEMBL:ENSP00000432704;ENSEMBL:ENSP00000434530;ENSEMBL:ENSP00000432718;…	2;2;2;2;2;2;2;2;2;2;2;2;2;2;2;2;2;1;1;1;1	2;2;2;2;2;2;2;2;2;2;2;2;2;2;2;2;2;1;1;1;1	2;2;2;2;2;2;2;2;2;2;2;2;2;2;2;2;2;1;1;1;1	>IPI:IPI00305064.2|SWISS-PROT:P16070-1|ENSEMBL:ENSP00000398632|REFSEQ:NP_000601|VEGA:OTTHUMP00000232489 Tax_Id=9606 Gene_Symbol=CD44 Isoform 1 of CD44 antigen;>IPI:IPI00984539.2|SWISS-PROT:P16070-7|TREMBL:E7EPC6|ENSEMBL:ENSP00000414567 Tax_Id=9606 Gene_Sym	21	2	2	2	2	2	2	2	2	2	2.7	2.7	2.7	81.537	742	742;714;699;699;674;493;429;425;396;361;340;294;287;249;240;185;181;230;139;80;78	2	3	8.49e-13	6387.7	5994.5	5	6495.1	6571	5	4812.4	4993.3	5	3946.4	4147.7	5	5709.6	5900.4	5	8650.6	8551.6	5	5506.7	5314.1	5	4487	4133	5	3127.8
REFSEQ:NP_000615;TREMBL:B4DDH1;E9PHH2;TREMBL:B3KTV6;TREMBL:F5H6K7	REFSEQ:NP_000615;TREMBL:B4DDH1;E9PHH2;TREMBL:B3KTV6;TREMBL:F5H6K7	8;5;5;5	8;5;5;5	8;5;5;5	>IPI:IPI00007221.2|SWISS-PROT:P05154|TREMBL:B4DPC7|ENSEMBL:ENSP00000333203;ENSP00000450837;ENSP00000451126;ENSP00000451610|REFSEQ:NP_000615|H-INV:HIT000034075 Tax_Id=9606 Gene_Symbol=SERPINA5 Plasma serine protease inhibitor;>IPI:IPI00917825.3|TREMBL:B4DDH	4	8	8	8	7	6	7	6	7	6	22.7	22.7	22.7	45.674	406	406;330;329;258	9	9	1.35e-99	17235	16084	16	7894.2	8810.9	16	14991	15084	16	21697	21567	16	15624	15841	16	8149.1	8866.5	15	14183	13460	15	26198	24131	16	8373.5
REFSEQ:NP_000704	REFSEQ:NP_000704	1	1	1	>IPI:IPI00783862.2|SWISS-PROT:P30043|ENSEMBL:ENSP00000263368|REFSEQ:NP_000704|H-INV:HIT000101399 Tax_Id=9606 Gene_Symbol=BLVRB Flavin reductase	1	1	1	1	0	1	0	1	0	1	6.8	6.8	6.8	22.119	206	206		1	0.0040984	1120.1	1046.2	1	608.57	670.73	1	1467.2	1424.7	1	696.81	754.78	1	842.02	851.02	1	750.3	786.2	1	1082.7	1026.6	1	729.2	671.66	1	0
REFSEQ:NP_000707;NP_001017365;NP_001017367;H-INV:HIT000032423;TREMBL:B4DDY0;E7EQT9;ENSEMBL:ENSP00000392237	REFSEQ:NP_000707;NP_001017365;NP_001017367;H-INV:HIT000032423	5;5;2;2	5;5;2;2	5;5;2;2	>IPI:IPI00025862.2|SWISS-PROT:P20851-1|ENSEMBL:ENSP00000243611;ENSP00000356045;ENSP00000375790|REFSEQ:NP_000707;NP_001017365;NP_001017367|VEGA:OTTHUMP00000034289;OTTHUMP00000034375 Tax_Id=9606 Gene_Symbol=C4BPB Isoform 1 of C4b-binding protein beta chain;>	4	5	5	5	5	4	5	4	5	4	26.6	26.6	26.6	28.357	252	252;251;218;181	5	5	5e-40	8119.1	7579.2	9	3972.4	4392.5	9	7379.2	7434.3	9	10840	10781	9	8092.8	8201.7	9	4508.9	4827.8	9	6704.5	6372.5	9	11252	10364	9	3951.4
REFSEQ:NP_000864;NP_001093256;NP_001093257;NP_001093258;NP_001093259;TREMBL:B7Z316;Q9NZC6	REFSEQ:NP_000864;NP_001093256;NP_001093257;NP_001093258;NP_001093259	3;1	3;1	3;1	>IPI:IPI00009477.4|SWISS-PROT:P13598|TREMBL:A8KAP5;Q59ED3;Q6FHE2|ENSEMBL:ENSP00000388666;ENSP00000392634;ENSP00000415283|REFSEQ:NP_000864;NP_001093256;NP_001093257;NP_001093258;NP_001093259|H-INV:HIT000295122 Tax_Id=9606 Gene_Symbol=ICAM2 Intercellular adh	2	3	3	3	2	3	2	3	2	3	10.5	10.5	10.5	30.654	275	275;149	2	3	6.66e-26	5205.2	4878.3	5	4595.9	4715.8	5	4411.4	4477.2	5	2978.4	3177.7	5	4564.7	4695.2	5	6575.4	6530.3	5	4604.8	4431.8	5	3889.1	3582.2	5	2361.9
REFSEQ:NP_000886;TREMBL:B4DVZ8;F8VV40;Q49AK0;SWISS-PROT:P09960-3	REFSEQ:NP_000886;TREMBL:B4DVZ8;F8VV40;Q49AK0;SWISS-PROT:P09960-3	3;3;3	3;3;3	3;3;3	>IPI:IPI00219077.4|SWISS-PROT:P09960-1|TREMBL:Q59ES1|ENSEMBL:ENSP00000228740|REFSEQ:NP_000886|H-INV:HIT000191156 Tax_Id=9606 Gene_Symbol=LTA4H Isoform 1 of Leukotriene A-4 hydrolase;>IPI:IPI00790203.2|TREMBL:B4DVZ8;F8VV40;Q49AK0|ENSEMBL:ENSP00000449958 Tax	3	3	3	3	2	2	2	2	2	2	8.5	8.5	8.5	69.284	611	611;587;508	2	2	1.26e-46	228.59	214.49	1	229.49	232.76	1	190.29	195.72	1	155.76	160.67	1	147.65	156.39	1	257.95	254.54	1	167.14	161.22	1	139.47	128.46	1	0
REFSEQ:NP_000931;ENSEMBL:ENSP00000403850;ENSEMBL:ENSP00000413276	REFSEQ:NP_000931;ENSEMBL:ENSP00000403850	3;2;1	3;2;1	3;2;1	>IPI:IPI00299778.2|SWISS-PROT:Q15166|ENSEMBL:ENSP00000265627|REFSEQ:NP_000931|VEGA:OTTHUMP00000204648 Tax_Id=9606 Gene_Symbol=PON3 Serum paraoxonase/lactonase 3;>IPI:IPI00924890.1|TREMBL:F8WD41|ENSEMBL:ENSP00000403850|VEGA:OTTHUMP00000205061 Tax_Id=9606 Ge	3	3	3	3	3	1	3	1	3	1	9	9	9	39.607	354	354;270;245	3	1	2.05e-09	1257.8	1174.1	4	604.3	658.57	3	1125.3	1121.7	4	1228.6	1248.8	4	1244.9	1239.2	4	579.9	635.43	4	1016.9	969.41	4	3506.7	3230	4	1136.6
REFSEQ:NP_001002029;TREMBL:F5GXS0;Q6U2M5;Q6VCV8;Q96SA7	REFSEQ:NP_001002029;TREMBL:F5GXS0;Q6U2M5;Q6VCV8;Q96SA7	92;87	1;1	1;1	>IPI:IPI00418163.3|TREMBL:B4E344;Q6U2E9;Q6U2G1|ENSEMBL:ENSP00000407942;ENSP00000415941|REFSEQ:NP_001002029|VEGA:OTTHUMP00000029269;OTTHUMP00000029709 Tax_Id=9606 Gene_Symbol=C4B complement C4-B preproprotein;>IPI:IPI01022932.1|TREMBL:F5GXS0;Q6U2M5;Q6VCV8;Q	2	92	1	1	86	87	1	1	1	1	58.6	1	1	192.75	1744	1744;1698	1	1	0	1024.3	955.09	1	380.49	441.99	1	933.7	923.89	1	1041.4	1039.8	1	596.48	612.91	1	282.08	346.83	1	1160.5	1089.3	1	312.33	287.69	1	0
REFSEQ:NP_001008701;ENSEMBL:ENSP00000355328	REFSEQ:NP_001008701;ENSEMBL:ENSP00000355328	1;1	1;1	1;1	>IPI:IPI00183445.1|SWISS-PROT:O94910-1|ENSEMBL:ENSP00000340688|REFSEQ:NP_001008701|H-INV:HIT000000538 Tax_Id=9606 Gene_Symbol=LPHN1 Isoform 1 of Latrophilin-1;>IPI:IPI00410210.1|SWISS-PROT:O94910-2|ENSEMBL:ENSP00000355328|REFSEQ:NP_055736 Tax_Id=9606 Gene_	2	1	1	1	1	0	1	0	1	0	1.2	1.2	1.2	162.71	1474	1474;1469	1		0.00081186	0	0	0	0	0	0	0	0	0	0	0	0	0	0	0	0	0	0	0	0	0	0	0	0	0
REFSEQ:NP_001013416;H-INV:HIT000261694;ENSEMBL:ENSP00000370476;ENSP00000404461;TREMBL:B3KVF9;B4DN53;F5H4S6;TREMBL:B3KRZ1;ENSEMBL:ENSP00000392472;ENSP00000399116;ENSEMBL:ENSP00000389668;ENSEMBL:ENSP00000390298	REFSEQ:NP_001013416;H-INV:HIT000261694;ENSEMBL:ENSP00000370476;ENSP00000404461;TREMBL:B3KVF9;B4DN53;F5H4S6;TREMBL:B3KRZ1;ENSEMBL:ENSP00000392472;ENSP00000399116	9;9;9;8;5;5;4;1	9;9;9;8;5;5;4;1	9;9;9;8;5;5;4;1	>IPI:IPI00556155.2|ENSEMBL:ENSP00000370473|REFSEQ:NP_001013416|VEGA:OTTHUMP00000214350 Tax_Id=9606 Gene_Symbol=IGFBP3 insulin-like growth factor-binding protein 3 isoform a precursor;>IPI:IPI00018305.4|SWISS-PROT:P17936|ENSEMBL:ENSP00000275521|REFSEQ:NP_00	8	9	9	9	7	9	7	9	7	9	29	29	29	32.222	297	297;291;270;276;277;189;132;75	8	10	7.05e-64	21554	20106	18	8992.1	10175	18	17403	17481	17	26194	25952	18	17487	17872	18	10658	11166	18	12333	11801	18	33192	30573	18	11322
REFSEQ:NP_001017524;ENSEMBL:ENSP00000432857;ENSEMBL:ENSP00000433132;ENSEMBL:ENSP00000436085	REFSEQ:NP_001017524;ENSEMBL:ENSP00000432857;ENSEMBL:ENSP00000433132;ENSEMBL:ENSP00000436085	1;1;1;1	1;1;1;1	1;1;1;1	>IPI:IPI00980395.1|TREMBL:B7Z5U6|ENSEMBL:ENSP00000437216|REFSEQ:NP_001017524|VEGA:OTTHUMP00000230528 Tax_Id=9606 Gene_Symbol=SIRT3 NAD-dependent deacetylase sirtuin-3, mitochondrial isoform b;>IPI:IPI00982768.1|TREMBL:E9PNA0|ENSEMBL:ENSP00000432857|VEGA:OT	4	1	1	1	0	1	0	1	0	1	6.2	6.2	6.2	28.567	257	257;93;23;18		3	0.013516	1616.2	1509.6	2	892.05	972.81	2	1694	1681.4	2	1658.6	1689.5	2	1545.9	1556.2	2	964.22	1035.8	2	1595.6	1512	2	1739.3	1602.1	2	0
REFSEQ:NP_001035147;REFSEQ:NP_000573;ENSEMBL:ENSP00000351971	REFSEQ:NP_001035147;REFSEQ:NP_000573;ENSEMBL:ENSP00000351971	1;1;1	1;1;1	1;1;1	>IPI:IPI00021000.1|SWISS-PROT:P10451-1|TREMBL:A6XMV6;Q4W597|ENSEMBL:ENSP00000378517|REFSEQ:NP_001035147|VEGA:OTTHUMP00000161173 Tax_Id=9606 Gene_Symbol=SPP1 Isoform A of Osteopontin;>IPI:IPI00306339.4|TREMBL:B2RDA1|ENSEMBL:ENSP00000237623|REFSEQ:NP_000573|	3	1	1	1	1	1	1	1	1	1	5.1	5.1	5.1	35.422	314	314;300;292	1	1	0.00038005	573.54	539.02	2	665.9	664.83	2	320.73	347.42	2	277.72	299.87	2	614.5	640.03	2	1174.4	1125.9	2	213.23	210.32	1	395.27	364.09	2	271.31
REFSEQ:NP_001078955;NP_005401;H-INV:HIT000384931;ENSEMBL:ENSP00000427414	REFSEQ:NP_001078955;NP_005401;H-INV:HIT000384931	5;5;2	5;5;2	5;5;2	>IPI:IPI00029061.3|SWISS-PROT:P49908|ENSEMBL:ENSP00000420939;ENSP00000425915;ENSP00000427671|REFSEQ:NP_001078955;NP_005401|VEGA:OTTHUMP00000221366;OTTHUMP00000221367;OTTHUMP00000221368 Tax_Id=9606 Gene_Symbol=SEPP1 Selenoprotein P;>IPI:IPI00967366.1|TREMBL	3	5	5	5	4	5	4	5	4	5	12.3	12.3	12.3	42.704	381	381;310;209	6	8	9.19e-12	13228	12349	13	6536.7	7206.2	13	11476	11523	13	14702	14741	13	12137	12281	13	7618.3	8043.6	13	10147	9661.9	13	18026	16604	13	4144.6
REFSEQ:NP_001091046;NP_001136	REFSEQ:NP_001091046;NP_001136	3	3	3	>IPI:IPI00008554.1|SWISS-PROT:P03950|ENSEMBL:ENSP00000336762;ENSP00000381077|REFSEQ:NP_001091046;NP_001136|VEGA:OTTHUMP00000164019;OTTHUMP00000164020 Tax_Id=9606 Gene_Symbol=ANG Angiogenin	1	3	3	3	3	1	3	1	3	1	25.2	25.2	25.2	16.55	147	147	3	1	1.5e-07	6573.9	6155.7	4	5234.2	5422.6	4	5413.1	5556.3	4	6687.5	6749.8	4	6317.4	6407.7	4	5100.4	5259.4	4	5530.9	5278.5	4	7614.6	7013.8	4	5133.9
REFSEQ:NP_001095886	REFSEQ:NP_001095886	28	4	4	>IPI:IPI00032328.2|SWISS-PROT:P01042-1|TREMBL:B4E1C2|ENSEMBL:ENSP00000265023|REFSEQ:NP_001095886|VEGA:OTTHUMP00000197129 Tax_Id=9606 Gene_Symbol=KNG1 Isoform HMW of Kininogen-1	1	28	4	4	27	24	4	3	4	3	40.5	7.9	7.9	71.957	644	644	12	9	0	16346	15297	19	12039	12652	19	17511	17675	19	21613	21652	18	21200	21256	19	12495	13501	19	21472	20347	19	26846	24727	19	9449.8
REFSEQ:NP_001116078;H-INV:HIT000323611;REFSEQ:NP_054701;ENSEMBL:ENSP00000431526;ENSP00000440479;TREMBL:B7Z2R9	REFSEQ:NP_001116078;H-INV:HIT000323611;REFSEQ:NP_054701;ENSEMBL:ENSP00000431526;ENSP00000440479;TREMBL:B7Z2R9	2;2;2;2;2	2;2;2;2;2	2;2;2;2;2	>IPI:IPI00216172.2|TREMBL:Q6Q3G8|ENSEMBL:ENSP00000408411|REFSEQ:NP_001116078|VEGA:OTTHUMP00000226572 Tax_Id=9606 Gene_Symbol=LAMP2 lysosome-associated membrane glycoprotein 2 isoform C precursor;>IPI:IPI00009030.1|SWISS-PROT:P13473-1|ENSEMBL:ENSP0000020063	5	2	2	2	1	1	1	1	1	1	5.1	5.1	5.1	45.17	411	411;410;410;363;300	1	1	2.12e-64	764.05	710.48	1	80.531	144.08	1	880.12	853.9	1	973.01	979.37	1	769.49	766.34	1	181.81	236.54	1	777.92	731.96	1	926.59	853.49	1	0
REFSEQ:NP_001121070;ENSEMBL:ENSP00000370720;ENSP00000370786;ENSP00000370799;ENSP00000370813;H-INV:HIT000341858	REFSEQ:NP_001121070;ENSEMBL:ENSP00000370720;ENSP00000370786;ENSP00000370799;ENSP00000370813;H-INV:HIT000341858	2;2;2	2;2;2	2;2;2	>IPI:IPI00215977.2|TREMBL:A8K6C9;C9JAF2;E3UN45|ENSEMBL:ENSP00000391826|REFSEQ:NP_001121070|VEGA:OTTHUMP00000011158 Tax_Id=9606 Gene_Symbol=IGF2;INS;INS-IGF2 insulin-like growth factor II isoform 2;>IPI:IPI00940065.1|SWISS-PROT:P01344-2|ENSEMBL:ENSP00000370	3	2	2	2	2	2	2	2	2	2	10.6	10.6	10.6	26.33	236	236;183;180	2	2	8.23e-09	4965.2	4627	4	1578.3	1882.8	4	3877.1	3919.1	4	7169.5	7035.7	4	4233.9	4286.6	4	1206.4	1260	3	2690.2	2552.3	4	8039.7	7405.4	4	1880.5
REFSEQ:NP_001121138;NP_001121139;TREMBL:F5H1A8;H-INV:HIT000045692;TREMBL:F8WA45;ENSEMBL:ENSP00000362912;ENSP00000399323;CON__Q3SX14;ENSEMBL:ENSP00000362913;ENSEMBL:ENSP00000404226;ENSEMBL:ENSP00000362911;REV__REFSEQ:NP_060742;REV__REFSEQ:NP_001076442;REV__REFSEQ:NP_001076441;REV__H-INV:HIT000098575;REV__ENSEMBL:ENSP00000437373;REV__TREMBL:B4DX11	REFSEQ:NP_001121138;NP_001121139;TREMBL:F5H1A8;H-INV:HIT000045692;TREMBL:F8WA45;ENSEMBL:ENSP00000362912;ENSP00000399323;CON__Q3SX14;ENSEMBL:ENSP00000362913	32;32;32;32;31;22;18;10;8;1;1;1;1;1;1	2;2;2;2;2;2;0;2;0;0;0;0;0;0;0	2;2;2;2;2;2;0;2;0;0;0;0;0;0;0	>IPI:IPI00647556.2|TREMBL:B7Z373;B7Z5V1;Q5T0I1;Q69YR8|ENSEMBL:ENSP00000377882;ENSP00000410657;ENSP00000411293|REFSEQ:NP_001121138;NP_001121139|VEGA:OTTHUMP00000022013 Tax_Id=9606 Gene_Symbol=GSN gelsolin isoform c;>IPI:IPI01009415.2|TREMBL:F5H1A8|ENSEMBL:E	15	32	2	2	30	25	1	1	1	1	42.9	1.3	1.3	81.94	742	742;739;731;715;705;781;485;260;188;722;716;690;676;657;436	1	1	0	1361	1273.4	1	973.91	1026.6	1	1443.6	1436.8	1	1112.9	1153	1	1130	1142.7	1	890.73	931.41	1	1181.4	1121.5	1	801.98	738.71	1	0
REFSEQ:NP_001124335;ENSEMBL:ENSP00000403315;H-INV:HIT000051267;REFSEQ:NP_006200;ENSEMBL:ENSP00000429476;ENSEMBL:ENSP00000428304;ENSEMBL:ENSP00000429447	REFSEQ:NP_001124335;ENSEMBL:ENSP00000403315;H-INV:HIT000051267;REFSEQ:NP_006200;ENSEMBL:ENSP00000429476	6;6;6;5;3;1;1	6;6;6;5;3;1;1	6;6;6;5;3;1;1	>IPI:IPI01008796.1|TREMBL:E9PHP7|ENSEMBL:ENSP00000428291|REFSEQ:NP_001124335|VEGA:OTTHUMP00000228161 Tax_Id=9606 Gene_Symbol=ENPP2 ectonucleotide pyrophosphatase/phosphodiesterase family member 2 isoform 3 preproprotein;>IPI:IPI00980017.1|TREMBL:B4DJD3;E7E	7	6	6	6	4	6	4	6	4	6	8.9	8.9	8.9	101.97	888	888;884;863;915;498;245;162	4	6	3.78e-65	3722.4	3487.7	8	3185.8	3269.7	8	2682.6	2757	8	2156.7	2274.4	8	3264	3373.8	8	5057.8	4968.6	8	2705.7	2626.9	8	2433	2241	8	1075.1
REFSEQ:NP_001138632;ENSEMBL:ENSP00000300933	REFSEQ:NP_001138632;ENSEMBL:ENSP00000300933	1;1	1;1	1;1	>IPI:IPI00216975.1|SWISS-PROT:P67936-2|ENSEMBL:ENSP00000345230;ENSP00000439135|REFSEQ:NP_001138632|H-INV:HIT000279153 Tax_Id=9606 Gene_Symbol=TPM4 Isoform 2 of Tropomyosin alpha-4 chain;>IPI:IPI00010779.4|SWISS-PROT:P67936-1|TREMBL:B4DVY2|ENSEMBL:ENSP00000	2	1	1	1	1	0	1	0	1	0	2.8	2.8	2.8	32.722	284	284;248	1		5.14e-110	0	0	0	0	0	0	0	0	0	0	0	0	0	0	0	0	0	0	0	0	0	0	0	0	0
[truncated: 85 more rows]
[truncated: 64 more columns]
