# Supplementary material for: Discovery of a Potential Plasma Protein Biomarker Panel for Acute-on-Chronic Liver Failure Induced by Hepatitis B Virus
Source: Front Physiol. 2017 Dec 6;8:1009. doi: 10.3389/fphys.2017.01009 (PMC5724358; doi:10.3389/fphys.2017.01009)
Supplement: Supplementary file 2 [file Table2.XLSX]

## Sheet: Differential proteins
	Differentially expressed proteins in comparison of each two groups （ACLF vs CHB; ACLF vs CON ; CHB vs CON）
	ACLF1	ACLF2	ACLF3	ACLF4	CHB1	CHB2	CHB3	CHB4	CON1	CON2	CON3	CON4	ratio of ACLF:CHB	ratio of ACLF:CON	ratio of CHB:CON	p value between ACLF and CHB	p value. between ACLFand CON	p value betwwen CHB and CON	protein names	data[, "Fasta.headers"]
IPI00021856_APOC2	5587.56	3549.66	2915.23	3933.38	8886.99	10004.8	8456.5	8923.02	28849.9	14977.5	14737.1	14147	0.440729	0.219853	0.498839	0.0190879	0.00174093	0.0872661	APO-CII Apolipoprotein C-II	>IPI:IPI00021856.3|SWISS-PROT:P02655|TREMBL:Q6P163|ENSEMBL:ENSP00000252490|REFSEQ:NP_000474 Tax_Id=9606 Gene_Symbol=APOC2 Apolipoprotein C-II
IPI00400826_CLU	17923	16629.4	14653.4	13236.4	27878.8	26730.3	34792.3	33603.4	45454.4	47068.3	38930.5	34028	0.507641	0.377337	0.743315	0.00108724	0.000223803	0.0775081	CLU Isoform 2 of Clusterin	>IPI:IPI00400826.1|SWISS-PROT:P10909-2|ENSEMBL:ENSP00000315130|VEGA:OTTHUMP00000128311 Tax_Id=9606 Gene_Symbol=CLU Isoform 2 of Clusterin;>IPI:IPI00954954.1|SWISS-PROT:P10909-5|ENSEMBL:ENSP00000446413 Tax_Id=9606 Gene_Symbol=CLU Isoform 5 of Clusterin;>IPI
IPI01012400_CADM1	7019.12	6423.21	7191.36	8192.96	3826.97	4740.49	3099.94	3610.03	3684.72	3735.34	2476.1	2565.46	1.88688	2.31323	1.22596	0.00511257	0.00578459	0.57623	CADM1 52 kDa protein	>IPI:IPI01012400.1|ENSEMBL:ENSP00000329797|VEGA:OTTHUMP00000238285 Tax_Id=9606 Gene_Symbol=CADM1 52 kDa protein;>IPI:IPI01012391.1|TREMBL:F5H0J4;F5H0P2|ENSEMBL:ENSP00000438730;ENSP00000439817|VEGA:OTTHUMP00000238282 Tax_Id=9606 Gene_Symbol=CADM1 Uncharacte
IPI00473066_-	8748.15	14383.8	10046.7	10372.3	3716.28	3841.54	3636.54	2979.67	1437.52	1644.52	2636.07	2614.36	3.07259	5.22665	1.70106	0.00110082	0.000714412	0.0915623	MMR Mannose receptor, C type 1-like 1	>IPI:IPI00473066.1|TREMBL:B9EJA8|ENSEMBL:ENSP00000332124|VEGA:OTTHUMP00000019243 Tax_Id=9606 Gene_Symbol=- Mannose receptor, C type 1-like 1;>IPI:IPI00027848.1|SWISS-PROT:P22897-1|TREMBL:B4DLK9;Q0Z8D6|ENSEMBL:ENSP00000239761|REFSEQ:NP_002429|H-INV:HIT00019
IPI00022937_F5	17876.6	14599.4	13948.6	14649.6	24298.9	23792.6	31116.2	33637.6	31651.7	31153	30174.9	30712	0.54122	0.493762	0.912312	0.00576781	0.00230567	0.970103	F5 252 kDa protein	>IPI:IPI00022937.4|ENSEMBL:ENSP00000356770|VEGA:OTTHUMP00000032548 Tax_Id=9606 Gene_Symbol=F5 252 kDa protein;>IPI:IPI00478809.4|SWISS-PROT:P12259|TREMBL:C8C1T0;C8C1T1;F6MG31;Q1L610;Q2HZY9;Q2HZZ0;Q2HZZ1;Q8TD21;Q8WWQ7;Q9P1A8|ENSEMBL:ENSP00000356771|REFSEQ:N
IPI00657670_APOC3	7805.02	5630.74	4955.23	6002.28	12219.2	9619.09	18805.5	15200.1	85958.3	34334.9	26886	26601.1	0.436811	0.140369	0.321348	0.014418	0.012607	0.0742834	APOC3 Apolipoprotein C-III variant 1	>IPI:IPI00657670.1|TREMBL:B0YIW2|ENSEMBL:ENSP00000364494|VEGA:OTTHUMP00000069353 Tax_Id=9606 Gene_Symbol=APOC3 Apolipoprotein C-III variant 1;>IPI:IPI00021857.1|SWISS-PROT:P02656|TREMBL:A3KPE2|ENSEMBL:ENSP00000227667|REFSEQ:NP_000031|H-INV:HIT000320891|VEG
IPI00643525_C4A	101662	101985	66477.4	76074.8	160148	117050	208495	192331	278164	316258	224161	228991	0.510601	0.330478	0.647233	0.0231267	0.000721083	0.0936776	C4A Uncharacterized protein	>IPI:IPI00643525.1|TREMBL:F8VSI2;Q5JNX2;Q6U2F6|ENSEMBL:ENSP00000372815;ENSP00000448276|VEGA:OTTHUMP00000014606 Tax_Id=9606 Gene_Symbol=C4A Uncharacterized protein
IPI00719452_IGLV1-40	8203.57	7085.24	13523.6	11411	5874.93	6690.31	4971.17	7094.38	5154.17	4924.76	5092.59	3805.93	1.63305	2.11953	1.2979	0.128598	0.0291032	0.154533	IGLV1-40 IGL@ protein	>IPI:IPI00719452.1|TREMBL:Q5NV69;Q6GMX3;Q6GMX4|ENSEMBL:ENSP00000374834|VEGA:OTTHUMP00000199060 Tax_Id=9606 Gene_Symbol=IGLV1-40 IGL@ protein;>IPI:IPI00658130.1|TREMBL:Q5NV84;Q6PIQ7|ENSEMBL:ENSP00000374849|VEGA:OTTHUMP00000199439 Tax_Id=9606 Gene_Symbol=IGL
IPI00790458_ADAMTSL2	4515.74	4685.87	4700.25	6078.62	3974.68	4594.76	2253.7	2802.65	2482.2	2345.49	2015.02	1948.24	1.46637	2.27285	1.54998	0.233583	0.000342126	0.248766	ADAMTSL2 ADAMTS-like 2	>IPI:IPI00790458.1|TREMBL:B1B0D4|ENSEMBL:ENSP00000376781|VEGA:OTTHUMP00000162493 Tax_Id=9606 Gene_Symbol=ADAMTSL2 ADAMTS-like 2;>IPI:IPI00644346.2|SWISS-PROT:Q86TH1|TREMBL:B4DE73|ENSEMBL:ENSP00000346478;ENSP00000376780|REFSEQ:NP_001138792;NP_055509|H-INV:H
IPI00796990_CFI	27520.7	25104.8	26423.4	28513.5	35557.3	38870.5	37033.1	41928.3	65891.2	51950	49142.8	50826.9	0.701239	0.493834	0.704231	0.000880872	0.00196004	0.0225789	CFI cDNA FLJ58124, highly similar to Complement factor I	>IPI:IPI00796990.4|TREMBL:A8K3L0;B4DRF2;E7ETH0|ENSEMBL:ENSP00000378131|VEGA:OTTHUMP00000221928 Tax_Id=9606 Gene_Symbol=CFI cDNA FLJ58124, highly similar to Complement factor I;>IPI:IPI00291867.4|SWISS-PROT:P05156|TREMBL:Q6LAM0|ENSEMBL:ENSP00000378130;ENSP0
IPI00908685_PROC	1116.66	952.511	589.611	624.749	1978.45	1880.83	2444.42	2509.34	4379.4	3264	3599.52	3114.11	0.372577	0.228706	0.613848	0.0104657	0.0020908	0.0107015	PROC cDNA FLJ51925, highly similar to Vitamin K-dependent protein C	>IPI:IPI00908685.1|TREMBL:B4DPQ7;E7END6|ENSEMBL:ENSP00000386679;ENSP00000404030|VEGA:OTTHUMP00000203820 Tax_Id=9606 Gene_Symbol=PROC cDNA FLJ51925, highly similar to Vitamin K-dependent protein C;>IPI:IPI00021817.1|SWISS-PROT:P04070|ENSEMBL:ENSP00000234071
IPI00927683_BTD	9821.56	9065.02	7362.08	8044.98	11617.3	10443.6	14735.7	14148.6	20655.5	20258.5	17060.2	18654.2	0.673147	0.447532	0.664835	0.0303281	0.000289396	0.0237518	BTD cDNA FLJ51892, highly similar to Biotinidase	>IPI:IPI00927683.1|TREMBL:B4DLJ9|ENSEMBL:ENSP00000388212|VEGA:OTTHUMP00000209134 Tax_Id=9606 Gene_Symbol=BTD cDNA FLJ51892, highly similar to Biotinidase;>IPI:IPI00744685.3|TREMBL:A6NHF2|ENSEMBL:ENSP00000400995|VEGA:OTTHUMP00000209135 Tax_Id=9606 Gene_Symb
IPI00843913_C4A	2426.19	1906.15	704.438	1240.16	3036.52	1539.5	4041.03	3188.44	5989.48	7925.1	4357.55	3981.25	0.531696	0.282067	0.530503	0.295689	0.0267071	0.145711	C4A Uncharacterized protein	>IPI:IPI00843913.3|TREMBL:B0V2C8;F8W1T0|ENSEMBL:ENSP00000388662;ENSP00000447434|VEGA:OTTHUMP00000194382 Tax_Id=9606 Gene_Symbol=C4A Uncharacterized protein;>IPI:IPI00892547.1|TREMBL:B0UZ83;F8VW91;Q6U2E0;Q6U2E5;Q6U2E8;Q6U2F0;Q6U2F3;Q6U2F4;Q6U2F8;Q6U2G0;Q6U2
IPI00983517_FN1	1659.87	1273.55	556.434	977.201	2922.76	1596.14	2201.67	3675.06	3937.48	3896.03	4292.68	4383.12	0.429705	0.270578	0.629683	0.0818566	0.0270636	0.194305	FN1 FN1 protein	>IPI:IPI00983517.1|TREMBL:Q14328|ENSEMBL:ENSP00000392565|VEGA:OTTHUMP00000206769 Tax_Id=9606 Gene_Symbol=FN1 FN1 protein
IPI00419966_ABI3BP	3336.94	3451.47	4178.5	4039.53	2870.49	2866.08	1868.25	2143.27	1892.57	1850.27	1715.81	1849.18	1.53942	2.05347	1.33392	0.0525729	0.00104167	0.250271	ABI3BP Uncharacterized protein	>IPI:IPI00419966.2|SWISS-PROT:Q7Z7G0-2|TREMBL:D3YTG3|ENSEMBL:ENSP00000399645;ENSP00000420524|VEGA:OTTHUMP00000214055 Tax_Id=9606 Gene_Symbol=ABI3BP Uncharacterized protein;>IPI:IPI00440822.3|SWISS-PROT:Q7Z7G0-1|ENSEMBL:ENSP00000284322|REFSEQ:NP_056244|VEGA
IPI00924574_APOD	16348.5	14859.7	11723.7	12608.9	23677.3	34058	23620.3	22458.4	23532.8	36246.3	27435.9	25603.6	0.535004	0.492302	0.920184	0.00813702	0.00385749	1	APOD Uncharacterized protein	>IPI:IPI00924574.1|TREMBL:C9JF17|ENSEMBL:ENSP00000415235|VEGA:OTTHUMP00000208788 Tax_Id=9606 Gene_Symbol=APOD Uncharacterized protein;>IPI:IPI00006662.1|SWISS-PROT:P05090|ENSEMBL:ENSP00000345179|REFSEQ:NP_001638|H-INV:HIT000033192|VEGA:OTTHUMP00000208785 T
IPI00922213_FN1	2508.82	1997.35	583.195	807.222	4144.86	3222.3	1959.28	7386.07	9943.44	9222.62	7386.74	5914	0.352825	0.181619	0.514757	0.15251	0.0277462	0.192244	FN1 cDNA FLJ53292, highly similar to Homo sapiens fibronectin 1 (FN1), transcript variant 5, mRNA	>IPI:IPI00922213.2|TREMBL:B4DTH2;B4DTK1;Q14327;Q53S27;Q6PJE5;Q7L553;Q9H382|ENSEMBL:ENSP00000416139|VEGA:OTTHUMP00000206764 Tax_Id=9606 Gene_Symbol=FN1 cDNA FLJ53292, highly similar to Homo sapiens fibronectin 1 (FN1), transcript variant 5, mRNA
IPI00925635_IGFALS	12287.1	10988.2	6791.96	9305.55	15000.1	14088.9	24270.7	16597.5	36925.8	38625.8	33770.1	36152.8	0.562812	0.270651	0.48089	0.0533119	0.00422302	0.0204282	IGFALS insulin-like growth factor-binding protein complex acid labile subunit isoform 1 precursor	>IPI:IPI00925635.1|TREMBL:B0AZL7;B4DZY8;E9PGU3;Q8TAY0|ENSEMBL:ENSP00000416683|REFSEQ:NP_001139478 Tax_Id=9606 Gene_Symbol=IGFALS insulin-like growth factor-binding protein complex acid labile subunit isoform 1 precursor;>IPI:IPI00020996.5|SWISS-PROT:P35858
IPI00944960_ITIH4	55967.3	47543.5	40987.2	43730.6	69735.1	59044	72817.6	78546	105516	136355	108030	87811.8	0.671903	0.430028	0.640015	0.0138823	0.00129809	0.026889	ITIH4 Uncharacterized protein	>IPI:IPI00944960.1|TREMBL:B2RMS9;B7Z8Q7;B7ZKJ8;F5GXQ1|ENSEMBL:ENSP00000417824;ENSP00000440036|VEGA:OTTHUMP00000213869 Tax_Id=9606 Gene_Symbol=ITIH4 Uncharacterized protein;>IPI:IPI00896419.3|SWISS-PROT:Q14624-1|TREMBL:B7Z545;B7Z551;Q68DH2|ENSEMBL:ENSP00000
IPI00550731_-	3516.01	3480.9	4702.16	4081.15	1770.05	2898.04	1781	2202.23	1841.13	1607.2	1728.83	1668.92	1.82403	2.305	1.26369	0.0193193	0.00131271	0.483961	#NAME?	>IPI:IPI00550731.2|SWISS-PROT:P06310|TREMBL:Q8TCD0|ENSEMBL:ENSP00000418138|VEGA:OTTHUMP00000200369 Tax_Id=9606 Gene_Symbol=- Putative uncharacterized protein;>IPI:IPI00784773.19|TREMBL:Q7Z3Y4|ENSEMBL:ENSP00000417344|VEGA:OTTHUMP00000200331 Tax_Id=9606 Gene
IPI00964840_IGJ	2362.57	2154.51	4814.45	3564.76	1740.24	1841.25	1180.57	1439.66	1174.38	1546.67	1117.49	1083.14	2.07947	2.6203	1.26008	0.0751027	0.0302416	0.398277	IGJ Uncharacterized protein	>IPI:IPI00964840.2|TREMBL:D6RHJ6|ENSEMBL:ENSP00000426045;ENSP00000440066|VEGA:OTTHUMP00000219133 Tax_Id=9606 Gene_Symbol=IGJ Uncharacterized protein;>IPI:IPI00178926.2|SWISS-PROT:P01591|ENSEMBL:ENSP00000254801;ENSP00000426687|REFSEQ:NP_653247|H-INV:HIT0000
IPI00982101_YWHAZ	3102.74	2903.08	3230.89	4834.33	1922.17	2058.87	2119.05	2697.64	1067.63	1189.42	1743.7	1634.77	1.59939	2.49684	1.56112	0.059661	0.00450842	0.0672478	YWHAZ Uncharacterized protein	>IPI:IPI00982101.1|TREMBL:E7EX29|ENSEMBL:ENSP00000430058|VEGA:OTTHUMP00000227485 Tax_Id=9606 Gene_Symbol=YWHAZ Uncharacterized protein;>IPI:IPI00021263.3|SWISS-PROT:P63104|TREMBL:D0PNI1|ENSEMBL:ENSP00000309503;ENSP00000379281;ENSP00000379283;ENSP0000037928
IPI01015090_A2M	2398.91	5889.49	2627.99	2644.36	1180.15	811.095	783.997	544.159	152.934	413.513	478.523	710.783	4.08531	7.72361	1.89058	0.00745176	0.00805571	0.321328	A2M 8 kDa protein	>IPI:IPI01015090.1|ENSEMBL:ENSP00000438599|VEGA:OTTHUMP00000238974 Tax_Id=9606 Gene_Symbol=A2M 8 kDa protein
IPI00297263_HEG1	4797.25	4617.11	4227.71	5798.72	3516.03	2802.3	3772.93	3113.2	2128.09	2095.56	2147.41	2760.57	1.47229	2.12895	1.44601	0.0184826	0.000581268	0.0221532	HEG1 Isoform 1 of Protein HEG homolog 1	>IPI:IPI00297263.6|SWISS-PROT:Q9ULI3-1|ENSEMBL:ENSP00000311502|REFSEQ:NP_065784|H-INV:HIT000000953|VEGA:OTTHUMP00000215555 Tax_Id=9606 Gene_Symbol=HEG1 Isoform 1 of Protein HEG homolog 1
IPI00021854_APOA2	13731.5	7885	11985.2	7623.89	43590.1	38943.1	52572	43820.4	79258	59361.9	65151.7	40639.2	0.230406	0.168673	0.732069	0.00216853	0.00037642	0.388644	APOA2 Apolipoprotein A-II	>IPI:IPI00021854.1|SWISS-PROT:P02652|ENSEMBL:ENSP00000356969|REFSEQ:NP_001634|H-INV:HIT000032344|VEGA:OTTHUMP00000032244 Tax_Id=9606 Gene_Symbol=APOA2 Apolipoprotein A-II
IPI00329775_CPB2	7059.53	6329.78	6811.7	5989.34	8309.5	8100.05	10024.6	9807.15	16516.7	13326.1	12248	11394.9	0.722665	0.48967	0.677588	0.0122749	0.00322545	0.0292375	CPB2 Isoform 1 of Carboxypeptidase B2	>IPI:IPI00329775.8|SWISS-PROT:Q96IY4-1|ENSEMBL:ENSP00000181383|REFSEQ:NP_001863|H-INV:HIT000033017|VEGA:OTTHUMP00000018364 Tax_Id=9606 Gene_Symbol=CPB2 Isoform 1 of Carboxypeptidase B2;>IPI:IPI00293057.6|SWISS-PROT:Q96IY4-2|TREMBL:C9J9G1|ENSEMBL:ENSP000004
IPI00022391_APCS	8792.75	7159.06	8443.9	7940.43	13966.8	11099.4	18443.3	16600.3	42028.8	26624.2	25599.2	29672.7	0.537951	0.260933	0.48505	0.0223142	0.00132651	0.0115695	APCS Serum amyloid P-component	>IPI:IPI00022391.1|SWISS-PROT:P02743|ENSEMBL:ENSP00000255040|REFSEQ:NP_001630|H-INV:HIT000033018|VEGA:OTTHUMP00000024355 Tax_Id=9606 Gene_Symbol=APCS Serum amyloid P-component
IPI00010706_GSS	283.798	305.596	221.923	224.558	238.524	492.096	111.511	116.292	138.558	128.998	72.152	99.4397	1.08081	2.35883	2.18246	1	0.0125932	0.536774	GSS Glutathione synthetase	>IPI:IPI00010706.1|SWISS-PROT:P48637|TREMBL:B7Z1C5|ENSEMBL:ENSP00000216951|REFSEQ:NP_000169|H-INV:HIT000033538|VEGA:OTTHUMP00000030711 Tax_Id=9606 Gene_Symbol=GSS Glutathione synthetase;>IPI:IPI00915302.1|TREMBL:B6F210;Q8TDA8|ENSEMBL:ENSP00000407517 Tax_Id
IPI00010471_LCP1	2513.12	2128.09	1480.86	2001.58	741.545	3260.91	3943.87	2926.37	4390.95	5486.41	3572.75	3009.47	0.74716	0.493551	0.66057	1	0.0201763	0.736015	LCP1 Plastin-2	>IPI:IPI00010471.6|SWISS-PROT:P13796|TREMBL:B3KUI1;Q53FI1;Q59GX5|ENSEMBL:ENSP00000315757;ENSP00000381581|REFSEQ:NP_002289|H-INV:HIT000034874|VEGA:OTTHUMP00000018362 Tax_Id=9606 Gene_Symbol=LCP1 Plastin-2
IPI00022420_RBP4	5542.51	4926.07	2624.14	2919.45	6855.07	5152.03	12836.9	9961.67	33071.9	26686.1	19438.1	25173.8	0.460045	0.153418	0.333484	0.0941467	0.00108341	0.0155521	RBP4 Retinol-binding protein 4	>IPI:IPI00022420.3|SWISS-PROT:P02753|ENSEMBL:ENSP00000360519;ENSP00000360522|REFSEQ:NP_006735|H-INV:HIT000038863|VEGA:OTTHUMP00000020114;OTTHUMP00000020116 Tax_Id=9606 Gene_Symbol=RBP4 Retinol-binding protein 4;>IPI:IPI00480192.1|TREMBL:Q5VY30|ENSEMBL:ENSP
IPI00022395_C9	12315.4	10255.8	8765.7	7517.95	29374.7	26715.7	33145.2	28912.9	34228.7	58493.6	46009.6	27809.9	0.328865	0.233304	0.709422	0.00174919	0.00193949	0.468515	C9 Complement component C9	>IPI:IPI00022395.1|SWISS-PROT:P02748|TREMBL:Q9UGI4|ENSEMBL:ENSP00000263408|REFSEQ:NP_001728|H-INV:HIT000038916|VEGA:OTTHUMP00000119994 Tax_Id=9606 Gene_Symbol=C9 Complement component C9
IPI00006154_CFHR2	1408.35	1142.62	1348.21	1567.34	2433.5	1545.79	2693.51	2921.04	4459.8	4321.06	2973.52	5516.43	0.569795	0.316518	0.555494	0.0712793	0.00266217	0.0649263	CFHR2 Isoform Long of Complement factor H-related protein 2	>IPI:IPI00006154.1|SWISS-PROT:P36980-1|ENSEMBL:ENSP00000356385;ENSP00000356391|REFSEQ:NP_005657|H-INV:HIT000039448|VEGA:OTTHUMP00000034673 Tax_Id=9606 Gene_Symbol=CFHR2 Isoform Long of Complement factor H-related protein 2
IPI00021727_C4BPA	14723.1	13025	13952.3	13935.1	23629.1	23422.3	30297.2	25706.4	56198.1	48998.2	45008.8	36776.3	0.539861	0.297545	0.551152	0.00202238	0.00134987	0.00690975	C4BPA C4b-binding protein alpha chain	>IPI:IPI00021727.1|SWISS-PROT:P04003|TREMBL:B4E1D8;B4E1E1;Q5VVQ8|ENSEMBL:ENSP00000356037|REFSEQ:NP_000706|H-INV:HIT000039462|VEGA:OTTHUMP00000034376 Tax_Id=9606 Gene_Symbol=C4BPA C4b-binding protein alpha chain
IPI00010295_CPN1	6856.69	6200.5	6063.57	5670.9	8941.8	8583.6	10180.8	10814.5	10660.1	13779.6	11908.7	14206.4	0.643592	0.490391	0.761959	0.00261579	0.000915459	0.0639176	CPN1 Carboxypeptidase N catalytic chain	>IPI:IPI00010295.1|SWISS-PROT:P15169|TREMBL:B1AP59|ENSEMBL:ENSP00000359446|REFSEQ:NP_001299|H-INV:HIT000040341|VEGA:OTTHUMP00000020269 Tax_Id=9606 Gene_Symbol=CPN1 Carboxypeptidase N catalytic chain
IPI00879709_C6	35148.8	29826.3	25634.2	31928.1	69372.8	49824.5	77136.1	76529.1	112267	107127	103175	91700.5	0.449081	0.295791	0.658659	0.00353341	4.91e-05	0.0537382	C6 Complement component C6 precursor	>IPI:IPI00879709.3|SWISS-PROT:P13671|TREMBL:A8K8Z4|ENSEMBL:ENSP00000263413;ENSP00000338861|REFSEQ:NP_000056;NP_001108603|H-INV:HIT000051487|VEGA:OTTHUMP00000120010;OTTHUMP00000197101 Tax_Id=9606 Gene_Symbol=C6 Complement component C6 precursor
IPI00022426_AMBP	11498.2	9675.47	8337.14	10981.2	18082.8	16701	21246.4	21169.5	36208	36817.8	26506	25006	0.52451	0.325138	0.61989	0.00156591	0.000574041	0.0338265	AMBP Protein AMBP	>IPI:IPI00022426.1|SWISS-PROT:P02760|TREMBL:P78492|ENSEMBL:ENSP00000265132|REFSEQ:NP_001624|H-INV:HIT000052567|VEGA:OTTHUMP00000021967 Tax_Id=9606 Gene_Symbol=AMBP Protein AMBP;>IPI:IPI00922298.1|TREMBL:B7Z8R6|ENSEMBL:ENSP00000443109 Tax_Id=9606 Gene_Symbo
IPI00019568_F2	43084.8	34863.4	31587.6	38325.8	65151.2	49646.6	93661	79169.8	112436	115839	117016	97547.3	0.514071	0.333895	0.649512	0.0329773	8.81e-05	0.116467	F2 Prothrombin (Fragment)	>IPI:IPI00019568.1|SWISS-PROT:P00734|TREMBL:B4DDT3;Q69EZ7;Q69EZ8|ENSEMBL:ENSP00000308541|REFSEQ:NP_000497|H-INV:HIT000053628|VEGA:OTTHUMP00000197117 Tax_Id=9606 Gene_Symbol=F2 Prothrombin (Fragment);>IPI:IPI00975497.1|TREMBL:E9PIT3;Q15253;Q86WA1;Q8TD58|ENS
IPI00384280_PCYOX1	2180.22	2001.14	1218.85	1699.29	2606.08	3238.88	2584.28	2659.29	5365.96	3863.64	3333.48	3189.81	0.640257	0.450679	0.703904	0.0857845	0.0114618	0.175714	PCYOX1 Prenylcysteine oxidase 1	>IPI:IPI00384280.5|SWISS-PROT:Q9UHG3|TREMBL:B7Z8A2|ENSEMBL:ENSP00000387654|REFSEQ:NP_057381|H-INV:HIT000053735|VEGA:OTTHUMP00000160077 Tax_Id=9606 Gene_Symbol=PCYOX1 Prenylcysteine oxidase 1;>IPI:IPI00924611.2|TREMBL:B7Z9P8;C9K055|ENSEMBL:ENSP00000413178;E
IPI00016334_MCAM	6964.22	6781.04	11266	9279.96	5423.23	5978.6	4208.76	5480.23	3598	3944.66	3956.8	3912.94	1.62588	2.22491	1.36843	0.0641798	0.0198039	0.0674552	MCAM Isoform 1 of Cell surface glycoprotein MUC18	>IPI:IPI00016334.2|SWISS-PROT:P43121-1|TREMBL:A8K6A6;B2R642;B3KXZ9|ENSEMBL:ENSP00000264036|REFSEQ:NP_006491|H-INV:HIT000054169|VEGA:OTTHUMP00000232151 Tax_Id=9606 Gene_Symbol=MCAM Isoform 1 of Cell surface glycoprotein MUC18;>IPI:IPI00445227.1|SWISS-PROT:P
IPI00307446_CDHR2	9801.75	9230.33	8579.77	7539.44	4968.05	6505.6	3006.02	4891.58	2622.37	2353.42	1742.23	1940.44	1.81461	4.05976	2.23726	0.071575	0.000148659	0.0275973	CDHR2 Cadherin	>IPI:IPI00307446.4|SWISS-PROT:Q9BYE9|TREMBL:A1L3U4|ENSEMBL:ENSP00000261944;ENSP00000421078;ENSP00000424565|REFSEQ:NP_001165447;NP_060145|H-INV:HIT000059471|VEGA:OTTHUMP00000223383;OTTHUMP00000223384;OTTHUMP00000223385 Tax_Id=9606 Gene_Symbol=CDHR2 Cadherin
IPI00032179_SERPINC1	46379.8	31469.7	38586.4	41477.7	75532.8	73717.6	100093	116395	120416	112397	123696	97010.2	0.431767	0.348196	0.806444	0.00384318	0.00026916	0.393434	ATIII Antithrombin-III	>IPI:IPI00032179.3|SWISS-PROT:P01008|TREMBL:Q9UE54|ENSEMBL:ENSP00000356671|REFSEQ:NP_000479|H-INV:HIT000070696|VEGA:OTTHUMP00000035393 Tax_Id=9606 Gene_Symbol=SERPINC1 Antithrombin-III
IPI00163207_PGLYRP2	5449.58	4400.22	6020.58	5179.7	12596.5	9261.06	13496.1	14364.2	17798.2	19355.4	16524.3	12674.9	0.423391	0.317244	0.749294	0.00187566	0.00029397	0.219632	PGLYRP2 Isoform 1 of N-acetylmuramoyl-L-alanine amidase	>IPI:IPI00163207.1|SWISS-PROT:Q96PD5-1|TREMBL:A8K050|ENSEMBL:ENSP00000345968|REFSEQ:NP_443122|H-INV:HIT000078719|VEGA:OTTHUMP00000198257 Tax_Id=9606 Gene_Symbol=PGLYRP2 Isoform 1 of N-acetylmuramoyl-L-alanine amidase;>IPI:IPI00394992.1|SWISS-PROT:Q96PD5-2|
IPI00006114_SERPINF1	16407.4	13779.6	14797.4	14029.9	15891.8	17336.4	22533.4	25515	33943.7	33461.8	25065.5	26289.2	0.726093	0.49692	0.684375	0.194291	0.00292031	0.0973153	SERPINF1 Pigment epithelium-derived factor	>IPI:IPI00006114.5|SWISS-PROT:P36955|TREMBL:F1T092|ENSEMBL:ENSP00000254722|REFSEQ:NP_002606|H-INV:HIT000079049|VEGA:OTTHUMP00000115682 Tax_Id=9606 Gene_Symbol=SERPINF1 Pigment epithelium-derived factor
IPI00171411_GOLM1	2292.96	3101.41	3883.54	3679.72	1386.79	1511.05	802.48	1670.24	1635.03	831.281	1361.35	888.175	2.41272	2.74768	1.13883	0.0165067	0.00884866	1	GP73 Golgi membrane protein 1	>IPI:IPI00171411.4|SWISS-PROT:Q8NBJ4-1|TREMBL:B3KNK9;Q5VZE3|ENSEMBL:ENSP00000373363;ENSP00000373364|REFSEQ:NP_057632;NP_808800|H-INV:HIT000082590|VEGA:OTTHUMP00000021582;OTTHUMP00000021583 Tax_Id=9606 Gene_Symbol=GOLM1 Golgi membrane protein 1
IPI00029168_LPA	3473.22	3376.58	1872.86	2037.4	5896.06	4405.21	5243.59	10910.1	5860.56	13764.1	6224.82	7677.34	0.406731	0.320939	0.789069	0.0447047	0.0149497	1	LPA Apolipoprotein(a)	>IPI:IPI00029168.1|SWISS-PROT:P08519|TREMBL:Q1HP67;Q8N696;Q9UIR5;Q9UIR6;Q9UIR8;Q9UKJ7|ENSEMBL:ENSP00000321334;ENSP00000395608|REFSEQ:NP_005568|H-INV:HIT000083593|VEGA:OTTHUMP00000017543 Tax_Id=9606 Gene_Symbol=LPA Apolipoprotein(a)
IPI00479116_CPN2	10888.7	8772.85	10967.8	11524.4	15827.6	13670.1	19498.2	21620.4	31095.7	36645.7	23339.8	23729.4	0.59694	0.367159	0.615068	0.0263798	0.00210388	0.0548583	CPN2 Carboxypeptidase N subunit 2	>IPI:IPI00479116.2|SWISS-PROT:P22792|ENSEMBL:ENSP00000319464;ENSP00000402232|REFSEQ:NP_001073982|H-INV:HIT000092405|VEGA:OTTHUMP00000209122;OTTHUMP00000209123 Tax_Id=9606 Gene_Symbol=CPN2 Carboxypeptidase N subunit 2
IPI00029193_HGFAC	10664.2	8493.22	6722.91	7359.82	13076.6	12159.6	14443	15792.1	16439.7	18901	20575	19037.2	0.599231	0.44348	0.740082	0.0213046	0.00415301	0.020667	HGFAC Hepatocyte growth factor activator	>IPI:IPI00029193.1|SWISS-PROT:Q04756|ENSEMBL:ENSP00000372224|REFSEQ:NP_001519|H-INV:HIT000100531|VEGA:OTTHUMP00000115316 Tax_Id=9606 Gene_Symbol=HGFAC Hepatocyte growth factor activator
IPI00020019_ADIPOQ	5624.46	5955.73	10343.3	7575.21	3277.81	3284.51	1970.41	3779.16	1634.73	2547.27	2213.2	2523.98	2.39595	3.30734	1.38038	0.0141038	0.00201378	0.406201	ADIPOQ Adiponectin	>IPI:IPI00020019.1|SWISS-PROT:Q15848|TREMBL:A8K660;B2R773|ENSEMBL:ENSP00000320709;ENSP00000389814;ENSP00000405611|REFSEQ:NP_001171271;NP_004788|H-INV:HIT000101492|VEGA:OTTHUMP00000210047;OTTHUMP00000210048 Tax_Id=9606 Gene_Symbol=ADIPOQ Adiponectin
IPI00746623_HABP2	10570.8	9416.43	10855.9	9637.24	12856.2	13491	13516.9	14418.1	28275.4	23623.1	18510.1	18826.6	0.745738	0.453636	0.608305	0.00214642	0.00764055	0.044467	HABP2 Hyaluronan-binding protein 2	>IPI:IPI00746623.2|SWISS-PROT:Q14520|TREMBL:B7Z8U5|ENSEMBL:ENSP00000277903|REFSEQ:NP_004123|H-INV:HIT000101528|VEGA:OTTHUMP00000020505 Tax_Id=9606 Gene_Symbol=HABP2 Hyaluronan-binding protein 2;>IPI:IPI00964994.1|TREMBL:F5H5M6|ENSEMBL:ENSP00000443283|REFSE
IPI00032220_AGT	18123.4	14303.2	15763.8	14309.1	20936.8	18327.7	22196.7	24492.1	43227.1	41382.3	31531.1	27984	0.727132	0.433648	0.596382	0.0254962	0.00416455	0.0288413	AGT Angiotensinogen	>IPI:IPI00032220.3|SWISS-PROT:P01019|TREMBL:A7L3A3;A7L3A4;A7L3A5;B0ZBE2;B2R5S1;B4E1B3;Q53GY3;Q53YY1;Q59EP2;Q86U78|ENSEMBL:ENSP00000355627|REFSEQ:NP_000020|H-INV:HIT000191381|VEGA:OTTHUMP00000035878 Tax_Id=9606 Gene_Symbol=AGT Angiotensinogen;>IPI:IPI009083
IPI00783987_C3	350979	311093	281569	285075	474160	346728	486450	515243	769044	649735	634464	567122	0.674162	0.46891	0.695545	0.0424303	0.000328565	0.0524986	C3 Complement C3 (Fragment)	>IPI:IPI00783987.2|SWISS-PROT:P01024|TREMBL:B4DR57;B4E216;Q6LDJ0|ENSEMBL:ENSP00000245907|REFSEQ:NP_000055|H-INV:HIT000191391|VEGA:OTTHUMP00000197086 Tax_Id=9606 Gene_Symbol=C3 Complement C3 (Fragment)
IPI00011651_PTPRG	3509.9	3681.86	5950.19	5238.21	2365.85	2490.14	2275.95	2604.19	2121.31	1980.4	2023.27	2166.7	1.88783	2.2167	1.1742	0.047183	0.0259099	0.0169483	PTPRG Isoform 1 of Receptor-type tyrosine-protein phosphatase gamma	>IPI:IPI00011651.3|SWISS-PROT:P23470-1|ENSEMBL:ENSP00000418112|REFSEQ:NP_002832|H-INV:HIT000191975|VEGA:OTTHUMP00000213232 Tax_Id=9606 Gene_Symbol=PTPRG Isoform 1 of Receptor-type tyrosine-protein phosphatase gamma;>IPI:IPI00796281.3|SWISS-PROT:P23470-2|TR
IPI00299503_GPLD1	10979.1	8558.78	7916.06	9119.57	18181.7	19776.6	24455.2	24906.6	39639.8	32845.9	27626.5	27864.3	0.418844	0.285783	0.682313	0.000532116	0.000108307	0.050132	GPLD1 Isoform 1 of Phosphatidylinositol-glycan-specific phospholipase D	>IPI:IPI00299503.2|SWISS-PROT:P80108-1|ENSEMBL:ENSP00000230036|REFSEQ:NP_001494|H-INV:HIT000192082|VEGA:OTTHUMP00000017721 Tax_Id=9606 Gene_Symbol=GPLD1 Isoform 1 of Phosphatidylinositol-glycan-specific phospholipase D
IPI00296176_F9	7689.34	6050.05	6592.27	5837.72	12339.5	10056.6	15391.7	18001.4	32797.7	28320.1	23735.5	21942.1	0.469076	0.245042	0.522393	0.0154616	0.000104052	0.0206833	F9 Coagulation factor IX	>IPI:IPI00296176.2|SWISS-PROT:P00740|TREMBL:F2RM35;F2RM36;F2RM37;Q19UL0;Q19UL1|ENSEMBL:ENSP00000218099|REFSEQ:NP_000124|H-INV:HIT000194108|VEGA:OTTHUMP00000024154 Tax_Id=9606 Gene_Symbol=F9 Coagulation factor IX;>IPI:IPI01012693.1|TREMBL:Q14316;Q19UG1;Q19U
IPI00654888_KLKB1	22451.9	18660.4	17297.9	16993.5	34374.3	35666.6	42853.5	45699.6	94924.4	74757.1	67008.8	70369.2	0.475451	0.245567	0.516493	0.000681807	3.3e-05	0.00224264	KLKB1 Plasma kallikrein	>IPI:IPI00654888.4|SWISS-PROT:P03952|ENSEMBL:ENSP00000264690|REFSEQ:NP_000883|H-INV:HIT000194201|VEGA:OTTHUMP00000197124 Tax_Id=9606 Gene_Symbol=KLKB1 Plasma kallikrein;>IPI:IPI00966520.1|TREMBL:A8K9A9|ENSEMBL:ENSP00000426629|VEGA:OTTHUMP00000218136 Tax_Id
IPI00022371_HRG	28950.3	21152.7	23636.9	18306.5	38920.7	38523.1	47637.6	49514.4	77366.5	65100.1	67787.7	58679.6	0.527197	0.342264	0.649215	0.00658598	0.000707524	0.00802552	HRG Histidine-rich glycoprotein	>IPI:IPI00022371.1|SWISS-PROT:P04196|TREMBL:B2R8I2;Q68DR3|ENSEMBL:ENSP00000232003|REFSEQ:NP_000403|H-INV:HIT000194205|VEGA:OTTHUMP00000210110 Tax_Id=9606 Gene_Symbol=HRG Histidine-rich glycoprotein
IPI00329555_F7	652.005	812.772	560.301	724.502	1208.55	918.117	1715.03	1377.98	1553.71	1343.35	1960.12	1824.24	0.526771	0.411527	0.781225	0.028927	0.000791343	0.455904	F7 Isoform A of Coagulation factor VII	>IPI:IPI00329555.2|SWISS-PROT:P08709-1|ENSEMBL:ENSP00000364731|REFSEQ:NP_000122|H-INV:HIT000194212|VEGA:OTTHUMP00000018733 Tax_Id=9606 Gene_Symbol=F7 Isoform A of Coagulation factor VII;>IPI:IPI00798065.1|SWISS-PROT:P08709-2|ENSEMBL:ENSP00000329546|REFSEQ:
IPI00007240_F13B	17890.2	14617.9	11698.6	15173.5	22607.8	18120.8	24086.3	22393.1	37361.7	29757.8	24245.5	27901.5	0.680903	0.497878	0.731202	0.0390196	0.00437217	0.106489	F13B Coagulation factor XIII B chain	>IPI:IPI00007240.2|SWISS-PROT:P05160|ENSEMBL:ENSP00000356382|REFSEQ:NP_001985|H-INV:HIT000194291|VEGA:OTTHUMP00000034674 Tax_Id=9606 Gene_Symbol=F13B Coagulation factor XIII B chain
IPI00025864_BCHE	8326.16	9280.45	4238.53	5721.71	10652.9	9583.51	13392	12398.5	18854.9	15871.9	17652.3	18812.7	0.598929	0.38722	0.64652	0.141298	0.0290749	0.0133809	BCHE Butyrylcholinesterase, isoform CRA_b	>IPI:IPI00025864.5|SWISS-PROT:P06276|TREMBL:D3DNN4|ENSEMBL:ENSP00000264381|REFSEQ:NP_000046|H-INV:HIT000194458|VEGA:OTTHUMP00000212636 Tax_Id=9606 Gene_Symbol=BCHE Butyrylcholinesterase, isoform CRA_b;>IPI:IPI00946206.1|TREMBL:F8WF14|ENSEMBL:ENSP0000041950
IPI00294395_C8B	24436.2	22977.7	18931.9	17074.3	39849.8	30458.3	45583.5	51763	74706.4	75361.3	56962.3	45808.8	0.497572	0.329934	0.663088	0.0103541	0.00143508	0.143954	C8B Complement component C8 beta chain	>IPI:IPI00294395.1|SWISS-PROT:P07358|TREMBL:A1L4K7;A8K9M5;B7Z555;B7ZA94;Q05CV3|ENSEMBL:ENSP00000360281|REFSEQ:NP_000057|H-INV:HIT000194504|VEGA:OTTHUMP00000010015 Tax_Id=9606 Gene_Symbol=C8B Complement component C8 beta chain;>IPI:IPI01012234.2|TREMBL:B7Z5
IPI00011252_C8A	11357.8	10013	9526.47	10648.9	17676.4	15581.4	23715.6	22179	39826.1	39628.4	29929.1	23772.4	0.524888	0.312011	0.594433	0.0125472	0.00460389	0.0574213	C8A Complement component C8 alpha chain	>IPI:IPI00011252.1|SWISS-PROT:P07357|TREMBL:Q05CV2|ENSEMBL:ENSP00000354458|REFSEQ:NP_000553|H-INV:HIT000194505|VEGA:OTTHUMP00000010016 Tax_Id=9606 Gene_Symbol=C8A Complement component C8 alpha chain
IPI00011261_C8G	11608	9372.14	8717.01	9258.49	17236.6	13263.5	23711.1	20548.4	34887.9	34150.2	25146.8	21438.6	0.521079	0.336918	0.646577	0.0249576	0.0023248	0.133171	C8G Complement component C8 gamma chain	>IPI:IPI00011261.2|SWISS-PROT:P07360|ENSEMBL:ENSP00000224181|REFSEQ:NP_000597|H-INV:HIT000194609|VEGA:OTTHUMP00000022634 Tax_Id=9606 Gene_Symbol=C8G Complement component C8 gamma chain;>IPI:IPI00513935.1|TREMBL:Q5SQ08|ENSEMBL:ENSP00000360697|VEGA:OTTHUMP00
IPI00022446_PF4	470.918	196.404	144.389	102.06	470.203	350.698	272.914	467.694	2620.06	2252.77	1263.52	1370.02	0.585184	0.121733	0.208025	0.376209	0.00716407	0.00198049	PF4 Platelet factor 4	>IPI:IPI00022446.1|SWISS-PROT:P02776|ENSEMBL:ENSP00000296029|REFSEQ:NP_002610|H-INV:HIT000195020|VEGA:OTTHUMP00000160478 Tax_Id=9606 Gene_Symbol=PF4 Platelet factor 4
IPI00023505_FCGR2A	127.592	210.847	279.248	298.01	98.8464	73.8447	101.007	NA	26.4209	48.6936	57.1305	NA	2.50923	5.19319	2.06963	0.0393013	0.0136626	0.195681	FCGR2A Isoform 1 of Low affinity immunoglobulin gamma Fc region receptor II-a	>IPI:IPI00023505.4|SWISS-PROT:P12318-1|ENSEMBL:ENSP00000271450|REFSEQ:NP_001129691|H-INV:HIT000195446|VEGA:OTTHUMP00000032376 Tax_Id=9606 Gene_Symbol=FCGR2A Isoform 1 of Low affinity immunoglobulin gamma Fc region receptor II-a;>IPI:IPI00646445.2|SWISS-PRO
IPI00216065_PROZ	5159.01	4887.51	4237.64	4622.48	6621.67	5707.72	7085.73	7518.91	14161.1	10594.8	8625.76	11272.9	0.701961	0.423398	0.603165	0.0115806	0.00471266	0.0277131	PROZ Isoform 2 of Vitamin K-dependent protein Z	>IPI:IPI00216065.3|SWISS-PROT:P22891-2|TREMBL:B0YJC6|ENSEMBL:ENSP00000344458|H-INV:HIT000195810|VEGA:OTTHUMP00000018739 Tax_Id=9606 Gene_Symbol=PROZ Isoform 2 of Vitamin K-dependent protein Z;>IPI:IPI00027843.1|SWISS-PROT:P22891-1|ENSEMBL:ENSP00000364697|R
IPI00019399_SAA4	5431.92	4465.49	3736.98	3901.18	10450.9	10890.8	12913.8	10907.3	19129.1	20713.9	15042.9	12293.9	0.388275	0.261025	0.672267	0.000754532	0.000507568	0.12553	SAA4 Serum amyloid A-4 protein	>IPI:IPI00019399.2|SWISS-PROT:P35542|TREMBL:B2R5G8|ENSEMBL:ENSP00000278222|REFSEQ:NP_006503|H-INV:HIT000196466|VEGA:OTTHUMP00000233012 Tax_Id=9606 Gene_Symbol=SAA4 Serum amyloid A-4 protein
IPI00218732_PON1	10135.6	5745.26	5845.86	4909.52	19112.1	20524.6	26571	26404.5	36942.7	41125.1	36644.9	30340	0.28761	0.183631	0.638473	0.00364188	0.00174791	0.018831	PON1 Serum paraoxonase/arylesterase 1	>IPI:IPI00218732.4|SWISS-PROT:P27169|TREMBL:B1PWC6;Q96P89;Q96P91|ENSEMBL:ENSP00000222381|REFSEQ:NP_000437|H-INV:HIT000216072|VEGA:OTTHUMP00000204571 Tax_Id=9606 Gene_Symbol=PON1 Serum paraoxonase/arylesterase 1;>IPI:IPI01010259.1|TREMBL:B4DX19;F5H4W9|ENSEM
IPI00743766_FETUB	7233.17	5835.97	4563.33	5095.47	10781.4	11588.8	14306.2	13477.7	19443.3	22161.2	15576	11910.4	0.453164	0.328957	0.725913	0.00281941	0.00263315	0.338258	FETUB Fetuin-B	>IPI:IPI00743766.2|SWISS-PROT:Q9UGM5|ENSEMBL:ENSP00000265029;ENSP00000404288|REFSEQ:NP_055190|H-INV:HIT000243747|VEGA:OTTHUMP00000210120;OTTHUMP00000210121 Tax_Id=9606 Gene_Symbol=FETUB Fetuin-B;>IPI:IPI00552199.4|TREMBL:E9PG06;Q5J876|ENSEMBL:ENSP000003715
IPI00218795_SELL	10154.8	10420	14108.5	11606	6343.35	8285.48	3721.9	5656.06	5265.38	4518.68	4077.01	4190.25	1.92817	2.56431	1.32992	0.0547484	0.000264415	0.700681	SELL L-selectin precursor	>IPI:IPI00218795.1|SWISS-PROT:P14151|TREMBL:B4DQA0;Q6ULR8;Q8WW79;Q9UJ43|ENSEMBL:ENSP00000236147|REFSEQ:NP_000646|H-INV:HIT000245910|VEGA:OTTHUMP00000032696 Tax_Id=9606 Gene_Symbol=SELL L-selectin precursor
IPI00007127_DPEP2	729.305	698.316	1155.4	893.808	564.126	657.871	417.055	592.358	416.021	370.807	403.386	378.308	1.55813	2.21662	1.42262	0.0853045	0.0154753	0.107068	DPEP2 Isoform 1 of Dipeptidase 2	>IPI:IPI00007127.4|SWISS-PROT:Q9H4A9-1|ENSEMBL:ENSP00000377430;ENSP00000412549|REFSEQ:NP_071750|H-INV:HIT000246662|VEGA:OTTHUMP00000174846 Tax_Id=9606 Gene_Symbol=DPEP2 Isoform 1 of Dipeptidase 2;>IPI:IPI00953503.1|TREMBL:C9J3S5|ENSEMBL:ENSP00000314702 Tax
IPI00011832_SPP2	537.838	557.266	582.453	468.445	1417.4	1319.45	1153.9	1414.39	1600.84	1997.71	1517.7	1411.77	0.404514	0.328737	0.812672	3.18e-05	0.000161697	0.213363	SPP2 Secreted phosphoprotein 24	>IPI:IPI00011832.1|SWISS-PROT:Q13103|ENSEMBL:ENSP00000168148;ENSP00000362466|REFSEQ:NP_008875|H-INV:HIT000246978|VEGA:OTTHUMP00000065381;OTTHUMP00000065382 Tax_Id=9606 Gene_Symbol=SPP2 Secreted phosphoprotein 24;>IPI:IPI00916734.1|TREMBL:C9J6K0|ENSEMBL:ENS
IPI00064667_CNDP1	3300.27	2730.09	1840.64	2033.59	3903.43	4383.31	4940.5	2919.42	14306.8	9833.86	7215.34	7321.69	0.613414	0.25608	0.417467	0.0915703	0.0022526	0.0189685	CNDP1 Beta-Ala-His dipeptidase	>IPI:IPI00064667.5|SWISS-PROT:Q96KN2|TREMBL:A8K1K1;B4E180;E7EX03|ENSEMBL:ENSP00000351682|REFSEQ:NP_116038|H-INV:HIT000252800|VEGA:OTTHUMP00000163751 Tax_Id=9606 Gene_Symbol=CNDP1 Beta-Ala-His dipeptidase
IPI00290856_LYVE1	5733.81	6659.24	6928.55	7221.01	3565.89	3848.68	3624.56	5307.25	2644.55	3247.08	3697.9	3258.78	1.62376	2.06584	1.27226	0.02009	0.000704642	0.282913	LYVE1 Lymphatic vessel endothelial hyaluronic acid receptor 1	>IPI:IPI00290856.4|SWISS-PROT:Q9Y5Y7|TREMBL:B2R672|ENSEMBL:ENSP00000256178|REFSEQ:NP_006682|H-INV:HIT000252969|VEGA:OTTHUMP00000230796 Tax_Id=9606 Gene_Symbol=LYVE1 Lymphatic vessel endothelial hyaluronic acid receptor 1
IPI00027507_CFHR3	1409.71	1035.59	1515.38	1290.48	2298.75	1511.05	3234.78	3693.07	4665.28	4438.72	3051.17	3541.62	0.489042	0.334537	0.684066	0.109046	0.000534916	0.376018	CFHR3 Complement factor H-related protein 3	>IPI:IPI00027507.1|SWISS-PROT:Q02985|ENSEMBL:ENSP00000356395|REFSEQ:NP_066303|H-INV:HIT000259799|VEGA:OTTHUMP00000034107 Tax_Id=9606 Gene_Symbol=CFHR3 Complement factor H-related protein 3;>IPI:IPI00908535.1|TREMBL:B4DPR0|ENSEMBL:ENSP00000375845|REFSEQ:NP_
IPI00018136_VCAM1	26028.8	30951	27970.3	30821.6	19208.4	20740	16800.9	17491.8	10193.7	11698.9	10944.2	10400	1.5594	2.67761	1.71708	0.0013051	9.23e-06	0.000547248	VCAM1 Isoform 1 of Vascular cell adhesion protein 1	>IPI:IPI00018136.1|SWISS-PROT:P19320-1|TREMBL:Q53FL7|ENSEMBL:ENSP00000294728|REFSEQ:NP_001069|H-INV:HIT000263047|VEGA:OTTHUMP00000012650 Tax_Id=9606 Gene_Symbol=VCAM1 Isoform 1 of Vascular cell adhesion protein 1;>IPI:IPI00643090.1|TREMBL:B4DKS4;E9PDD1;F2Y
IPI00292530_ITIH1	32192.2	29595.1	26876.1	31028.1	49304.9	45031.4	57400.9	63386.4	96979.2	104981	78300.3	69154.8	0.556385	0.342548	0.615668	0.00498887	0.00161074	0.025957	ITIH1 Inter-alpha-trypsin inhibitor heavy chain H1	>IPI:IPI00292530.1|SWISS-PROT:P19827|TREMBL:B7Z539;B7Z549;B7Z558|ENSEMBL:ENSP00000273283|REFSEQ:NP_002206|H-INV:HIT000263615|VEGA:OTTHUMP00000197035 Tax_Id=9606 Gene_Symbol=ITIH1 Inter-alpha-trypsin inhibitor heavy chain H1;>IPI:IPI01014157.2|TREMBL:F5H7E1
IPI00303071_CECR1	1552.11	1445.57	1997.2	1678.75	1136.97	1327.19	1156.86	1642.46	610.7	595.543	880.887	727.847	1.26791	2.37076	1.86981	0.216595	0.00110897	0.00712581	CECR1 Isoform 1 of Adenosine deaminase CECR1	>IPI:IPI00303071.4|SWISS-PROT:Q9NZK5-1|TREMBL:B2RAS2|ENSEMBL:ENSP00000262607;ENSP00000382731;ENSP00000382733|REFSEQ:NP_059120|H-INV:HIT000267351|VEGA:OTTHUMP00000196142;OTTHUMP00000196143 Tax_Id=9606 Gene_Symbol=CECR1 Isoform 1 of Adenosine deaminase CECR1
IPI00019176_RARRES2	674.881	403.045	313.65	252.072	726.373	447.288	859.001	846.552	1105.14	855.945	1100.27	1124.26	0.570867	0.392689	0.687882	0.197689	0.0419904	0.218264	RARRES2 Retinoic acid recep	>IPI:IPI00019176.3|SWISS-PROT:Q99969|TREMBL:Q7LE02|ENSEMBL:ENSP00000223271;ENSP00000418009;ENSP00000418483|REFSEQ:NP_002880|H-INV:HIT000270327|VEGA:OTTHUMP00000212797;OTTHUMP00000212798;OTTHUMP00000212799 Tax_Id=9606 Gene_Symbol=RARRES2 Retinoic acid recep
IPI01019005_ATXN10	4115.26	5605.49	1859.15	3619.25	2120.02	1456.95	1535.43	1160.39	668.37	538.672	932.766	1249.63	2.42303	4.48427	1.85069	0.0843499	0.00868791	0.0973657	ATXN10 Ataxin-10	>IPI:IPI01019005.1|SWISS-PROT:Q9UBB4|ENSEMBL:ENSP00000252934|REFSEQ:NP_037368|H-INV:HIT000271035|VEGA:OTTHUMP00000197383 Tax_Id=9606 Gene_Symbol=ATXN10 Ataxin-10;>IPI:IPI00940340.2|TREMBL:E7ESH8;Q7Z524|ENSEMBL:ENSP00000379332 Tax_Id=9606 Gene_Symbol=ATXN10
IPI00879573_SERPIND1	11725.7	10259.7	4400.15	5392.9	22209.5	17134.3	28973.7	25971.3	72922.7	69107.7	46498.9	40607.4	0.337033	0.138688	0.411496	0.0313609	0.00247994	0.0108938	SERPIND1 Heparin cofactor 2	>IPI:IPI00879573.1|SWISS-PROT:P05546|TREMBL:Q8IVC0|ENSEMBL:ENSP00000215727;ENSP00000384050|REFSEQ:NP_000176|H-INV:HIT000272677|VEGA:OTTHUMP00000198450;OTTHUMP00000198451 Tax_Id=9606 Gene_Symbol=SERPIND1 Heparin cofactor 2
IPI00031708_FAH	10985.5	6807.26	8505.65	9239.88	7494.19	16733.6	4602.27	4539.4	4079.81	4102.26	3003.38	3559.2	1.06499	2.41025	2.26316	1	0.00173522	0.340905	FAH Fumarylacetoacetase	>IPI:IPI00031708.1|SWISS-PROT:P16930|ENSEMBL:ENSP00000261755;ENSP00000385080|REFSEQ:NP_000128|H-INV:HIT000279813|VEGA:OTTHUMP00000185572 Tax_Id=9606 Gene_Symbol=FAH Fumarylacetoacetase;>IPI:IPI01013601.1|TREMBL:Q53XA7|ENSEMBL:ENSP00000439429 Tax_Id=9606 Ge
IPI00215894_KNG1	35255.2	27134.8	38546.8	32317.1	49581.6	50825.5	61706.4	65807	99277.3	92385.7	75317.1	60496	0.584651	0.406912	0.695991	0.00591249	0.0029258	0.131375	KNG1 Isoform LMW of Kininogen-1	>IPI:IPI00215894.1|SWISS-PROT:P01042-2|TREMBL:D3DNU8|ENSEMBL:ENSP00000287611|REFSEQ:NP_000884|H-INV:HIT000285605|VEGA:OTTHUMP00000197128 Tax_Id=9606 Gene_Symbol=KNG1 Isoform LMW of Kininogen-1;>IPI:IPI01012492.1|TREMBL:B4DPP8|ENSEMBL:ENSP00000393745 Tax_Id
IPI00022488_HPX	63301.1	48465.2	56911.6	43347	115866	88784.5	130085	122195	196404	172825	185684	144119	0.46402	0.303312	0.653662	0.00194574	0.000128826	0.0239861	HPX Hemopexin	>IPI:IPI00022488.1|SWISS-PROT:P02790|ENSEMBL:ENSP00000265983|REFSEQ:NP_000604|H-INV:HIT000291102|VEGA:OTTHUMP00000164583 Tax_Id=9606 Gene_Symbol=HPX Hemopexin;>IPI:IPI01015184.1|TREMBL:Q9BS19|ENSEMBL:ENSP00000439442 Tax_Id=9606 Gene_Symbol=HPX Uncharacteri
IPI00218414_CA2	453.26	421.655	1085.12	450.586	288.881	293.12	336.99	762.578	137.046	147.126	218.02	233.281	1.43356	3.27765	2.28638	0.906902	0.0242721	0.111478	CA2 Carbonic anhydrase 2	>IPI:IPI00218414.5|SWISS-PROT:P00918|TREMBL:Q6LD99|ENSEMBL:ENSP00000285379|REFSEQ:NP_000058|H-INV:HIT000292604|VEGA:OTTHUMP00000227991 Tax_Id=9606 Gene_Symbol=CA2 Carbonic anhydrase 2;>IPI:IPI00790885.1|TREMBL:E5RK37|ENSEMBL:ENSP00000428947|VEGA:OTTHUMP000
IPI00879231_SERPINF2	22515.3	23494.4	20585.1	19915.5	37606.6	38284.6	43397.4	42156.9	55147.6	56247.6	46128.9	36405.8	0.535849	0.446091	0.832494	6.5e-05	0.00632347	0.574315	SERPINF2 Alpha-2-antiplasmin	>IPI:IPI00879231.1|SWISS-PROT:P08697|ENSEMBL:ENSP00000321853;ENSP00000371493|REFSEQ:NP_000925;NP_001159392|H-INV:HIT000296502|VEGA:OTTHUMP00000115656 Tax_Id=9606 Gene_Symbol=SERPINF2 Alpha-2-antiplasmin;>IPI:IPI00879608.2|TREMBL:B4E1B7;C9JY78|ENSEMBL:ENSP0
IPI00219029_GOT1	1027.22	1015.67	606.287	658.292	266.476	1036.44	509.645	367.186	172.437	157.471	168.792	179.966	1.51736	4.87348	3.21182	0.527725	0.00346465	0.111612	GOT1 Aspartate aminotransferase, cytoplasmic	>IPI:IPI00219029.3|SWISS-PROT:P17174|TREMBL:Q2TU84|ENSEMBL:ENSP00000359539|REFSEQ:NP_002070|H-INV:HIT000298438|VEGA:OTTHUMP00000020254 Tax_Id=9606 Gene_Symbol=GOT1 Aspartate aminotransferase, cytoplasmic;>IPI:IPI01014476.1|TREMBL:B7Z7E9|ENSEMBL:ENSP0000044
IPI00298971_VTN	31390.8	26669.6	23750.8	22648.4	34204.5	33912.7	47596.1	41495.5	56694	58087.6	50416.1	50886.6	0.664464	0.48342	0.727535	0.0303781	0.0015633	0.0617029	VTN Vitronectin	>IPI:IPI00298971.1|SWISS-PROT:P04004|TREMBL:D9ZGG2|ENSEMBL:ENSP00000226218|REFSEQ:NP_000629|H-INV:HIT000304267|VEGA:OTTHUMP00000163323 Tax_Id=9606 Gene_Symbol=VTN Vitronectin
IPI00019580_PLG	52454.9	42915.3	46373.7	41964.1	69834	62406.5	83234.3	86005.6	137384	117521	109719	113107	0.609353	0.384543	0.631068	0.00765254	3.11e-05	0.0097875	PLG Plasminogen	>IPI:IPI00019580.1|SWISS-PROT:P00747|TREMBL:B2R7F8;B4DPH4;Q9UMI2|ENSEMBL:ENSP00000308938|REFSEQ:NP_000292|H-INV:HIT000321118|VEGA:OTTHUMP00000017544 Tax_Id=9606 Gene_Symbol=PLG Plasminogen
IPI00296099_THBS1	22416.8	18530.2	6855.9	7017.24	21898	26160.2	12126.1	18862.4	63830.3	53007.7	43750.1	32891.4	0.693516	0.283338	0.408553	0.741554	0.0447468	0.0185731	THBS1 Thrombospondin-1	>IPI:IPI00296099.6|SWISS-PROT:P07996|TREMBL:A0PJG0;B4E3J7;Q59E99;Q7KYY3|ENSEMBL:ENSP00000260356|REFSEQ:NP_003237|H-INV:HIT000321462|VEGA:OTTHUMP00000165029 Tax_Id=9606 Gene_Symbol=THBS1 Thrombospondin-1;>Q28194 TREMBL:Q28194 (Bos taurus) Thrombospondin-1
IPI00022200_COL6A3	1998.09	3214.57	3107.98	2582.39	1830.2	1321.75	1029.23	1035.94	1175.64	749.92	792.85	1078.41	2.08986	2.87162	1.37408	0.0169006	0.00151226	0.396225	COL6A3 Isoform 1 of Collagen alpha-3(VI) chain	>IPI:IPI00022200.4|SWISS-PROT:P12111-1|TREMBL:D9ZGF2|ENSEMBL:ENSP00000295550|REFSEQ:NP_004360|H-INV:HIT000321715|VEGA:OTTHUMP00000195994 Tax_Id=9606 Gene_Symbol=COL6A3 Isoform 1 of Collagen alpha-3(VI) chain;>IPI:IPI00941465.1|TREMBL:E7EVT9;E9PGQ9;Q63HQ4|E
IPI00218297_HPD	2566.43	2013.87	1644.9	2056.92	1548.54	3468.49	1491.38	1313.77	1200.48	1300.32	636.444	674.284	1.0588	2.17291	2.05224	1	0.0444982	0.168932	HPD 4-hydroxyphenylpyruvate dioxygenase	>IPI:IPI00218297.11|SWISS-PROT:P32754|ENSEMBL:ENSP00000289004|REFSEQ:NP_002141|H-INV:HIT000323263|VEGA:OTTHUMP00000240051 Tax_Id=9606 Gene_Symbol=HPD 4-hydroxyphenylpyruvate dioxygenase;>IPI:IPI00795913.1|TREMBL:B3KQ63|ENSEMBL:ENSP00000437419;ENSP000004416
IPI00031008_TNC	2120.11	3258.47	3232.83	3030.46	1690.24	1871.26	1664.27	1859.32	1222.02	1004.56	1509.81	1403.85	1.64315	2.26485	1.37836	0.0417057	0.00307905	0.0851496	TNC Isoform 1 of Tenascin	>IPI:IPI00031008.2|SWISS-PROT:P24821-1|TREMBL:Q4LE33|ENSEMBL:ENSP00000265131|REFSEQ:NP_002151|H-INV:HIT000323670|VEGA:OTTHUMP00000022738 Tax_Id=9606 Gene_Symbol=TNC Isoform 1 of Tenascin;>IPI:IPI01011141.1|ENSEMBL:ENSP00000339553|VEGA:OTTHUMP00000237669 Ta
IPI00294004_PROS1	21904	19986.2	15474.9	21050.3	29073.9	28982.8	32245.3	31039.3	47573.9	42215.7	42231.7	36384.2	0.646238	0.465634	0.72053	0.0220982	0.0010169	0.0146422	PROS1 Vitamin K-dependent protein S	>IPI:IPI00294004.1|SWISS-PROT:P07225|TREMBL:Q16519;Q9NSD0|ENSEMBL:ENSP00000377783|REFSEQ:NP_000304|H-INV:HIT000325306|VEGA:OTTHUMP00000197145 Tax_Id=9606 Gene_Symbol=PROS1 Vitamin K-dependent protein S;>IPI:IPI00878131.1|TREMBL:B4E1L6;Q06F35;Q16441;Q1W146;
IPI00104074_CD163	28225.9	28126.5	29312.2	36040.2	18086.8	20666.2	16461.9	18832.3	9823.15	9772.95	11476.5	11200.3	1.64361	2.87902	1.75165	0.00219659	4.37e-05	0.000374535	CD163 Isoform 1 of Scavenger receptor cysteine-rich type 1 protein M130	>IPI:IPI00104074.5|SWISS-PROT:Q86VB7-1|ENSEMBL:ENSP00000352071|REFSEQ:NP_004235|H-INV:HIT000326672|VEGA:OTTHUMP00000238617 Tax_Id=9606 Gene_Symbol=CD163 Isoform 1 of Scavenger receptor cysteine-rich type 1 protein M130;>IPI:IPI00513892.2|SWISS-PROT:Q86VB7-
IPI00657936_COL28A1	7552.03	7103.89	10329.8	9812.75	2388.45	3136.36	1314.15	1474.79	1319.73	1287.46	1153.61	1115.53	4.18565	7.13619	1.70492	0.00690574	0.000104682	0.303529	COL28A1 Isoform 1 of Collagen alpha-1(XXVIII) chain	>IPI:IPI00657936.2|SWISS-PROT:Q2UY09-1|ENSEMBL:ENSP00000382356|REFSEQ:NP_001032852|H-INV:HIT000330190|VEGA:OTTHUMP00000196066 Tax_Id=9606 Gene_Symbol=COL28A1 Isoform 1 of Collagen alpha-1(XXVIII) chain;>IPI:IPI00235632.10|SWISS-PROT:Q2UY09-2|TREMBL:B5MDS6|
IPI00739770_C2orf77	1570.44	2436.86	2313.19	2297.04	1346.42	1665.74	490.782	534.992	291.873	472.288	456.249	446.633	2.13415	5.16935	2.42221	0.182204	0.000119912	0.265149	C2orf77 Uncharacterized protein C2orf77	>IPI:IPI00739770.3|SWISS-PROT:Q0VFZ6|TREMBL:B4DX81|ENSEMBL:ENSP00000391504|REFSEQ:NP_001078916|H-INV:HIT000387733|VEGA:OTTHUMP00000205101 Tax_Id=9606 Gene_Symbol=C2orf77 Uncharacterized protein C2orf77
IPI00008556_F11	5544.89	4458.98	3542.74	4215.12	7202.64	5781.07	9932.38	8695.6	12672.3	11193.3	11553.3	11442	0.561872	0.379032	0.674587	0.0296707	0.00292357	0.107426	F11 Isoform 1 of Coagulation factor XI	>IPI:IPI00008556.1|SWISS-PROT:P03951-1|ENSEMBL:ENSP00000384957|REFSEQ:NP_000119|H-INV:HIT000387937|VEGA:OTTHUMP00000197033 Tax_Id=9606 Gene_Symbol=F11 Isoform 1 of Coagulation factor XI;>IPI:IPI00216588.2|SWISS-PROT:P03951-2|TREMBL:E9PGP2;Q9UEG0|ENSEMBL:EN
IPI00022295_PF4V1	3611.66	4080.18	3628.97	2315.93	5056.95	5549.52	2989.05	3932.33	12243.4	7600.82	7204.35	7833.4	0.778004	0.390939	0.50249	0.714428	0.00519993	0.0297446	PF4V1 Platelet factor 4 variant	>IPI:IPI00022295.1|SWISS-PROT:P10720|ENSEMBL:ENSP00000226524|REFSEQ:NP_002611|H-INV:HIT000390443|VEGA:OTTHUMP00000160680 Tax_Id=9606 Gene_Symbol=PF4V1 Platelet factor 4 variant
IPI00305461_ITIH2	54873.9	45420.3	36019.4	41662.5	82925.2	68776.8	84530.3	90805.8	136483	151825	114944	101351	0.544206	0.352704	0.648109	0.00544428	0.000500192	0.0294611	ITIH2 Inter-alpha (Globulin) inhibitor H2, isoform CRA_a	>IPI:IPI00305461.4|SWISS-PROT:P19823|TREMBL:A2RTY6;D3DRR6|ENSEMBL:ENSP00000351190|REFSEQ:NP_002207|H-INV:HIT000390740|VEGA:OTTHUMP00000019058 Tax_Id=9606 Gene_Symbol=ITIH2 Inter-alpha (Globulin) inhibitor H2, isoform CRA_a;>IPI:IPI00645038.1|TREMBL:Q5T985|
IPI00021841_APOA1	123969	90776.4	88263.4	73368.6	264765	246326	377473	295670	472150	514240	490750	336681	0.317824	0.207506	0.652895	0.000670665	0.000119578	0.0574208	APOA1 Apoli	>IPI:IPI00021841.1|SWISS-PROT:P02647|TREMBL:Q6LEJ8|ENSEMBL:ENSP00000236850;ENSP00000352471;ENSP00000364469;ENSP00000364472|REFSEQ:NP_000030|VEGA:OTTHUMP00000043268;OTTHUMP00000069346;OTTHUMP00000069347;OTTHUMP00000069348 Tax_Id=9606 Gene_Symbol=APOA1 Apoli
IPI00298828_APOH	32877	25034.9	35145.4	29712.5	41852.3	35019	47195.4	54363	94034.1	73069.9	67126.8	71149	0.688057	0.402023	0.584288	0.067468	0.000386546	0.0132948	APOH Beta-2-glycoprotein 1	>IPI:IPI00298828.3|SWISS-PROT:P02749|TREMBL:D9IWP9|ENSEMBL:ENSP00000205948|REFSEQ:NP_000033|H-INV:HIT000270737 Tax_Id=9606 Gene_Symbol=APOH Beta-2-glycoprotein 1
IPI00026314_GSN	27615.8	31057.9	31700	24534.3	45888.1	59560.9	68695	76400	81134.1	121437	83309	56689.4	0.458634	0.33543	0.731368	0.00676965	0.0105943	0.537905	GSN Isoform 1 of Gelsolin	>IPI:IPI00026314.1|SWISS-PROT:P06396-1|TREMBL:B7Z6N2;B7Z9A0;Q5T0I2|ENSEMBL:ENSP00000362924|REFSEQ:NP_000168|VEGA:OTTHUMP00000022011 Tax_Id=9606 Gene_Symbol=GSN Isoform 1 of Gelsolin
IPI00008494_ICAM1	14888.3	15365.8	20225.6	18510.5	7187.26	10017.3	5746.4	7314.08	3443.82	3600.85	3997.42	4195.8	2.27953	4.52755	1.98617	0.00454115	3.43e-05	0.0174461	ICAM1 Intercellular adhesion molecule 1	>IPI:IPI00008494.4|SWISS-PROT:P05362|TREMBL:B4DNT6;O00177;Q15463;Q5NKV8|ENSEMBL:ENSP00000264832|REFSEQ:NP_000192|H-INV:HIT000194922 Tax_Id=9606 Gene_Symbol=ICAM1 Intercellular adhesion molecule 1
IPI00022331_LCAT	1950.55	1646.72	733.845	1444.34	4445.37	3723.4	7987.02	7019.02	13122	11571.3	11182.8	9999.8	0.249213	0.125893	0.505163	0.00800794	0.00414807	0.069466	LCAT Phosphatidylcholine-sterol acyltransferase	>IPI:IPI00022331.1|SWISS-PROT:P04180|TREMBL:Q9Y5N3|ENSEMBL:ENSP00000264005|REFSEQ:NP_000220|VEGA:OTTHUMP00000174856 Tax_Id=9606 Gene_Symbol=LCAT Phosphatidylcholine-sterol acyltransferase
IPI00022389_CRP	2239.42	5637.83	5979.11	2865.05	1544.13	1582.95	497.111	2440.89	759.494	807.361	623.116	887.258	2.757	5.43392	1.97095	0.140697	0.014328	0.628556	CRP Isoform 1 of C-reactive protein	>IPI:IPI00022389.1|SWISS-PROT:P02741-1|ENSEMBL:ENSP00000255030|REFSEQ:NP_000558|VEGA:OTTHUMP00000033307 Tax_Id=9606 Gene_Symbol=CRP Isoform 1 of C-reactive protein;>IPI:IPI00642842.1|TREMBL:Q5VVP7|ENSEMBL:ENSP00000340882;ENSP00000357091;ENSP00000357092|VEG
IPI00640044_FCGR3A	3765.49	4177.21	7921.77	5416.31	3404.27	2692.75	2438.21	2464.23	1776.43	2603.93	1975.18	1835.71	1.93471	2.59799	1.34283	0.0726066	0.0169139	0.131569	FCGR3A low affinity immunoglobulin gamma Fc region receptor III-A isoform a precursor	>IPI:IPI00640044.2|ENSEMBL:ENSP00000356946|REFSEQ:NP_000560|VEGA:OTTHUMP00000032374 Tax_Id=9606 Gene_Symbol=FCGR3A low affinity immunoglobulin gamma Fc region receptor III-A isoform a precursor;>IPI:IPI00853533.2|TREMBL:E9PG94|ENSEMBL:ENSP00000392047;ENSP0
IPI00007221_SERPINA5	5601.03	4236.17	4484.24	4149.16	6636.1	5820.16	10348.5	11718.2	17929.2	17287.3	11529.7	9701.43	0.535023	0.327217	0.611593	0.0969125	0.00713627	0.210879	SERPINA5 Plasma serine protease inhibitor	>IPI:IPI00007221.2|SWISS-PROT:P05154|TREMBL:B4DPC7|ENSEMBL:ENSP00000333203;ENSP00000450837;ENSP00000451126;ENSP00000451610|REFSEQ:NP_000615|H-INV:HIT000034075 Tax_Id=9606 Gene_Symbol=SERPINA5 Plasma serine protease inhibitor;>IPI:IPI00917825.3|TREMBL:B4DDH
IPI00025862_C4BPB	2211.91	2015.52	3082.42	2674.86	4184.69	4285.63	4399.6	3967.96	8329.36	6576.82	6248.96	5206.39	0.592991	0.378761	0.638729	0.0274225	0.00113797	0.0538134	C4BPB Isoform 1 of C4b-binding protein beta chain	>IPI:IPI00025862.2|SWISS-PROT:P20851-1|ENSEMBL:ENSP00000243611;ENSP00000356045;ENSP00000375790|REFSEQ:NP_000707;NP_001017365;NP_001017367|VEGA:OTTHUMP00000034289;OTTHUMP00000034375 Tax_Id=9606 Gene_Symbol=C4BPB Isoform 1 of C4b-binding protein beta chain;>
IPI00299778_PON3	684.027	506.885	NA	630.853	1298.29	1092.63	1578.51	1416.14	1641.81	3261.87	1852.08	1539.36	0.451024	0.292825	0.649245	0.00517403	0.0079133	0.305651	PON3 Serum paraoxonase/lactonase 3	>IPI:IPI00299778.2|SWISS-PROT:Q15166|ENSEMBL:ENSP00000265627|REFSEQ:NP_000931|VEGA:OTTHUMP00000204648 Tax_Id=9606 Gene_Symbol=PON3 Serum paraoxonase/lactonase 3;>IPI:IPI00924890.1|TREMBL:F8WD41|ENSEMBL:ENSP00000403850|VEGA:OTTHUMP00000205061 Tax_Id=9606 Ge
IPI00556155_IGFBP3	7371.94	6237.12	4418.76	5433.46	8394.52	7102.08	13441.4	9462.79	19489.5	17972.8	18178.1	19940.8	0.610958	0.310411	0.508073	0.100597	0.00327019	0.036398	IGFBP3 insulin-like growth factor-binding protein 3 isoform a precursor	>IPI:IPI00556155.2|ENSEMBL:ENSP00000370473|REFSEQ:NP_001013416|VEGA:OTTHUMP00000214350 Tax_Id=9606 Gene_Symbol=IGFBP3 insulin-like growth factor-binding protein 3 isoform a precursor;>IPI:IPI00018305.4|SWISS-PROT:P17936|ENSEMBL:ENSP00000275521|REFSEQ:NP_00
IPI00021000_SPP1	383.827	581.276	472.58	599.367	199.449	NA	168.179	253.202	198.515	206.085	162.115	201.786	2.46088	2.65068	1.07713	0.0098616	0.00194527	1	OPN Isoform A of Osteopontin	>IPI:IPI00021000.1|SWISS-PROT:P10451-1|TREMBL:A6XMV6;Q4W597|ENSEMBL:ENSP00000378517|REFSEQ:NP_001035147|VEGA:OTTHUMP00000161173 Tax_Id=9606 Gene_Symbol=SPP1 Isoform A of Osteopontin;>IPI:IPI00306339.4|TREMBL:B2RDA1|ENSEMBL:ENSP00000237623|REFSEQ:NP_000573|
IPI00029061_SEPP1	3855.7	2983.79	2300.94	2404.92	3937.65	3249.78	4251.34	4503.94	7443.53	6403.47	5463.68	6421.75	0.724178	0.44867	0.619557	0.177967	0.00698224	0.00730117	SEPP1 Selenoprotein P	>IPI:IPI00029061.3|SWISS-PROT:P49908|ENSEMBL:ENSP00000420939;ENSP00000425915;ENSP00000427671|REFSEQ:NP_001078955;NP_005401|VEGA:OTTHUMP00000221366;OTTHUMP00000221367;OTTHUMP00000221368 Tax_Id=9606 Gene_Symbol=SEPP1 Selenoprotein P;>IPI:IPI00967366.1|TREMBL
IPI00925621_IL1RAP	645.055	550.719	673.102	800.494	795.685	1035.11	1299.25	1111.61	2003.63	1519.02	1532.24	1536.57	0.629322	0.404974	0.643508	0.0401606	0.000380326	0.0408187	IL1RAP Isoform 4 of Interleukin-1 receptor accessory protein	>IPI:IPI00925621.1|SWISS-PROT:Q9NPH3-5|TREMBL:Q8N9C1|ENSEMBL:ENSP00000314807;ENSP00000408893|REFSEQ:NP_001161403|VEGA:OTTHUMP00000209490 Tax_Id=9606 Gene_Symbol=IL1RAP Isoform 4 of Interleukin-1 receptor accessory protein;>IPI:IPI00031789.1|SWISS-PROT:Q9NP
IPI00968027_GC	78847.1	67582.1	58201.7	51591.1	123028	91426.8	142372	126704	210837	181817	192709	169326	0.529899	0.339507	0.640702	0.00880941	0.00077652	0.0304909	GC vitamin D-binding protein isoform 3 precursor	>IPI:IPI00968027.1|SWISS-PROT:P02774-1|TREMBL:D6RAK8|ENSEMBL:ENSP00000421725|REFSEQ:NP_001191236|VEGA:OTTHUMP00000218975 Tax_Id=9606 Gene_Symbol=GC vitamin D-binding protein isoform 3 precursor;>IPI:IPI00965085.1|TREMBL:D6RF35|ENSEMBL:ENSP00000426683|VEGA:
IPI00290315_CHGA	1384.24	1078.42	1296.21	1874.09	707.992	680.239	573.119	545	643.263	669.343	465.398	617.486	2.24747	2.35148	1.04628	0.00663371	0.00420906	1	CHGA Chromogranin-A	>IPI:IPI00290315.4|SWISS-PROT:P10645|ENSEMBL:ENSP00000216492|REFSEQ:NP_001266|H-INV:HIT000032846 Tax_Id=9606 Gene_Symbol=CHGA Chromogranin-A;>IPI:IPI00383975.2|TREMBL:Q86T07|ENSEMBL:ENSP00000334023 Tax_Id=9606 Gene_Symbol=CHGA Full-length cDNA clone CS0DN0
IPI00299435_APOF	1125.85	1039.57	727.958	602.324	4079.09	3004.79	3862.41	2830.23	6439.09	7004.17	5888.27	5281.57	0.253744	0.142026	0.559723	0.00149245	0.000754898	0.0077164	APOF Apolipoprotein F	>IPI:IPI00299435.3|SWISS-PROT:Q13790|TREMBL:B2RC09|ENSEMBL:ENSP00000381250|REFSEQ:NP_001629|H-INV:HIT000040164 Tax_Id=9606 Gene_Symbol=APOF Apolipoprotein F;>IPI:IPI01012338.1|TREMBL:F5GXS5|ENSEMBL:ENSP00000440997 Tax_Id=9606 Gene_Symbol=APOF Uncharacteriz
IPI00021855_APOC1	9658.67	4713.07	5519.97	5859.87	27393.5	25793.4	26278.5	22552.6	63882.6	37567.1	38315.4	27780.1	0.252422	0.153699	0.608898	0.00534933	0.000631421	0.226872	APOC1 Apolipoprotein C-I	>IPI:IPI00021855.1|SWISS-PROT:P02654|TREMBL:B2R526|ENSEMBL:ENSP00000252491|REFSEQ:NP_001636|H-INV:HIT000054109 Tax_Id=9606 Gene_Symbol=APOC1 Apolipoprotein C-I
IPI00022731_APOC4	1485.55	1073.27	1117.45	1346.67	1976.05	2799.75	3457.9	2240.82	11185.9	6455.58	5662.3	4567.44	0.47954	0.18022	0.375819	0.0126743	0.00403186	0.0252808	APOC4 Apolipoprotein C-IV	>IPI:IPI00022731.1|SWISS-PROT:P55056|TREMBL:A5YAK2|ENSEMBL:ENSP00000406381;ENSP00000412935|REFSEQ:NP_001637|H-INV:HIT000046130 Tax_Id=9606 Gene_Symbol=APOC4 Apolipoprotein C-IV
IPI00011264_CFHR1	8578.36	6336.77	5893.51	5451.26	11151.4	8922.39	14592.1	14397.6	21513.5	17791.1	18112.1	18827.4	0.535223	0.344419	0.643506	0.0214929	0.00152642	0.0703719	CFHR1 Complement factor H-related protein 1	>IPI:IPI00011264.2|SWISS-PROT:Q03591|ENSEMBL:ENSP00000314299|REFSEQ:NP_002104|VEGA:OTTHUMP00000034408 Tax_Id=9606 Gene_Symbol=CFHR1 Complement factor H-related protein 1;>IPI:IPI00883722.1|TREMBL:B1AKG0;Q6LBM9|ENSEMBL:ENSP00000356394|VEGA:OTTHUMP0000003440
IPI00004457_AOC3	1772.15	1826.6	2568.28	2368.25	1125.71	1355.27	1168.37	1481.45	829.501	1219.78	1167.39	808.675	1.66354	2.12039	1.27462	0.0171567	0.00604817	0.307873	AOC3 Membrane primary amine oxidase	>IPI:IPI00004457.3|SWISS-PROT:Q16853|TREMBL:Q9UEU7|ENSEMBL:ENSP00000312326|REFSEQ:NP_003725|H-INV:HIT000219688 Tax_Id=9606 Gene_Symbol=AOC3 Membrane primary amine oxidase;>IPI:IPI00024357.2|SWISS-PROT:O75106-1|ENSEMBL:ENSP00000253799|REFSEQ:NP_033720|H-INV
IPI00299594_NRP1	5401.02	6015.47	4237.87	6215.36	3484.75	3938.97	3172.55	3518.02	2050.76	2432.51	2936.08	2984.34	1.54947	2.10211	1.35666	0.0268975	0.0028927	0.088768	NRP1 Isoform 1 of Neuropilin-1	>IPI:IPI00299594.2|SWISS-PROT:O14786-1|TREMBL:A8K9V7;Q59F20;Q68DN3;Q6X907|ENSEMBL:ENSP00000265371;ENSP00000364001|REFSEQ:NP_003864|VEGA:OTTHUMP00000020818 Tax_Id=9606 Gene_Symbol=NRP1 Isoform 1 of Neuropilin-1;>IPI:IPI00639917.1|TREMBL:Q5T7F0;Q9H2E1|ENSEMB
IPI00024035_CDH6	979.145	1941.5	1189.79	1120.39	718.446	644.303	712.812	798.134	323.018	462.668	465.617	454.136	1.82025	3.06715	1.68502	0.0825252	0.00479829	0.013728	CDH6 Isoform 1 of Cadherin-6	>IPI:IPI00024035.1|SWISS-PROT:P55285-1|ENSEMBL:ENSP00000265071|REFSEQ:NP_004923|VEGA:OTTHUMP00000115839 Tax_Id=9606 Gene_Symbol=CDH6 Isoform 1 of Cadherin-6;>IPI:IPI00217314.1|SWISS-PROT:P55285-2|TREMBL:D6RF86|ENSEMBL:ENSP00000424843|H-INV:HIT000029285|VEG
IPI00641737_HP	10156.5	5477.57	11902.2	4296.16	17477.2	12371.4	28613.2	35763.8	46218.4	20796	25005.8	19372.2	0.337832	0.285768	0.845888	0.0567889	0.0216783	1	HP	>IPI:IPI00641737.2|SWISS-PROT:P00738|ENSEMBL:ENSP00000348170|REFSEQ:NP_005134|H-INV:HIT000192823 Tax_Id=9606 Gene_Symbol=HP;HPR Haptoglobin;>IPI:IPI00478493.3|TREMBL:B3KP77;Q0VAC5;Q6NSB4;Q6PEJ8|ENSEMBL:ENSP00000381199|REFSEQ:NP_001119574 Tax_Id=9606 Gene_S
IPI00011218_CSF1R	1490.53	1684.31	1626.4	2038.45	555.25	729.599	457.795	552.99	174.27	269.742	233.821	331.008	2.97943	6.77974	2.27551	0.000480244	0.00036923	0.00943256	CSF1R Macrophage colony-stimulating factor 1 receptor	>IPI:IPI00011218.1|SWISS-PROT:P07333|TREMBL:Q86VW7|ENSEMBL:ENSP00000286301|REFSEQ:NP_005202|VEGA:OTTHUMP00000160525 Tax_Id=9606 Gene_Symbol=CSF1R Macrophage colony-stimulating factor 1 receptor;>IPI:IPI00965831.1|TREMBL:A2VDG3;B4E2Y8;E9PEK4;Q59HE0;Q6LEI2|E
IPI00980560_IL18BP	1998.88	1650.7	2379.46	2464.24	1230.7	1751.92	1095.61	1413.57	814.113	747.068	866.221	904.849	1.54654	2.54881	1.64808	0.0553076	0.00192046	0.0336978	IL18BP interleukin-18-binding protein isoform c precursor	>IPI:IPI00980560.1|ENSEMBL:ENSP00000434717;ENSP00000434835|REFSEQ:NP_005690|VEGA:OTTHUMP00000236509;OTTHUMP00000236510 Tax_Id=9606 Gene_Symbol=IL18BP interleukin-18-binding protein isoform c precursor;>IPI:IPI00873924.2|SWISS-PROT:O95998-2|TREMBL:Q9UNH2|EN
IPI00024825_PRG4	7057.6	6386.21	8718.09	7593.86	6196.3	11693.5	10069.5	10516.8	29158	15016.2	13875.1	14732.4	0.773356	0.408836	0.528651	0.598657	0.0345904	0.106749	PRG4 Isoform A of Proteoglycan 4	>IPI:IPI00024825.2|SWISS-PROT:Q92954-1|TREMBL:B4DW29;B7Z759|ENSEMBL:ENSP00000399679|REFSEQ:NP_005798|VEGA:OTTHUMP00000033580 Tax_Id=9606 Gene_Symbol=PRG4 Isoform A of Proteoglycan 4;>IPI:IPI00656092.1|SWISS-PROT:Q92954-6|ENSEMBL:ENSP00000356456 Tax_Id=9606
IPI00328609_SERPINA4	6732.74	5268.65	3348.01	3957.56	9999.07	11826.7	18061.1	16030.6	35827.5	43304.4	20766.6	17775.1	0.345275	0.164072	0.475192	0.00628778	0.00227387	0.113658	SERPINA4 Kallistatin	>IPI:IPI00328609.3|SWISS-PROT:P29622|TREMBL:B2R815|ENSEMBL:ENSP00000298841;ENSP00000450838;ENSP00000451172|REFSEQ:NP_006206|H-INV:HIT000036951 Tax_Id=9606 Gene_Symbol=SERPINA4 Kallistatin
IPI00032258_C4A	1617.31	1246.65	1987.83	1213.03	3750.5	2070.74	4215.6	10711.4	10628.7	8419.64	17032.4	5475.21	0.292305	0.145943	0.499284	0.135342	0.00449979	0.330038	C4A Complement C4-A	>IPI:IPI00032258.4|SWISS-PROT:P0C0L4|TREMBL:A7E2V2;B2RUT6;B7ZVZ6;Q4LE82;Q6P4R1|ENSEMBL:ENSP00000396688|REFSEQ:NP_009224|VEGA:OTTHUMP00000029266 Tax_Id=9606 Gene_Symbol=C4A Complement C4-A
IPI00030739_NA	3321.89	2720.38	2903.52	3772.67	6643.72	7067.47	7101.51	6181.58	12329.1	14001	8641.12	8064.07	0.471154	0.295536	0.62726	0.00169597	0.00228792	0.127506	NA	>IPI:IPI00030739.1|SWISS-PROT:O95445|ENSEMBL:ENSP00000365081;ENSP00000372930;ENSP00000389591;ENSP00000394610;ENSP00000398944;ENSP00000401684;ENSP00000405730|REFSEQ:NP_061974|VEGA:OTTHUMP00000014760;OTTHUMP00000029364;OTTHUMP00000029802;OTTHUMP00000174512;O
IPI00969566_UBC	442.484	496.279	NA	NA	307.181	300.963	NA	NA	194.741	171.452	NA	NA	1.54365	2.56357	1.66072	0.228075	0.0254874	0.218545	UBC Polyubiquitin-C	>IPI:IPI00969566.2|SWISS-PROT:P0CG48|TREMBL:Q59EM9;Q66K58|ENSEMBL:ENSP00000344818;ENSP00000441543|REFSEQ:NP_066289|VEGA:OTTHUMP00000239007;OTTHUMP00000239012 Tax_Id=9606 Gene_Symbol=UBC Polyubiquitin-C;>IPI:IPI01015749.1|TREMBL:A8K674;F5H041|ENSEMBL:ENSP00
IPI00022895_A1BG	26016.4	20787.5	12011.6	17020.2	36927.5	33572.6	36318.9	39495.8	36463.7	46271.6	42724.2	36899.7	0.518304	0.467085	0.90118	0.0652031	0.0359651	0.58493	A1BG Isoform 1 of Alpha-1B-glycoprotein	>IPI:IPI00022895.8|SWISS-PROT:P04217-1|TREMBL:B3KP79;Q7Z3U3|ENSEMBL:ENSP00000263100|REFSEQ:NP_570602|H-INV:HIT000242016 Tax_Id=9606 Gene_Symbol=A1BG Isoform 1 of Alpha-1B-glycoprotein
IPI00186903_APOL1	5624.35	4742.69	4522.32	5094	11750.7	17206.9	18639.7	13816.1	31677.9	24471	15687.9	17872.6	0.325391	0.222757	0.684581	0.00157307	0.00460423	0.348828	APOL1 Isoform 2 of Apolipoprotein L1	>IPI:IPI00186903.4|SWISS-PROT:O14791-2|TREMBL:A5PL32;B2R9E5;Q1WWL5;Q29RW7|ENSEMBL:ENSP00000317674|REFSEQ:NP_663318|VEGA:OTTHUMP00000028705 Tax_Id=9606 Gene_Symbol=APOL1 Isoform 2 of Apolipoprotein L1;>IPI:IPI00514475.5|SWISS-PROT:O14791-1|TREMBL:B4DU12;Q2K
IPI00376403_SPINT1	3185.03	6607.37	4670.77	5314.44	2153.57	1663.44	1269.54	1446.69	803.732	863.1	1016.33	970.28	3.02723	5.41342	1.78824	0.00482421	0.00220423	0.0272005	SPINT1 Isoform 1 of Kunitz-type protease inhibitor 1	>IPI:IPI00376403.2|SWISS-PROT:O43278-1|TREMBL:B4DTF6|ENSEMBL:ENSP00000342098|REFSEQ:NP_857593|VEGA:OTTHUMP00000160545 Tax_Id=9606 Gene_Symbol=SPINT1 Isoform 1 of Kunitz-type protease inhibitor 1;>IPI:IPI00011643.1|SWISS-PROT:O43278-2|TREMBL:B2RBU9|ENSEMBL:
IPI00795260_PAPLN	2514.93	2696.58	3771.74	3363.15	2004.52	2060.45	2280.04	1510.21	1229.06	1080.55	1068.29	1184.33	1.57175	2.70622	1.72179	0.0396781	0.0024041	0.015893	PAPLN Isoform 1 of Papilin	>IPI:IPI00795260.4|SWISS-PROT:O95428-1|ENSEMBL:ENSP00000403403;ENSP00000451803 Tax_Id=9606 Gene_Symbol=PAPLN Isoform 1 of Papilin;>IPI:IPI00937971.1|SWISS-PROT:O95428-5|ENSEMBL:ENSP00000451729 Tax_Id=9606 Gene_Symbol=PAPLN Isoform 5 of Papilin;>IPI:IPI0093
IPI00607707_HPR	552.678	688.759	992.168	572.859	809.267	804.28	1049.3	1134.76	3666.39	1520.86	2432.99	3096.3	0.739009	0.261881	0.354369	0.304518	0.00576452	0.0236598	HPR Isoform 2 of Haptoglobin-related protein	>IPI:IPI00607707.2|SWISS-PROT:P00739-2|ENSEMBL:ENSP00000228226 Tax_Id=9606 Gene_Symbol=HPR Isoform 2 of Haptoglobin-related protein;>IPI:IPI00477597.2|SWISS-PROT:P00739-1|TREMBL:Q14552|ENSEMBL:ENSP00000349451;ENSP00000441828|REFSEQ:NP_066275 Tax_Id=9606 Ge
IPI01013136_ROR1	300.642	276.389	225.497	166.174	436.623	388.753	1014.12	1034.7	1726.99	2250.35	1706.39	1098.07	0.337034	0.142838	0.42381	0.0683913	0.000217607	0.0905112	ROR1 ROR1 protein (Fragment)	>IPI:IPI01013136.1|TREMBL:A2VCQ3|ENSEMBL:ENSP00000442826 Tax_Id=9606 Gene_Symbol=ROR1 ROR1 protein (Fragment);>IPI:IPI00010405.4|SWISS-PROT:Q01973-1|ENSEMBL:ENSP00000360120|REFSEQ:NP_005003|H-INV:HIT000196965|VEGA:OTTHUMP00000010573 Tax_Id=9606 Gene_Symbol
IPI00022418_FN1	77632.5	72197.7	30961.8	34552.4	114955	76356.2	62424	141785	183697	193719	154434	126042	0.544459	0.327325	0.601194	0.249416	0.0314965	0.161112	FN1 Isoform 1 of Fibronectin	>IPI:IPI00022418.2|SWISS-PROT:P02751-1|TREMBL:A6YID6|ENSEMBL:ENSP00000352696 Tax_Id=9606 Gene_Symbol=FN1 Isoform 1 of Fibronectin;>IPI:IPI00339223.2|SWISS-PROT:P02751-3|TREMBL:A6YID2;O95617;Q68CX6|ENSEMBL:ENSP00000338200|REFSEQ:NP_002017|VEGA:OTTHUMP000001
IPI01026485_SERPINA10	3805.22	3027.21	3595.22	2328.93	5524.03	4142.56	7535.56	6087.08	10789.1	9930.55	8999.99	8267.59	0.547746	0.335812	0.613081	0.035188	0.00147908	0.0562911	SERPINA10 cDNA, FLJ95778, highly similar to Homo sapiens serpin peptidase inhibitor, clade A (alpha-1 antiproteinase, antitrypsin), member 10 (SERPINA10), mRNA	>IPI:IPI01026485.1|TREMBL:B2RBZ5|ENSEMBL:ENSP00000450896 Tax_Id=9606 Gene_Symbol=SERPINA10 cDNA, FLJ95778, highly similar to Homo sapiens serpin peptidase inhibitor, clade A (alpha-1 antiproteinase, antitrypsin), member 10 (SERPINA10), mRNA;>IPI:IPI0000719
IPI00009268_ACY1	6611.96	4913.06	5556.44	5885.98	2431.49	7580.07	3282.34	2131.95	1631.8	1889.52	1129.9	1356.91	1.48889	3.82273	2.5675	0.48096	0.000567542	0.166507	ACY1	>IPI:IPI00009268.2|TREMBL:B4DNW0|ENSEMBL:ENSP00000390557 Tax_Id=9606 Gene_Symbol=ACY1;ABHD14A cDNA FLJ60317, highly similar to Aminoacylase-1;>IPI:IPI00940464.1|SWISS-PROT:Q03154|ENSEMBL:ENSP00000232907;ENSP00000384296|REFSEQ:NP_000657;NP_001185824|H-INV:H
IPI00909594_C7	2821.68	3059.16	3153.19	4227.59	1511.24	2330.24	1483.25	2501.35	1321.49	860.383	1088.62	924.355	1.69454	3.16141	1.86564	0.0622801	0.000354368	0.0412084	C7 cDNA FLJ58413, highly similar to Complement component C7	>IPI:IPI00909594.1|TREMBL:B4E3S6;E7EPA5;Q8TCS7|ENSEMBL:ENSP00000391486 Tax_Id=9606 Gene_Symbol=C7 cDNA FLJ58413, highly similar to Complement component C7
IPI00794900_MTHFD1	8221.91	8045.84	5695.23	8527.64	5530.71	8694.72	3297.48	2909.86	2224.36	2637.19	1343.58	1675.9	1.49224	3.86887	2.59265	0.445463	0.00161352	0.0893613	MTHFD1 cDNA FLJ56016, highly similar to C-1-tetrahydrofolate synthase, cytoplasmic	>IPI:IPI00794900.3|TREMBL:B7Z809;F5H2F4|ENSEMBL:ENSP00000438588 Tax_Id=9606 Gene_Symbol=MTHFD1 cDNA FLJ56016, highly similar to C-1-tetrahydrofolate synthase, cytoplasmic;>IPI:IPI00218342.11|SWISS-PROT:P11586|ENSEMBL:ENSP00000216605;ENSP00000450560|REFSEQ:
IPI00744889_CDH1	2410.68	3142.01	2469.72	2400.11	1479.16	1337.97	1479.52	1483.88	985.133	967.143	1226.22	1112.27	1.80304	2.42906	1.3472	0.00372958	0.000164328	0.0207295	CDH1 E-cadherin	>IPI:IPI00744889.2|TREMBL:D3XNU5;F5GYI6;Q9UII7|ENSEMBL:ENSP00000368415 Tax_Id=9606 Gene_Symbol=CDH1 E-cadherin;>IPI:IPI00025861.3|SWISS-PROT:P12830|TREMBL:A8K1U7;B3GN61|ENSEMBL:ENSP00000261769|REFSEQ:NP_004351|H-INV:HIT000326429|VEGA:OTTHUMP00000174868 Tax
IPI00423461_IGHA2	1057.8	1246.55	1082.48	1099.43	646.793	557.082	435.596	490.339	406.918	583.022	414.965	373.306	2.10642	2.52291	1.19773	0.00338037	0.00316615	0.616305	IGHA2 Putative uncharacterized protein DKFZp686C02220 (Fragment)	>IPI:IPI00423461.3|TREMBL:Q6N091|H-INV:HIT000328385 Tax_Id=9606 Gene_Symbol=IGHA2 Putative uncharacterized protein DKFZp686C02220 (Fragment);>IPI:IPI01015266.1|TREMBL:Q6N041;Q7Z379|ENSEMBL:ENSP00000374981|VEGA:OTTHUMP00000201728 Tax_Id=9606 Gene_Symbol=IGH
IPI00465436_CAT	8477.39	7207.43	9102.24	6722.73	5282.73	9757.8	10401.7	8310.48	3627.42	4010.41	4421.81	4148.49	0.933548	1.94407	2.08246	1	0.00159183	0.0474568	CAT Catalase	>IPI:IPI00465436.4|SWISS-PROT:P04040|TREMBL:B4DWK8;Q8TAK2|ENSEMBL:ENSP00000241052|REFSEQ:NP_001743|H-INV:HIT000321009|VEGA:OTTHUMP00000041455 Tax_Id=9606 Gene_Symbol=CAT Catalase
IPI00215977_IGF2	1252.48	1125.14	463.308	33.8916	1410.98	945.484	1878.71	1539.5	4237.38	3867.02	3267.99	3039.72	0.497833	0.199473	0.400682	0.667865	0.229667	0.009184	IGF2	>IPI:IPI00215977.2|TREMBL:A8K6C9;C9JAF2;E3UN45|ENSEMBL:ENSP00000391826|REFSEQ:NP_001121070|VEGA:OTTHUMP00000011158 Tax_Id=9606 Gene_Symbol=IGF2;INS;INS-IGF2 insulin-like growth factor II isoform 2;>IPI:IPI00940065.1|SWISS-PROT:P01344-2|ENSEMBL:ENSP00000370
IPI00022463_TF	12898.4	12340.2	12132.1	11254.1	39180	18946.2	26720.4	32921.5	35100.5	35256.3	98307.9	21869.7	0.412886	0.255202	0.618094	0.0323544	0.0949075	1	TF Serotransferrin	>IPI:IPI00022463.2|SWISS-PROT:P02787|TREMBL:A0PJA6;B4DEX9;B4DI57;B4E1B2;Q06AH7;Q53H26|ENSEMBL:ENSP00000385834|REFSEQ:NP_001054|H-INV:HIT000217260|VEGA:OTTHUMP00000197155 Tax_Id=9606 Gene_Symbol=TF Serotransferrin;>IPI:IPI00945626.2|TREMBL:B4DHZ6;C9JVG0|ENS
IPI00387015_RIMS1	2012.24	4415.37	3501.83	3364.24	531.95	703.697	478.753	529.818	16.1609	40.924	435.132	394.029	5.92353	15	2.53227	0.00129551	0.0685852	0.400477	RIMS1 Isoform 1 of Regulating synaptic membrane exocytosis protein 1	>IPI:IPI00387015.1|SWISS-PROT:Q86UR5-1|ENSEMBL:ENSP00000428417|REFSEQ:NP_055804|H-INV:HIT000250949|VEGA:OTTHUMP00000224638 Tax_Id=9606 Gene_Symbol=RIMS1 Isoform 1 of Regulating synaptic membrane exocytosis protein 1;>IPI:IPI00339392.1|SWISS-PROT:Q86UR5-4|T
IPI00025426_PZP	4002.86	5146.65	3606.89	3661.31	13540.4	7721.44	7370.01	10584.6	6961.41	23275	30875.9	13960.5	0.418644	0.21869	0.522378	0.0121549	0.0619103	0.615173	PZP Isoform 1 of Pregnancy zone protein	>IPI:IPI00025426.3|SWISS-PROT:P20742-1|TREMBL:B2R950|ENSEMBL:ENSP00000261336|REFSEQ:NP_002855|H-INV:HIT000321889|VEGA:OTTHUMP00000206936 Tax_Id=9606 Gene_Symbol=PZP Isoform 1 of Pregnancy zone protein;>IPI:IPI00884981.2|SWISS-PROT:P20742-2|ENSEMBL:ENSP0000
IPI00023019_SHBG	3153.91	2287.87	3006.56	2819.7	7263.59	7176.16	7637.05	8362.72	3916.07	7700.31	8118.47	3917.21	0.370178	0.476408	1.28697	0.000391686	0.109519	0.669711	SHBG Isoform 1 of Sex hormone-binding globulin	>IPI:IPI00023019.1|SWISS-PROT:P04278-1|ENSEMBL:ENSP00000369816|REFSEQ:NP_001031|H-INV:HIT000337133|VEGA:OTTHUMP00000135293 Tax_Id=9606 Gene_Symbol=SHBG Isoform 1 of Sex hormone-binding globulin;>IPI:IPI00219583.3|TREMBL:F5H5Z8|ENSEMBL:ENSP00000388867|REFSE
