# Supplementary material for: Discovery of a Potential Plasma Protein Biomarker Panel for Acute-on-Chronic Liver Failure Induced by Hepatitis B Virus
Source: Front Physiol. 2017 Dec 6;8:1009. doi: 10.3389/fphys.2017.01009 (PMC5724358; doi:10.3389/fphys.2017.01009)
Supplement: Supplementary file 3 [file Table3.XLSX]

## Sheet: DAVID
BP
Category	Term	Count	%	PValue	Genes	List Total	Pop Hits	Pop Total	Fold Enrichment	Bonferroni	Benjamini	FDR
GOTERM_BP_DIRECT	GO:0042157~lipoprotein metabolic process	9	19.5652	5.225e-14	O14791, P02655, P02656, O95445, P02647, P02652, P04180, P08519, P02654	45	38	16792	88.3789	2.39495e-11	2.39495e-11	7.43738e-11
GOTERM_BP_DIRECT	GO:0010951~negative regulation of endopeptidase activity	11	23.913	5.22054e-13	P20742, Q9UGM5, Q13103, Q2UY09, P12111, P05546, P01008, P01023, O43278, P29622, P08519	45	121	16792	33.9232	2.39088e-10	1.19544e-10	7.42462e-10
GOTERM_BP_DIRECT	GO:0034375~high-density lipoprotein particle remodeling	6	13.0435	2.87674e-10	P02656, O95445, P02647, P02652, P04180, P02654	45	15	16792	149.262	1.31755e-07	4.39182e-08	4.09149e-07
GOTERM_BP_DIRECT	GO:0043691~reverse cholesterol transport	6	13.0435	8.16018e-10	P02655, P02656, O95445, P02647, P02652, P04180	45	18	16792	124.385	3.73736e-07	9.3434e-08	1.1606e-06
GOTERM_BP_DIRECT	GO:0006869~lipid transport	8	17.3913	9.8283e-10	O14791, P02655, P02656, P02647, P02652, Q13790, P55056, P08519	45	76	16792	39.2795	4.50136e-07	9.00272e-08	1.39785e-06
GOTERM_BP_DIRECT	GO:0033344~cholesterol efflux	6	13.0435	4.99194e-09	P02655, P02656, O95445, P02647, P02652, P02654	45	25	16792	89.5573	2.2863e-06	3.81051e-07	7.09987e-06
GOTERM_BP_DIRECT	GO:0008203~cholesterol metabolic process	7	15.2174	2.20174e-08	O14791, P27169, P02647, P02652, P04180, Q13790, P02654	45	68	16792	38.4131	1.00839e-05	1.44056e-06	3.13146e-05
GOTERM_BP_DIRECT	GO:0033700~phospholipid efflux	5	10.8696	4.02577e-08	P02655, P02656, P02647, P02652, P02654	45	14	16792	133.27	1.84379e-05	2.30475e-06	5.72572e-05
GOTERM_BP_DIRECT	GO:0034384~high-density lipoprotein particle clearance	4	8.69565	3.33874e-07	P02655, O95445, P02647, P02652	45	6	16792	248.77	0.000152903	1.69903e-05	0.000474857
GOTERM_BP_DIRECT	GO:0042632~cholesterol homeostasis	6	13.0435	6.64239e-07	P02655, P02656, O95445, P02647, P02652, P04180	45	64	16792	34.9833	0.000304175	3.04217e-05	0.000944722
GOTERM_BP_DIRECT	GO:0001523~retinoid metabolic process	5	10.8696	1.91893e-05	P02655, P02656, O95445, P02647, P02652	45	61	16792	30.5865	0.00875029	0.000798662	0.0272889
GOTERM_BP_DIRECT	GO:0010903~negative regulation of very-low-density lipoprotein particle remodeling	3	6.52174	2.00973e-05	P02656, P02647, P02652	45	3	16792	373.156	0.00916244	0.000766762	0.02858
GOTERM_BP_DIRECT	GO:0045833~negative regulation of lipid metabolic process	3	6.52174	4.01277e-05	P02655, P02656, P02654	45	4	16792	279.867	0.018211	0.00141276	0.0570572
GOTERM_BP_DIRECT	GO:0032375~negative regulation of cholesterol transport	3	6.52174	4.01277e-05	P02655, P02652, P02654	45	4	16792	279.867	0.018211	0.00141276	0.0570572
GOTERM_BP_DIRECT	GO:0010916~negative regulation of very-low-density lipoprotein particle clearance	3	6.52174	4.01277e-05	P02655, P02656, P02654	45	4	16792	279.867	0.018211	0.00141276	0.0570572
GOTERM_BP_DIRECT	GO:0070328~triglyceride homeostasis	4	8.69565	4.18425e-05	P02655, P02656, P02647, P55056	45	26	16792	57.4085	0.0189818	0.00136794	0.0594948
GOTERM_BP_DIRECT	GO:0006629~lipid metabolic process	6	13.0435	5.4235e-05	P02655, P04180, Q13790, P55056, P08519, P02654	45	157	16792	14.2607	0.0245343	0.00165465	0.077109
GOTERM_BP_DIRECT	GO:0034382~chylomicron remnant clearance	3	6.52174	9.9985e-05	P02655, P02656, P02654	45	6	16792	186.578	0.0447626	0.00285812	0.142111
GOTERM_BP_DIRECT	GO:0002576~platelet degranulation	5	10.8696	0.000150087	P02787, Q13103, P02647, P01023, P29622	45	103	16792	18.1143	0.0664351	0.00403565	0.213252
GOTERM_BP_DIRECT	GO:0034380~high-density lipoprotein particle assembly	3	6.52174	0.000186017	O95445, P02647, P02652	45	8	16792	139.933	0.0816748	0.00472236	0.264241
GOTERM_BP_DIRECT	GO:0048261~negative regulation of receptor-mediated endocytosis	3	6.52174	0.000186017	P02655, P02656, P02654	45	8	16792	139.933	0.0816748	0.00472236	0.264241
GOTERM_BP_DIRECT	GO:0042158~lipoprotein biosynthetic process	3	6.52174	0.000238766	P02647, P02652, P04180	45	9	16792	124.385	0.1036	0.00573968	0.339054
GOTERM_BP_DIRECT	GO:0010873~positive regulation of cholesterol esterification	3	6.52174	0.000238766	P02647, P02652, P02654	45	9	16792	124.385	0.1036	0.00573968	0.339054
GOTERM_BP_DIRECT	GO:0046470~phosphatidylcholine metabolic process	3	6.52174	0.000297961	P27169, P80108, P04180	45	10	16792	111.947	0.127582	0.00680109	0.422946
GOTERM_BP_DIRECT	GO:0009749~response to glucose	4	8.69565	0.000746952	Q15848, O95445, P02652, P80108	45	68	16792	21.9503	0.289817	0.0161647	1.05714
GOTERM_BP_DIRECT	GO:0050995~negative regulation of lipid catabolic process	3	6.52174	0.000786658	P02656, P02652, P02654	45	16	16792	69.9667	0.302625	0.0162498	1.11304
GOTERM_BP_DIRECT	GO:0007597~blood coagulation, intrinsic pathway	3	6.52174	0.000999655	P00740, P03952, P01023	45	18	16792	62.1926	0.367497	0.0197191	1.41242
GOTERM_BP_DIRECT	GO:0022617~extracellular matrix disassembly	4	8.69565	0.00103261	P06396, P03952, P10451, P01023	45	76	16792	19.6398	0.376982	0.0195227	1.45866
GOTERM_BP_DIRECT	GO:0019835~cytolysis	3	6.52174	0.00136524	O14791, P07358, P13671	45	21	16792	53.3079	0.465117	0.0247177	1.92431
GOTERM_BP_DIRECT	GO:0006898~receptor-mediated endocytosis	5	10.8696	0.00139986	O14791, P22897, P01877, P02790, P02647	45	186	16792	10.0311	0.473543	0.0243744	1.97266
GOTERM_BP_DIRECT	GO:0006656~phosphatidylcholine biosynthetic process	3	6.52174	0.00193741	P02647, P02652, P04180	45	25	16792	44.7787	0.588602	0.0323609	2.7205
GOTERM_BP_DIRECT	GO:0006958~complement activation, classical pathway	4	8.69565	0.00220938	P07358, P01877, P02748, P13671	45	99	16792	15.077	0.636878	0.0355325	3.09684
GOTERM_BP_DIRECT	GO:0030449~regulation of complement activation	3	6.52174	0.002786	P07358, P02748, P13671	45	30	16792	37.3156	0.721341	0.0431044	3.89027
GOTERM_BP_DIRECT	GO:0006641~triglyceride metabolic process	3	6.52174	0.00377922	P02656, P02652, P02654	45	35	16792	31.9848	0.823452	0.0561664	5.24281
GOTERM_BP_DIRECT	GO:0045087~innate immune response	6	13.0435	0.00513791	P10645, O14791, P07333, P01877, P13671, Q96PD5	45	430	16792	5.20682	0.905507	0.0732804	7.06439
GOTERM_BP_DIRECT	GO:0046395~carboxylic acid catabolic process	2	4.34783	0.00523388	P27169, Q15166	45	2	16792	373.156	0.909591	0.0723554	7.19181
GOTERM_BP_DIRECT	GO:0060621~negative regulation of cholesterol import	2	4.34783	0.00523388	P02656, P02652	45	2	16792	373.156	0.909591	0.0723554	7.19181
GOTERM_BP_DIRECT	GO:0034370~triglyceride-rich lipoprotein particle remodeling	2	4.34783	0.00784077	P02655, P02652	45	3	16792	248.77	0.972819	0.103493	10.5917
GOTERM_BP_DIRECT	GO:0034445~negative regulation of plasma lipoprotein particle oxidation	2	4.34783	0.00784077	P27169, O95445	45	3	16792	248.77	0.972819	0.103493	10.5917
GOTERM_BP_DIRECT	GO:0018158~protein oxidation	2	4.34783	0.00784077	P02647, P02652	45	3	16792	248.77	0.972819	0.103493	10.5917
GOTERM_BP_DIRECT	GO:0010897~negative regulation of triglyceride catabolic process	2	4.34783	0.010441	P02656, P80108	45	4	16792	186.578	0.991829	0.131846	13.8672
GOTERM_BP_DIRECT	GO:0060192~negative regulation of lipase activity	2	4.34783	0.010441	P02647, P02652	45	4	16792	186.578	0.991829	0.131846	13.8672
GOTERM_BP_DIRECT	GO:0009605~response to external stimulus	2	4.34783	0.010441	P27169, Q15166	45	4	16792	186.578	0.991829	0.131846	13.8672
GOTERM_BP_DIRECT	GO:0007596~blood coagulation	4	8.69565	0.0123325	P00740, P05546, P04070, P01008	45	184	16792	8.11208	0.996598	0.149885	16.1795
GOTERM_BP_DIRECT	GO:0032489~regulation of Cdc42 protein signal transduction	2	4.34783	0.0130345	P02656, P02647	45	5	16792	149.262	0.997544	0.153731	17.0229
GOTERM_BP_DIRECT	GO:0030300~regulation of intestinal cholesterol absorption	2	4.34783	0.0130345	P02647, P02652	45	5	16792	149.262	0.997544	0.153731	17.0229
GOTERM_BP_DIRECT	GO:0051005~negative regulation of lipoprotein lipase activity	2	4.34783	0.0130345	P02656, P02654	45	5	16792	149.262	0.997544	0.153731	17.0229
GOTERM_BP_DIRECT	GO:0019439~aromatic compound catabolic process	2	4.34783	0.0130345	P27169, Q15166	45	5	16792	149.262	0.997544	0.153731	17.0229
GOTERM_BP_DIRECT	GO:0030198~extracellular matrix organization	4	8.69565	0.0146015	P12111, P05362, P10451, O43278	45	196	16792	7.61542	0.998814	0.166461	18.8769
GOTERM_BP_DIRECT	GO:0002740~negative regulation of cytokine secretion involved in immune response	2	4.34783	0.0156215	P02647, P02652	45	6	16792	124.385	0.999262	0.172847	20.0631
GOTERM_BP_DIRECT	GO:0018206~peptidyl-methionine modification	2	4.34783	0.0156215	P02647, P02652	45	6	16792	124.385	0.999262	0.172847	20.0631
GOTERM_BP_DIRECT	GO:0007584~response to nutrient	3	6.52174	0.0160837	Q15848, P01008, P02647	45	74	16792	15.1279	0.999405	0.173385	20.5953
GOTERM_BP_DIRECT	GO:0050728~negative regulation of inflammatory response	3	6.52174	0.0181959	Q15848, P04070, P02647	45	79	16792	14.1705	0.999777	0.189628	22.9856
GOTERM_BP_DIRECT	GO:0034372~very-low-density lipoprotein particle remodeling	2	4.34783	0.0182017	P02655, P04180	45	7	16792	106.616	0.999778	0.185516	22.9921
GOTERM_BP_DIRECT	GO:0034115~negative regulation of heterotypic cell-cell adhesion	2	4.34783	0.0207754	Q15848, P02647	45	8	16792	93.2889	0.999933	0.204622	25.814
GOTERM_BP_DIRECT	GO:0034379~very-low-density lipoprotein particle assembly	2	4.34783	0.0207754	P02656, P02654	45	8	16792	93.2889	0.999933	0.204622	25.814
GOTERM_BP_DIRECT	GO:0002438~acute inflammatory response to antigenic stimulus	2	4.34783	0.0207754	P05362, P01008	45	8	16792	93.2889	0.999933	0.204622	25.814
GOTERM_BP_DIRECT	GO:0010898~positive regulation of triglyceride catabolic process	2	4.34783	0.0207754	P02655, P02647	45	8	16792	93.2889	0.999933	0.204622	25.814
GOTERM_BP_DIRECT	GO:0031638~zymogen activation	2	4.34783	0.0233425	P00740, P03952	45	9	16792	82.9235	0.99998	0.222423	28.5326
GOTERM_BP_DIRECT	GO:0045723~positive regulation of fatty acid biosynthetic process	2	4.34783	0.025903	P02655, P02647	45	10	16792	74.6311	0.999994	0.239044	31.1518
GOTERM_BP_DIRECT	GO:0051006~positive regulation of lipoprotein lipase activity	2	4.34783	0.025903	P02655, P02647	45	10	16792	74.6311	0.999994	0.239044	31.1518
GOTERM_BP_DIRECT	GO:0017187~peptidyl-glutamic acid carboxylation	2	4.34783	0.0284569	P00740, P04070	45	11	16792	67.8465	0.999998	0.254596	33.6751
GOTERM_BP_DIRECT	GO:0045717~negative regulation of fatty acid biosynthetic process	2	4.34783	0.0310043	P02656, P02654	45	12	16792	62.1926	0.999999	0.269176	36.106
GOTERM_BP_DIRECT	GO:0006957~complement activation, alternative pathway	2	4.34783	0.0335452	P07358, P02748	45	13	16792	57.4085	1	0.282868	38.4481
GOTERM_BP_DIRECT	GO:0031640~killing of cells of other organism	2	4.34783	0.0360796	P10645, O14791	45	14	16792	53.3079	1	0.295751	40.7044
GOTERM_BP_DIRECT	GO:0010875~positive regulation of cholesterol efflux	2	4.34783	0.0360796	P27169, Q15848	45	14	16792	53.3079	1	0.295751	40.7044
GOTERM_BP_DIRECT	GO:0010804~negative regulation of tumor necrosis factor-mediated signaling pathway	2	4.34783	0.0411288	Q15848, P02647	45	16	16792	46.6444	1	0.324673	44.9722
GOTERM_BP_DIRECT	GO:0030301~cholesterol transport	2	4.34783	0.0411288	P02647, P04180	45	16	16792	46.6444	1	0.324673	44.9722
GOTERM_BP_DIRECT	GO:0019433~triglyceride catabolic process	2	4.34783	0.0635324	P02656, P02647	45	25	16792	29.8524	1	0.451882	60.6857
GOTERM_BP_DIRECT	GO:0006465~signal peptide processing	2	4.34783	0.0635324	P00740, P04070	45	25	16792	29.8524	1	0.451882	60.6857
GOTERM_BP_DIRECT	GO:0006911~phagocytosis, engulfment	2	4.34783	0.0878255	P06396, P01877	45	35	16792	21.3232	1	0.56199	72.9479
GOTERM_BP_DIRECT	GO:0001895~retina homeostasis	2	4.34783	0.0997399	P02787, P01877	45	40	16792	18.6578	1	0.603642	77.5617
CC
Category	Term	Count	%	PValue	Genes	List Total	Pop Hits	Pop Total	Fold Enrichment	Bonferroni	Benjamini	FDR
GOTERM_CC_DIRECT	GO:0005576~extracellular region	35	76.087	4.02351e-27	Q9UGM5, P07358, P05546, P01877, P04070, P13671, P10451, P35542, O14791, Q2UY09, P01008, P02655, P02656, P02652, P01023, P02654, Q13790, P02787, Q13103, P12111, Q15848, P02748, P04180, O43278, P08519, P20742, P00740, P06396, P27169, P04278, O95445, P03952, P02790, P02647, P29622	46	1610	18224	8.61248	3.17857e-25	3.17857e-25	4.2668e-24
GOTERM_CC_DIRECT	GO:0070062~extracellular exosome	36	78.2609	1.96739e-20	Q9UGM5, P07358, P05546, P01877, Q15166, P13671, P10451, P35542, P01008, P02655, P02656, P02652, P01023, Q8NBJ4, P02654, P02787, P12318, Q13103, P12111, Q15848, P02748, P05362, P80108, P04180, O43278, P20742, P00740, P06396, P27169, P04278, O95445, Q96PD5, P03952, P02790, P02647, P29622	46	2811	18224	5.07373	1.55423e-18	7.77117e-19	2.08635e-17
GOTERM_CC_DIRECT	GO:0005615~extracellular space	28	60.8696	9.8973e-20	P10645, P07358, Q9UGM5, P05546, P01877, P04070, Q15166, P10451, P35542, O14791, P01008, P02655, P02656, Q8NBJ4, P02787, P12111, Q15848, P05362, P80108, P04180, O43278, P06396, P00740, P27169, P03952, P02790, P02647, P29622	46	1347	18224	8.23524	7.81886e-18	2.60629e-18	1.04957e-16
GOTERM_CC_DIRECT	GO:0034364~high-density lipoprotein particle	10	21.7391	7.04517e-19	O14791, P27169, O95445, P35542, P02647, P02652, P04180, Q13790, P55056, P02654	46	22	18224	180.079	5.56569e-17	1.39142e-17	7.47116e-16
GOTERM_CC_DIRECT	GO:0034361~very-low-density lipoprotein particle	8	17.3913	2.59876e-14	O14791, P02655, P02656, O95445, P02647, P02652, P55056, P02654	46	20	18224	158.47	2.05236e-12	4.10449e-13	2.75446e-11
GOTERM_CC_DIRECT	GO:0072562~blood microparticle	12	26.087	7.49888e-14	O14791, P02787, P20742, P06396, P27169, P01877, P02748, P01008, P02790, P02647, P02652, P01023	46	152	18224	31.2769	5.92026e-12	9.86766e-13	7.94698e-11
GOTERM_CC_DIRECT	GO:0034366~spherical high-density lipoprotein particle	6	13.0435	4.0643e-12	P27169, P02655, P02656, O95445, P02647, P02652	46	8	18224	297.13	3.2108e-10	4.58685e-11	4.31005e-09
GOTERM_CC_DIRECT	GO:0042627~chylomicron	5	10.8696	3.18831e-08	P02655, P02656, P02647, P02652, P02654	46	14	18224	141.491	2.51876e-06	3.14846e-07	3.3811e-05
GOTERM_CC_DIRECT	GO:0005788~endoplasmic reticulum lumen	6	13.0435	0.000106927	Q2UY09, P00740, P12111, P04070, P02647, P02652	46	192	18224	12.3804	0.00841212	0.000938194	0.113335
GOTERM_CC_DIRECT	GO:0005579~membrane attack complex	3	6.52174	0.000124223	P07358, P02748, P13671	46	7	18224	169.789	0.00976625	0.000980944	0.131656
GOTERM_CC_DIRECT	GO:0034362~low-density lipoprotein particle	3	6.52174	0.000532408	P02655, O95445, Q13790	46	14	18224	84.8944	0.0411987	0.00381737	0.56316
GOTERM_CC_DIRECT	GO:0005769~early endosome	5	10.8696	0.00241668	P02787, P02655, P02656, P02647, P02652	46	229	18224	8.65009	0.173991	0.0158029	2.53327
GOTERM_CC_DIRECT	GO:0034365~discoidal high-density lipoprotein particle	2	4.34783	0.00493258	O95445, P02647	46	2	18224	396.174	0.323375	0.0296021	5.10866
GOTERM_CC_DIRECT	GO:1903561~extracellular vesicle	3	6.52174	0.00677389	P07358, P12111, P02647	46	50	18224	23.7704	0.415477	0.037628	6.95428
GOTERM_CC_DIRECT	GO:0034363~intermediate-density lipoprotein particle	2	4.34783	0.00984137	P02655, P02656	46	4	18224	198.087	0.542198	0.0507546	9.95686
GOTERM_CC_DIRECT	GO:0009986~cell surface	6	13.0435	0.0104739	P22897, P02787, P07333, Q15848, P05362, P02647	46	542	18224	4.38569	0.564736	0.0506594	10.565
GOTERM_CC_DIRECT	GO:0005581~collagen trimer	3	6.52174	0.0216819	Q2UY09, P12111, Q15848	46	92	18224	12.9187	0.823018	0.0968488	20.7417
GOTERM_CC_DIRECT	GO:0034774~secretory granule lumen	2	4.34783	0.0292408	P02787, P02647	46	12	18224	66.029	0.904102	0.122123	27.0002
GOTERM_CC_DIRECT	GO:0031089~platelet dense granule lumen	2	4.34783	0.0340323	Q13103, P29622	46	14	18224	56.5963	0.93513	0.134083	30.7319
GOTERM_CC_DIRECT	GO:0071682~endocytic vesicle lumen	2	4.34783	0.0388007	P02790, P02647	46	16	18224	49.5217	0.95612	0.144711	34.2732
MF
Category	Term	Count	%	PValue	Genes	List Total	Pop Hits	Pop Total	Fold Enrichment	Bonferroni	Benjamini	FDR
GOTERM_MF_DIRECT	GO:0055102~lipase inhibitor activity	5	10.8696	5.45265e-10	P02655, P02656, P02647, P02652, P02654	44	6	16881	319.716	5.5617e-08	5.5617e-08	6.07464e-07
GOTERM_MF_DIRECT	GO:0004867~serine-type endopeptidase inhibitor activity	8	17.3913	4.5189e-09	P20742, Q2UY09, P12111, P05546, P01008, P01023, O43278, P29622	44	97	16881	31.642	4.60928e-07	2.30464e-07	5.03439e-06
GOTERM_MF_DIRECT	GO:0004866~endopeptidase inhibitor activity	5	10.8696	3.11965e-06	P20742, Q13103, P05546, P01023, P08519	44	40	16881	47.9574	0.000318155	0.000106063	0.00347546
GOTERM_MF_DIRECT	GO:0005319~lipid transporter activity	4	8.69565	1.70279e-05	O95445, P02652, Q13790, P55056	44	20	16881	76.7318	0.00173536	0.000434122	0.0189687
GOTERM_MF_DIRECT	GO:0070653~high-density lipoprotein particle receptor binding	3	6.52174	1.8983e-05	P02656, P02647, P02652	44	3	16881	383.659	0.00193441	0.000387182	0.0211464
GOTERM_MF_DIRECT	GO:0005543~phospholipid binding	5	10.8696	6.65838e-05	P27169, P02656, O95445, P02647, P02652	44	86	16881	22.3058	0.00676876	0.00113132	0.0741541
GOTERM_MF_DIRECT	GO:0060228~phosphatidylcholine-sterol O-acyltransferase activator activity	3	6.52174	9.44547e-05	P02647, P02652, P02654	44	6	16881	191.83	0.00958857	0.00137546	0.105179
GOTERM_MF_DIRECT	GO:0015485~cholesterol binding	4	8.69565	0.000153398	P02656, P02647, P02652, Q13790	44	41	16881	37.4302	0.015526	0.00195407	0.170764
GOTERM_MF_DIRECT	GO:0008289~lipid binding	5	10.8696	0.000578838	O14791, P02655, P02656, P02647, P02652	44	151	16881	12.7039	0.0573484	0.00654058	0.642978
GOTERM_MF_DIRECT	GO:0031210~phosphatidylcholine binding	3	6.52174	0.00154992	P02647, P02652, P02654	44	23	16881	50.0425	0.146334	0.015697	1.71322
GOTERM_MF_DIRECT	GO:0004063~aryldialkylphosphatase activity	2	4.34783	0.00508815	P27169, Q15166	44	2	16881	383.659	0.405667	0.0462002	5.52457
GOTERM_MF_DIRECT	GO:0102007~acyl-L-homoserine-lactone lactonohydrolase activity	2	4.34783	0.00762273	P27169, Q15166	44	3	16881	255.773	0.541822	0.0629713	8.17155
GOTERM_MF_DIRECT	GO:0034190~apolipoprotein receptor binding	2	4.34783	0.00762273	P02647, P02652	44	3	16881	255.773	0.541822	0.0629713	8.17155
GOTERM_MF_DIRECT	GO:0004064~arylesterase activity	2	4.34783	0.0151887	P27169, Q15166	44	6	16881	127.886	0.790102	0.113157	15.6766
GOTERM_MF_DIRECT	GO:0008035~high-density lipoprotein particle binding	2	4.34783	0.0202013	P02647, P02652	44	8	16881	95.9148	0.875274	0.138162	20.3368
GOTERM_MF_DIRECT	GO:0004252~serine-type endopeptidase activity	4	8.69565	0.0269722	P00740, P04070, P03952, P08519	44	255	16881	6.01818	0.938514	0.169668	26.2594
GOTERM_MF_DIRECT	GO:0042803~protein homodimerization activity	6	13.0435	0.0370096	P07333, P27169, Q15848, P02655, Q15166, P02652	44	730	16881	3.15336	0.978648	0.213697	34.3043
GOTERM_MF_DIRECT	GO:0017127~cholesterol transporter activity	2	4.34783	0.0375501	P02647, P02652	44	15	16881	51.1545	0.979836	0.20518	34.714
GOTERM_MF_DIRECT	GO:0008201~heparin binding	3	6.52174	0.0626118	P05546, P01008, P08519	44	160	16881	7.19361	0.998633	0.30677	51.341
